# Supplementary material for: Embryonic Cerebrospinal Fluid Nanovesicles Carry Evolutionarily Conserved Molecules and Promote Neural Stem Cell Amplification
Source: PLoS One. 2014 Feb 12;9(2):e88810. doi: 10.1371/journal.pone.0088810 (PMC3923048; doi:10.1371/journal.pone.0088810)
Supplement: Table S1 — Rat microarray data (excel sheet). (XLSX) [file pone.0088810.s002.xlsx]

## Sheet: Sheet1
Probe Set ID	Rat 1	Rat 2	Rat 3	Rat 4	GeneChip Array	Species Scientific Name	Annotation Date	Sequence Type	Sequence Source	Transcript ID(Array Design)	Alignments	Sequence Length	Sequence
14q0_st	0.963651	0.902307	0.963651	0.796509	miRNA-3_0	Homo sapiens	2011-10-14	CDBox	Affymetrix Proprietary Database	14q0	chr14:101364257-101364333 (+)	77	TGGACCAATGATGAGACAGTGTTTATGAACAAAAGATCATGATTAATCCAGTTCTGCACAAAACACTGAGGTCCATT
14qI-1_st	1.2025	1.49933	1.46204	1.05878	miRNA-3_0	Homo sapiens	2011-10-14	CDBox	Affymetrix Proprietary Database	14qI-1	chr14:101391158-101391227 (+)	70	AAAGTGAGTGATGAATAGTTCTGTGGCATATGAATCATTAATTTTGATTAAACCCTAAACTCTGAAGTCC
14qI-1_x_st	1.26697	1.26697	1.45254	1.40256	miRNA-3_0	Homo sapiens	2011-10-14	CDBox	Affymetrix Proprietary Database	14qI-1	chr14:101391158-101391227 (+)	70	AAAGTGAGTGATGAATAGTTCTGTGGCATATGAATCATTAATTTTGATTAAACCCTAAACTCTGAAGTCC
14qI-2_st	0.878238	0.843696	0.981574	0.937408	miRNA-3_0	Homo sapiens	2011-10-14	CDBox	Affymetrix Proprietary Database	14qI-2	chr14:101393679-101393749 (+)	71	ATAGCCAATCATTAGTATTCTGAGCTGTAGGAATCAAAGATTTTGATTAGATTCTGTAACTCAGAGGTTTA
14qI-3_x_st	0.917033	1.04303	1.04209	0.834447	miRNA-3_0	Homo sapiens	2011-10-14	CDBox	Affymetrix Proprietary Database	14qI-3	chr14:101396256-101396326 (+)	71	TAGACCAATGATGAGTATTCTGGGGTGTCTGAATCAATGATTTTGATTAAACCCTGTAACTCTGAGGTCCA
14qI-4_st	0.992839	0.919356	0.939108	0.888179	miRNA-3_0	Homo sapiens	2011-10-14	CDBox	Affymetrix Proprietary Database	14qI-4	chr14:101402828-101402901 (+)	74	TGGACCAATGATGAGTACCATGGGGTATCTGAAACAGGATTTTTGATTAAACCCATATGCAATTCTGAGGTCCA
14qI-4_x_st	0.75394	0.980889	0.833573	0.888439	miRNA-3_0	Homo sapiens	2011-10-14	CDBox	Affymetrix Proprietary Database	14qI-4	chr14:101402828-101402901 (+)	74	TGGACCAATGATGAGTACCATGGGGTATCTGAAACAGGATTTTTGATTAAACCCATATGCAATTCTGAGGTCCA
14qI-5_st	1.01317	1.02141	0.887314	0.972039	miRNA-3_0	Homo sapiens	2011-10-14	CDBox	Affymetrix Proprietary Database	14qI-5	chr14:101404524-101404600 (+)	77	TGGATCAATGATGAGTATTGGTGGAGGTGTCTGAATCAACACTTTTGATTAAGCCCTCTGTGTAACTCTGAGATCTG
14qI-6_st	0.950285	1.01937	1.05963	0.844506	miRNA-3_0	Homo sapiens	2011-10-14	CDBox	Affymetrix Proprietary Database	14qI-6	chr14:101405893-101405966 (+)	74	TGGACCAGTGATGAATATCATGGGGTTTCTGAAACAACATTTTTGATTAAACCCATCTGCAACTCTGAGGTCCA
14qI-6_x_st	1.04802	0.973279	1.07336	1.09182	miRNA-3_0	Homo sapiens	2011-10-14	CDBox	Affymetrix Proprietary Database	14qI-6	chr14:101405893-101405966 (+)	74	TGGACCAGTGATGAATATCATGGGGTTTCTGAAACAACATTTTTGATTAAACCCATCTGCAACTCTGAGGTCCA
14qI-7_st	1.07188	1.04053	1.23905	1.13926	miRNA-3_0	Homo sapiens	2011-10-14	CDBox	Affymetrix Proprietary Database	14qI-7	chr14:101407463-101407538 (+)	76	TGGATCAATGATGAGTATGCGTGGGGCATCTGAATCAAATATTCTGATTATACCCTGTCTGTATCTCTGAGGTCCA
14qI-8_st	0.973262	1.12959	0.949639	0.8422	miRNA-3_0	Homo sapiens	2011-10-14	CDBox	Affymetrix Proprietary Database	14qI-8	chr14:101409788-101409860 (+)	73	TGGACCAATGATGAGATTGGAGGGTGTCTGAATCAAAAATTTTGATTAAAGCCATCTGTAACTCTGAGGTCCA
14qI-8_x_st	0.950179	1.02277	0.979487	1.04661	miRNA-3_0	Homo sapiens	2011-10-14	CDBox	Affymetrix Proprietary Database	14qI-8	chr14:101409788-101409860 (+)	73	TGGACCAATGATGAGATTGGAGGGTGTCTGAATCAAAAATTTTGATTAAAGCCATCTGTAACTCTGAGGTCCA
14qI-9_x_st	0.772412	0.647891	0.747246	1.0039	miRNA-3_0	Homo sapiens	2011-10-14	CDBox	Affymetrix Proprietary Database	14qI-9	chr14:101411986-101412056 (+)	71	TGGATCAATGATGAGTACCCTGGGGTGTCTGAATCTTGGATTTTGATTAAACCCTATAACTCTGAGGTCCA
14qII-10_st	0.904234	1.03124	0.973318	0.747032	miRNA-3_0	Homo sapiens	2011-10-14	CDBox	Affymetrix Proprietary Database	14qII-10	chr14:101433389-101433459 (+)	71	AAGATCAATGATGACTACTGTTAGTGTATGAGTTACACATGATGAATACATGTCTGAAACTCTGAGGTCCA
14qII-10_x_st	0.831466	0.879099	0.890182	0.894977	miRNA-3_0	Homo sapiens	2011-10-14	CDBox	Affymetrix Proprietary Database	14qII-10	chr14:101433389-101433459 (+)	71	AAGATCAATGATGACTACTGTTAGTGTATGAGTTACACATGATGAATACATGTCTGAAACTCTGAGGTCCA
14qII-11_st	0.962862	0.878313	1.23402	0.847429	miRNA-3_0	Homo sapiens	2011-10-14	CDBox	Affymetrix Proprietary Database	14qII-11	chr14:101434448-101434521 (+)	74	TGGACCAGTGATGGTGACTGGTGGTGTGTGAGTCATGCACAGTGAATATCATGTGTCTGGAACTCTGAGGTCCA
14qII-11_x_st	0.880872	1.09857	1.07645	0.853592	miRNA-3_0	Homo sapiens	2011-10-14	CDBox	Affymetrix Proprietary Database	14qII-11	chr14:101434448-101434521 (+)	74	TGGACCAGTGATGGTGACTGGTGGTGTGTGAGTCATGCACAGTGAATATCATGTGTCTGGAACTCTGAGGTCCA
14qII-12_st	1.04438	0.852047	0.879085	0.919674	miRNA-3_0	Homo sapiens	2011-10-14	CDBox	Affymetrix Proprietary Database	14qII-12	chr14:101435285-101435358 (+)	74	TGGACCAATGATGACAAATACCGGCGTATGAGTCTTGGATGATGAATAATACGTGTCTGGAACTCTGAGGTCCA
14qII-12_x_st	0.943841	1.02595	0.892028	0.943841	miRNA-3_0	Homo sapiens	2011-10-14	CDBox	Affymetrix Proprietary Database	14qII-12	chr14:101435285-101435358 (+)	74	TGGACCAATGATGACAAATACCGGCGTATGAGTCTTGGATGATGAATAATACGTGTCTGGAACTCTGAGGTCCA
14qII-13_st	0.970722	0.883451	0.903532	0.956605	miRNA-3_0	Homo sapiens	2011-10-14	CDBox	Affymetrix Proprietary Database	14qII-13	chr14:101436216-101436288 (+)	73	TGGACCAGTGATGACCACTGGTGGCATATGAGTCATACACATGAACACCATGTTTCTAGAACTCTGAGGTCCA
14qII-13_x_st	1.07614	1.17554	0.865522	0.935866	miRNA-3_0	Homo sapiens	2011-10-14	CDBox	Affymetrix Proprietary Database	14qII-13	chr14:101436216-101436288 (+)	73	TGGACCAGTGATGACCACTGGTGGCATATGAGTCATACACATGAACACCATGTTTCTAGAACTCTGAGGTCCA
14qII-14_st	0.932123	1.0593	0.937081	1.07825	miRNA-3_0	Homo sapiens	2011-10-14	CDBox	Affymetrix Proprietary Database	14qII-14	chr14:101438440-101438513 (+)	74	TGGACCAATGATGACAACTGCCGGCGTATGAGTGTTGGGTGATGAATAATACGTGTCTAGAACTCTGAGGTCCA
14qII-14_x_st	1.00702	0.822568	0.847465	0.833227	miRNA-3_0	Homo sapiens	2011-10-14	CDBox	Affymetrix Proprietary Database	14qII-14	chr14:101438440-101438513 (+)	74	TGGACCAATGATGACAACTGCCGGCGTATGAGTGTTGGGTGATGAATAATACGTGTCTAGAACTCTGAGGTCCA
14qII-15_x_st	0.931691	0.938612	0.874652	0.946456	miRNA-3_0	Homo sapiens	2011-10-14	CDBox	Affymetrix Proprietary Database	14qII-15	chr14:101439007-101439077 (+)	71	TGGATCGATGATGACCACTGGTGGCGTATGAGTCATACATGATGAATATGTGTCTGGAACTCTGAGGTCCT
14qII-16_st	0.836715	0.770209	0.807195	0.740049	miRNA-3_0	Homo sapiens	2011-10-14	CDBox	Affymetrix Proprietary Database	14qII-16	chr14:101439932-101440000 (+)	69	TGGACCAATTATGACTACTGGTGTGAGTCACGCATAATGAACACCACGTGTCTGGAACTCTGAGGTCCA
14qII-17_st	0.937921	1.06849	0.98498	0.974679	miRNA-3_0	Homo sapiens	2011-10-14	CDBox	Affymetrix Proprietary Database	14qII-17	chr14:101441143-101441216 (+)	74	TGGACCAATGATGACAAATGGTGGCATTGGAGTTATGGACGATGAATGATATGTGTCTGAAACTCTGAGGTCCA
14qII-18_st	1.08515	1.02381	1.14673	1.11848	miRNA-3_0	Homo sapiens	2011-10-14	CDBox	Affymetrix Proprietary Database	14qII-18	chr14:101442162-101442232 (+)	71	TAGATCAGTGATGACTACTGTTGGTGTATGAGTCATATACGATGAATACATGTCTGAAATTCTGAGGTCCA
14qII-18_x_st	1.00951	1.09672	1.15619	0.952388	miRNA-3_0	Homo sapiens	2011-10-14	CDBox	Affymetrix Proprietary Database	14qII-18	chr14:101442162-101442232 (+)	71	TAGATCAGTGATGACTACTGTTGGTGTATGAGTCATATACGATGAATACATGTCTGAAATTCTGAGGTCCA
14qII-19_st	1.09717	0.817541	0.866162	0.74427	miRNA-3_0	Homo sapiens	2011-10-14	CDBox	Affymetrix Proprietary Database	14qII-19	chr14:101442814-101442887 (+)	74	TGGATCAATGATAAAACTTGCTGGCATATGAATCTTGGATAATGGATGATACGTGTGTGGAACTCTGAGGTCCA
14qII-1_st	0.897854	0.998104	0.980451	1.06223	miRNA-3_0	Homo sapiens	2011-10-14	CDBox	Affymetrix Proprietary Database	14qII-1	chr14:101416170-101416240 (+)	71	TGGACCTATGATGATGACTGGTGGCGTATGAGTCATTGACGGTGAATACAGGTCTGGAAGTCTGAGGTCCA
14qII-1_x_st	1.22015	1.00015	1.06923	1.00531	miRNA-3_0	Homo sapiens	2011-10-14	CDBox	Affymetrix Proprietary Database	14qII-1	chr14:101416170-101416240 (+)	71	TGGACCTATGATGATGACTGGTGGCGTATGAGTCATTGACGGTGAATACAGGTCTGGAAGTCTGAGGTCCA
14qII-20_st	1.14163	0.960413	1.02918	0.995314	miRNA-3_0	Homo sapiens	2011-10-14	CDBox	Affymetrix Proprietary Database	14qII-20	chr14:101447341-101447411 (+)	71	TGGATCGATGATGACTACTGGTGGCGTATGAGTCATCTACAGTGAATACGTCTCTGGAACTCTGAGGTCTG
14qII-20_x_st	0.896234	0.917783	0.709014	1.04671	miRNA-3_0	Homo sapiens	2011-10-14	CDBox	Affymetrix Proprietary Database	14qII-20	chr14:101447341-101447411 (+)	71	TGGATCGATGATGACTACTGGTGGCGTATGAGTCATCTACAGTGAATACGTCTCTGGAACTCTGAGGTCTG
14qII-21_x_st	0.803216	0.970777	0.90678	0.748034	miRNA-3_0	Homo sapiens	2011-10-14	CDBox	Affymetrix Proprietary Database	14qII-21	chr14:101448312-101448382 (+)	71	TGGATCAATGATGACCACTGGTGGCGTATGAGTCATATGTGATGAATACGTGTCTGGAACTCTGAGGTCCA
14qII-22_x_st	1.06534	0.959948	0.857558	0.995148	miRNA-3_0	Homo sapiens	2011-10-14	CDBox	Affymetrix Proprietary Database	14qII-22	chr14:101449263-101449333 (+)	71	TGGATCGATGATGACTACCGGTGGCGTATGAGTCATATGTGATGAATACGTGTTTGGAACTCTGAGGTCCA
14qII-23_x_st	0.80474	1.01226	0.787128	0.866084	miRNA-3_0	Homo sapiens	2011-10-14	CDBox	Affymetrix Proprietary Database	14qII-23	chr14:101450213-101450283 (+)	71	TGGATCGATGATGACTACTGGTGGCGTATGAGTCATAGACAATGAATACGTGTCTGGAACTCTGAGGTCCA
14qII-24_st	1.30793	1.48441	1.39175	1.33064	miRNA-3_0	Homo sapiens	2011-10-14	CDBox	Affymetrix Proprietary Database	14qII-24	chr14:101451114-101451184 (+)	71	TGGATCGATGGTGACTGTTGATGGCATATGACTCACATATGATGAGTACGTATCTGGAACTCTGAGGTCTG
14qII-25_x_st	0.661991	1.17674	0.916645	1.00513	miRNA-3_0	Homo sapiens	2011-10-14	CDBox	Affymetrix Proprietary Database	14qII-25	chr14:101452394-101452464 (+)	71	TGGATCGATGATGACTACTGGTGGCGTATGAGTCTTTTGCGATGAATACGTGTCTAGAACTCTGAGGTCCG
14qII-26_st	0.756074	0.762691	0.972327	1.06498	miRNA-3_0	Homo sapiens	2011-10-14	CDBox	Affymetrix Proprietary Database	14qII-26	chr14:101453383-101453453 (+)	71	TGGATCGATGATGAGCACTGGTGGAGTATGAGTCACATACGATGAATACGTGTCTGGAACTCTGAGGTCCA
14qII-26_x_st	0.895784	0.928859	0.917033	0.871024	miRNA-3_0	Homo sapiens	2011-10-14	CDBox	Affymetrix Proprietary Database	14qII-26	chr14:101453383-101453453 (+)	71	TGGATCGATGATGAGCACTGGTGGAGTATGAGTCACATACGATGAATACGTGTCTGGAACTCTGAGGTCCA
14qII-27_st	0.860843	0.878616	0.83722	0.819446	miRNA-3_0	Homo sapiens	2011-10-14	CDBox	Affymetrix Proprietary Database	14qII-27	chr14:101454498-101454566 (+)	69	TGGTTCAGTGTTGACTACTGGTGTCGTGTGAGTCATACAATGAATACATGTCTGGAACTCTGAGGCCCA
14qII-27_x_st	1.04038	0.821631	0.989998	0.89067	miRNA-3_0	Homo sapiens	2011-10-14	CDBox	Affymetrix Proprietary Database	14qII-27	chr14:101454498-101454566 (+)	69	TGGTTCAGTGTTGACTACTGGTGTCGTGTGAGTCATACAATGAATACATGTCTGGAACTCTGAGGCCCA
14qII-28_x_st	0.806148	0.954763	0.806148	0.940647	miRNA-3_0	Homo sapiens	2011-10-14	CDBox	Affymetrix Proprietary Database	14qII-28	chr14:101455467-101455537 (+)	71	TGGATCGATGATGACTGCTGGTGGCGTATGAGTCATATGCGATGAATACGTGTCTAGAACTCTGAGGTCCA
14qII-29_st	0.88378	1.10287	1.01937	1.14479	miRNA-3_0	Homo sapiens	2011-10-14	CDBox	Affymetrix Proprietary Database	14qII-29	chr14:101456428-101456496 (+)	69	TGGATCGATGATGACTACTGGTAGCATGAGTCATATACAGTGAATACATGTCTGGAACTCTGAGGTCTG
14qII-29_x_st	0.796509	0.821695	0.946687	1.06339	miRNA-3_0	Homo sapiens	2011-10-14	CDBox	Affymetrix Proprietary Database	14qII-29	chr14:101456428-101456496 (+)	69	TGGATCGATGATGACTACTGGTAGCATGAGTCATATACAGTGAATACATGTCTGGAACTCTGAGGTCTG
14qII-2_st	0.845402	0.773542	0.845402	0.967211	miRNA-3_0	Homo sapiens	2011-10-14	CDBox	Affymetrix Proprietary Database	14qII-2	chr14:101418193-101418269 (+)	77	GGGACCAATGATAATGACTGTTGGGGTATGAGTCAGTGAGGTTGAATAACAGTTTGTATCTGGAAATCTGAGGTCCA
14qII-30_st	0.88366	1.3397	0.785009	1.23954	miRNA-3_0	Homo sapiens	2011-10-14	CDBox	Affymetrix Proprietary Database	14qII-30	chr14:101458256-101458326 (+)	71	TGGATCAATCATGACTACTGGTATTGGATGGGTCTTCGTCAGTGAATGCCTATCTGGAACTCTGAGGTCCA
14qII-31_st	1.26934	0.982703	1.30962	1.00762	miRNA-3_0	Homo sapiens	2011-10-14	CDBox	Affymetrix Proprietary Database	14qII-31	chr14:101459573-101459646 (+)	74	TGAGCAAGCGATGACAGCCGGTGGTGTGTGAGTCATGGAGGATGAATACTAAGTGCCTGGAACTCTGAGGTTCA
14qII-3_st	0.922122	0.855617	0.909091	0.845443	miRNA-3_0	Homo sapiens	2011-10-14	CDBox	Affymetrix Proprietary Database	14qII-3	chr14:101419686-101419759 (+)	74	TGGACCAATGATGACCACTGGTGGCGTTTGAGTCATGGACGATGAATACTACGTGTCTGAAACTCTGAGGTCCA
14qII-3_x_st	0.736899	0.846894	0.755075	0.736899	miRNA-3_0	Homo sapiens	2011-10-14	CDBox	Affymetrix Proprietary Database	14qII-3	chr14:101419686-101419759 (+)	74	TGGACCAATGATGACCACTGGTGGCGTTTGAGTCATGGACGATGAATACTACGTGTCTGAAACTCTGAGGTCCA
14qII-4_st	0.88378	0.917117	1.01937	1.05162	miRNA-3_0	Homo sapiens	2011-10-14	CDBox	Affymetrix Proprietary Database	14qII-4	chr14:101420711-101420784 (+)	74	TGAGCCAGTGATGAAAACTGGTGGCATAGAAGTCAAGGATGCTGAATAATGTGTGTCTAGAACTCTGAGGTTCA
14qII-4_x_st	0.897034	0.832941	0.897034	1.20215	miRNA-3_0	Homo sapiens	2011-10-14	CDBox	Affymetrix Proprietary Database	14qII-4	chr14:101420711-101420784 (+)	74	TGAGCCAGTGATGAAAACTGGTGGCATAGAAGTCAAGGATGCTGAATAATGTGTGTCTAGAACTCTGAGGTTCA
14qII-5_x_st	0.970574	0.884864	0.903532	1.30709	miRNA-3_0	Homo sapiens	2011-10-14	CDBox	Affymetrix Proprietary Database	14qII-5	chr14:101421707-101421775 (+)	69	TGGATTGATGATGACCACTGGTGGCCTATGAGTCATACAATGAATACGTGTCTAGAACTCTGAGGTCCA
14qII-6_st	0.923511	0.83624	0.99687	0.843094	miRNA-3_0	Homo sapiens	2011-10-14	CDBox	Affymetrix Proprietary Database	14qII-6	chr14:101423503-101423573 (+)	71	TGGATCAATGATGTCCACTGGTGGCGTATAAATCATATTTGGTGAATATATGTCTGGAACTCTGAGGTCCA
14qII-6_x_st	0.950285	1.00595	1.10147	0.778022	miRNA-3_0	Homo sapiens	2011-10-14	CDBox	Affymetrix Proprietary Database	14qII-6	chr14:101423503-101423573 (+)	71	TGGATCAATGATGTCCACTGGTGGCGTATAAATCATATTTGGTGAATATATGTCTGGAACTCTGAGGTCCA
14qII-7_st	0.993854	1.05694	1.47049	1.28333	miRNA-3_0	Homo sapiens	2011-10-14	CDBox	Affymetrix Proprietary Database	14qII-7	chr14:101429391-101429466 (+)	76	TGAACTAGTGGTGATGGCTTGTGGCATATTTAGTCACAGATGATGAATAAATACATGCCTGAGACTCTGAGGTTAG
14qII-8_st	0.838449	1.28985	0.950285	0.869663	miRNA-3_0	Homo sapiens	2011-10-14	CDBox	Affymetrix Proprietary Database	14qII-8	chr14:101431118-101431188 (+)	71	TGATGATATGATGGCCACTGGTGGCTTATGAGTCTTATACAGTGAATACATGTTTGAAACTCTGAGGTCTG
14qII-8_x_st	0.974358	0.978135	1.03227	1.10561	miRNA-3_0	Homo sapiens	2011-10-14	CDBox	Affymetrix Proprietary Database	14qII-8	chr14:101431118-101431188 (+)	71	TGATGATATGATGGCCACTGGTGGCTTATGAGTCTTATACAGTGAATACATGTTTGAAACTCTGAGGTCTG
14qII-9_x_st	0.869694	1.20648	0.683858	0.71603	miRNA-3_0	Homo sapiens	2011-10-14	CDBox	Affymetrix Proprietary Database	14qII-9	chr14:101432366-101432436 (+)	71	TGGATCGATGATGACTGCTGGTGGCGTATGAGTCTTACATGATGAATACGTGTCTGGAACTCTGAGGTCCA
ACA10_s_st	0.709096	0.763024	0.94536	0.887461	miRNA-3_0	Homo sapiens	2011-10-14	HAcaBox	Affymetrix Proprietary Database	ACA10	chr16:2012335-2012467 (-)	133	GGTCTCTCAGCTCCGCTTAACCACACGGGTCCAGTGTGTGCTTGGCGTGTTTTCAGGGAGGCAGAGAAAGGCTCTCCTAATGCACGACAGACCCGCCCAGAATGGCCTCTCTGTTCCTAGGAGTGCGACAATT
ACA11_st	1.00422	1.00422	0.850271	1.10106	miRNA-3_0	Homo sapiens	2011-10-14	HAcaBox	Affymetrix Proprietary Database	ACA11	chr4:1976363-1976487 (+)	125	GCGCTCACTAAGGCTCGGTCCTCTCCACGTGGTCCTGACCTGTCCTCTGTGAGCAAGAGAAACAGGACTGGTTTGGGGGTGTCCTGTCTCAGTGGACACAGGACACCACGGTTTTCAGTACAACA
ACA12_st	1.07218	0.95483	0.794067	0.917718	miRNA-3_0	Homo sapiens	2011-10-14	HAcaBox	Affymetrix Proprietary Database	ACA12	chrX:24762558-24762687 (+)	130	TGGACATTTATTTTTATTCAGTTTCTTCTCAAGGTGAAGATAACTCTTTGTAAATGTCCTACAGAAATATAGTAGCTTTCTGTTCTTCCTTTGCAAGTAAAAAGGGTGGGTCGTTCCACTACTGACATTT
ACA12_x_st	0.826174	0.928624	0.928624	1.02688	miRNA-3_0	Homo sapiens	2011-10-14	HAcaBox	Affymetrix Proprietary Database	ACA12	chrX:24762558-24762687 (+)	130	TGGACATTTATTTTTATTCAGTTTCTTCTCAAGGTGAAGATAACTCTTTGTAAATGTCCTACAGAAATATAGTAGCTTTCTGTTCTTCCTTTGCAAGTAAAAAGGGTGGGTCGTTCCACTACTGACATTT
ACA13_st	1.41963	0.917033	1.07952	0.969119	miRNA-3_0	Homo sapiens	2011-10-14	HAcaBox	Affymetrix Proprietary Database	ACA13	chr5:111497182-111497314 (+)	133	AGCCTTTGTGTTGCCCATTCACTTTGGAAACTAGTGAATGTGGTGTCAAAAAAGGCGTAAATTAAACGCTTTGCAGCCTTTTCCTGCCCTTAAATTTGATACCTTTGGTGTAGGAGCTGCATAAGTAACAGTT
ACA14a_st	0.893049	1.16186	0.987318	0.851607	miRNA-3_0	Homo sapiens	2011-10-14	HAcaBox	Affymetrix Proprietary Database	ACA14a	chr7:75573101-75573234 (+)	134	TGCATTCTTAAACCCTCTTGGTGGCTTCCCTGTAAATGCTTCCAAGATATGAGCGAATGCTATAGAAATTGCAGGAAAGTCCAAAGGGCTGCGCGTCTCCTGTGGCTCAGTCTTATTTCATACCTGCAACATCT
ACA14a_x_st	0.834924	0.955272	0.950285	0.869663	miRNA-3_0	Homo sapiens	2011-10-14	HAcaBox	Affymetrix Proprietary Database	ACA14a	chr7:75573101-75573234 (+)	134	TGCATTCTTAAACCCTCTTGGTGGCTTCCCTGTAAATGCTTCCAAGATATGAGCGAATGCTATAGAAATTGCAGGAAAGTCCAAAGGGCTGCGCGTCTCCTGTGGCTCAGTCTTATTTCATACCTGCAACATCT
ACA14b_st	0.808055	0.820882	0.837159	0.753656	miRNA-3_0	Homo sapiens	2011-10-14	HAcaBox	Affymetrix Proprietary Database	ACA14b	chr1:235291118-235291252 (-)	135	CTGCATTCTTAAACCCTCTTGGTAGCTTCGTTCTAAGTGCTTCCAAGATATGAGTGAATGCTATAGAAATTGCAGGGGAGTCCAAAGGGCTGCGCTTCTCCCGTGGCTCAGTCTTATTTCATACCTGCGACATCT
ACA14b_x_st	0.968438	0.803824	0.939413	0.859097	miRNA-3_0	Homo sapiens	2011-10-14	HAcaBox	Affymetrix Proprietary Database	ACA14b	chr1:235291118-235291252 (-)	135	CTGCATTCTTAAACCCTCTTGGTAGCTTCGTTCTAAGTGCTTCCAAGATATGAGTGAATGCTATAGAAATTGCAGGGGAGTCCAAAGGGCTGCGCTTCTCCCGTGGCTCAGTCTTATTTCATACCTGCGACATCT
ACA15_s_st	0.88378	0.823249	1.17626	0.90482	miRNA-3_0	Homo sapiens	2011-10-14	HAcaBox	Affymetrix Proprietary Database	ACA15	chr7:56128163-56128295 (+)	133	GCATGGCCGAATACTGTGTTTTTATCAGTAGTTTACACAGCCAGACACCATGCAAAAGCAGTCTTCCCTTTAGAATGACTGATGGTATGCTAAGGTTTTTCATAGCATATCATTATTAAAGGTGAATACAAAT
ACA15_x_st	1.06008	0.902873	1.06008	1.15366	miRNA-3_0	Homo sapiens	2011-10-14	HAcaBox	Affymetrix Proprietary Database	ACA15	chr7:56128163-56128295 (+)	133	GCATGGCCGAATACTGTGTTTTTATCAGTAGTTTACACAGCCAGACACCATGCAAAAGCAGTCTTCCCTTTAGAATGACTGATGGTATGCTAAGGTTTTTCATAGCATATCATTATTAAAGGTGAATACAAAT
ACA16_st	0.911361	1.03432	0.6933	0.896942	miRNA-3_0	Homo sapiens	2011-10-14	HAcaBox	Affymetrix Proprietary Database	ACA16	chr1:28907432-28907565 (-)	134	TTGGCCCTTATCGAAGCTGCAGCTGCTTCCGCATAGCTGCTGTGGTCAAAAAGGAGCCCAGAGTGACAGTTTTCCTTGACGGTCGCCGTTCTGTTTGTTGTAACTGATCTGCAACATTTTGGGAAAATACAGTT
ACA16_x_st	0.827797	0.733193	0.860156	0.82477	miRNA-3_0	Homo sapiens	2011-10-14	HAcaBox	Affymetrix Proprietary Database	ACA16	chr1:28907432-28907565 (-)	134	TTGGCCCTTATCGAAGCTGCAGCTGCTTCCGCATAGCTGCTGTGGTCAAAAAGGAGCCCAGAGTGACAGTTTTCCTTGACGGTCGCCGTTCTGTTTGTTGTAACTGATCTGCAACATTTTGGGAAAATACAGTT
ACA17_st	0.917677	1.06822	0.953017	0.917677	miRNA-3_0	Homo sapiens	2011-10-14	HAcaBox	Affymetrix Proprietary Database	ACA17	chr9:139621199-139621331 (-)	133	ACTGCCCCTAGAGGCGTTGCAGCTGTGGCTGCCGTGTCACATCTGTGTCATTAGGTGGCAGAGATTAGAGAGGCTATGTCTACGCTCAGCGTTCTGCCCCGTGAACGTTTGAATGTTTGATAGTCTCACACTC
ACA17_x_st	0.819006	1.03508	1.08496	0.99664	miRNA-3_0	Homo sapiens	2011-10-14	HAcaBox	Affymetrix Proprietary Database	ACA17	chr9:139621199-139621331 (-)	133	ACTGCCCCTAGAGGCGTTGCAGCTGTGGCTGCCGTGTCACATCTGTGTCATTAGGTGGCAGAGATTAGAGAGGCTATGTCTACGCTCAGCGTTCTGCCCCGTGAACGTTTGAATGTTTGATAGTCTCACACTC
ACA18_x_st	1.35359	1.48628	1.3641	1.53421	miRNA-3_0	Homo sapiens	2011-10-14	HAcaBox	Affymetrix Proprietary Database	ACA18	chr11:93466632-93466763 (-)	132	GTTGAGGTCTATCCCGATGGGGCTTTTCCTGTAGCCTGCACATCGTTGGAAACGCCTCATAGAGTAACTCTGTGGTTTTACTTTACTCACAGGACTATTGTTAGATCTGTGGGAAGGAATTACAAGACAGTT
ACA19_st	0.796509	0.782316	0.816877	0.85412	miRNA-3_0	Homo sapiens	2011-10-14	HAcaBox	Affymetrix Proprietary Database	ACA19	chr10:120819523-120819650 (-)	128	GTGCACATTTCATTGACCTGCTTTCTTTTATGTGAGTAGTGTTATTTCTTATGTGCTATACAAATAATTGAAGGCTAATTAGCAGTATAACTATAAATAGTAATGCTGCCAGTCTCCTTCAGACAAAA
ACA1_s_st	0.708086	1.05947	1.23466	1.04536	miRNA-3_0	Homo sapiens	2011-10-14	HAcaBox	Affymetrix Proprietary Database	ACA1	chr11:93465170-93465299 (-)	130	TGCCTCATTCTAGAGAATGGGCACTGTTGATCATGGTGTCCAAAAATAGTTAATGTGGCTAAATTGAGACAGGTTATGCTTCCATCACAGTATGCATATTGCAGTGGTGACAATGAGACCTGTAACATTT
ACA1_x_st	0.838283	0.88378	0.954572	1.01937	miRNA-3_0	Homo sapiens	2011-10-14	HAcaBox	Affymetrix Proprietary Database	ACA1	chr11:93465170-93465299 (-)	130	TGCCTCATTCTAGAGAATGGGCACTGTTGATCATGGTGTCCAAAAATAGTTAATGTGGCTAAATTGAGACAGGTTATGCTTCCATCACAGTATGCATATTGCAGTGGTGACAATGAGACCTGTAACATTT
ACA20_st	0.931585	1.12659	0.931585	0.874467	miRNA-3_0	Homo sapiens	2011-10-14	HAcaBox	Affymetrix Proprietary Database	ACA20	chr6:160201282-160201413 (-)	132	CTTCCCATTTATTTGCTGCTTGTAGTCTCACAGTGATACGAGCAGTTATACGCATGGGATAAAATAACATTGGGCCACTGTAAATTGAGATGAAGTAACCATTTTCATCTCTTCTGCAGGGACTAGACATTG
ACA20_x_st	0.682692	0.967539	0.937523	1.00263	miRNA-3_0	Homo sapiens	2011-10-14	HAcaBox	Affymetrix Proprietary Database	ACA20	chr6:160201282-160201413 (-)	132	CTTCCCATTTATTTGCTGCTTGTAGTCTCACAGTGATACGAGCAGTTATACGCATGGGATAAAATAACATTGGGCCACTGTAAATTGAGATGAAGTAACCATTTTCATCTCTTCTGCAGGGACTAGACATTG
ACA21_st	1.00314	1.07935	0.856487	0.922523	miRNA-3_0	Homo sapiens	2011-10-14	HAcaBox	Affymetrix Proprietary Database	ACA21	chr17:37009116-37009248 (-)	133	CCCCCTTTTAAAAGCACTCAATGGGCCTGTGGCTAATGACCTATTGAGCCGTCAAGAAAGGGGAGAGTGAAAACATCGCTTTTGGGTGAAGTGGCAACATGTGTTGTTTGCTTCAATCGGTGGTGTGACAAGG
ACA22_s_st	1.05211	0.8434	0.997176	0.932247	miRNA-3_0	Homo sapiens	2011-10-14	HAcaBox	Affymetrix Proprietary Database	ACA22	chr7:65220513-65220646 (+)	134	TTGCACAGTGAACACCCAAGTGTGCTTTATAGTTCCCTTGGCTTTGACCCTGTGCTAGAGCATTGCCTGCTCTTCTCCTCTGCATTAAAAGGAATATTTATCCTTTTAAATGTATTCAGAAAGCCAGCACATTA
ACA23_st	0.875403	0.799255	0.88807	0.714212	miRNA-3_0	Homo sapiens	2011-10-14	HAcaBox	Affymetrix Proprietary Database	ACA23	chr11:9450313-9450501 (+)	189	CATGGCTGCTGTAATGTGTGCATAGGTTTCATCTGTGTCTGGTAGCAGTGTCTGTCTGTGTTTTTCATTCAGATCTTGCTATCCACACAAACATCATGCGGCCAAAGAGTAACTTGGGATCATAGTACTGGTCTAGTGTTGTCTCTGGACACATCTACCACTGGCCAGCCTCCAAATTCCCACACACAG
ACA24_s_st	0.84222	1.05593	0.935746	1.00483	miRNA-3_0	Homo sapiens	2011-10-14	HAcaBox	Affymetrix Proprietary Database	ACA24	chr4:119200345-119200475 (+)	131	CTCCATGTATCTTTGGGACCTGTCAGCCGTGGCAGTCTCCCTTCCTAGCCATGGAAGAGCATATCCTTGTTTATTGGCAAAGCTGTCACCATTTAATTGGTATCAGATTCTGACTTGCACAAGTAACATTC
ACA24_x_st	0.936685	0.883688	0.867461	1.01593	miRNA-3_0	Homo sapiens	2011-10-14	HAcaBox	Affymetrix Proprietary Database	ACA24	chr4:119200345-119200475 (+)	131	CTCCATGTATCTTTGGGACCTGTCAGCCGTGGCAGTCTCCCTTCCTAGCCATGGAAGAGCATATCCTTGTTTATTGGCAAAGCTGTCACCATTTAATTGGTATCAGATTCTGACTTGCACAAGTAACATTC
ACA25_st	0.863401	0.866489	0.930136	0.914225	miRNA-3_0	Homo sapiens	2011-10-14	HAcaBox	Affymetrix Proprietary Database	ACA25	chr11:93463679-93463812 (-)	134	GGGTCATTTCAAAGAGGGCTTATGAGGCTGTGAAACCCAGAGCTCTTAACGCTGTGACCAAAGATGGAAGTTCTCTATAGGAAGCCATAGCACTCCTAATGTTTGGTGCTATGTTTTCCTGAGGAGATATAAAA
ACA25_x_st	0.835141	0.785179	0.675929	0.775568	miRNA-3_0	Homo sapiens	2011-10-14	HAcaBox	Affymetrix Proprietary Database	ACA25	chr11:93463679-93463812 (-)	134	GGGTCATTTCAAAGAGGGCTTATGAGGCTGTGAAACCCAGAGCTCTTAACGCTGTGACCAAAGATGGAAGTTCTCTATAGGAAGCCATAGCACTCCTAATGTTTGGTGCTATGTTTTCCTGAGGAGATATAAAA
ACA26_st	0.905912	0.829762	0.981633	0.902916	miRNA-3_0	Homo sapiens	2011-10-14	scaRna	Affymetrix Proprietary Database	ACA26	chr1:155895749-155895877 (-)	129	ACTGGAGGACTAAGAAGGCTGAGTCTGATGAAGTAAGACTTTGCTGATACATTCCTCCTAGAAAAAAGGGTTGGAGAGAGCAGCCTTCACTGAAGAGTATCACAGGGCTGACTGTACTACCCAACACTC
ACA27_x_st	0.875295	1.09242	0.926713	0.686316	miRNA-3_0	Homo sapiens	2011-10-14	HAcaBox	Affymetrix Proprietary Database	ACA27	chr13:27829538-27829663 (+)	126	TACCCCCTTTTCACTTTGCCAGTTGGACTTATGTCTTTATTGGTCATTCAAGTGGGGCAAAGGAAATATCCTTTTAAAACTCAGGCAAACTGGGTGTTTGTCTGTATCCTGTCAGAGGAAACAAAT
ACA28_st	1.09554	1.15882	1.17481	1.16462	miRNA-3_0	Homo sapiens	2011-10-14	HAcaBox	Affymetrix Proprietary Database	ACA28	chr14:103804186-103804311 (+)	126	AAGCAACACTCTGTGGCAGATGATCAAAACTGTCTGACACAATTTGAGCTTGCTATAGCAAGAAAGTCTAACCTATTCCGGTGTTCTCTCTCCCATGAGACAAGCCGTTATATAGACTTAAACAGT
ACA29_st	1.04458	0.978072	1.08454	0.900381	miRNA-3_0	Homo sapiens	2011-10-14	HAcaBox	Affymetrix Proprietary Database	ACA29	chr6:160206626-160206765 (-)	140	TTTCTCATTTGACTACCACATTTTCTCCTAATAATAGATTTTAGTGGCTATGCTTATGGGATAGATTAAACTTGCCATGATCTGAAGAGGGAGGGTTTTTTCATGTCCTCCTCCTATATGAAATGGCTGAACGGATATTA
ACA2a_st	1.0035	0.961003	0.887667	0.949598	miRNA-3_0	Homo sapiens	2011-10-14	HAcaBox	Affymetrix Proprietary Database	ACA2a	chr12:49050431-49050565 (-)	135	TAGGCCCTGAATCAAGACCAATGGTTTGCTGTAGCTGTTGGTTTCAAACAGGAGCTAAGAGTGATGTCTTCCTTGTGGTCTGTTGGCTATTCAGTATTCCAGTGCGAATTGCCAATTCAGTTGGAAGAAACATAG
ACA2b_s_st	0.869462	0.776312	1.0173	0.769043	miRNA-3_0	Homo sapiens	2011-10-14	HAcaBox	Affymetrix Proprietary Database	ACA2b	chr12:49061240-49061376 (-)	137	TTGGCCCTGAATCAAGGCCAGCAGTTTGCTGAAGCTGTTGGTTTCAAGCAGGAGCCTAAAGAATTGTCTTTCTATGGTCTGTTGGCCATTTCATAACTTTGGAAATGTAATGGTCAATTCATTAGAAAGAAACATGA
ACA2b_st	1.00012	0.88906	1.00957	0.842262	miRNA-3_0	Homo sapiens	2011-10-14	HAcaBox	Affymetrix Proprietary Database	ACA2b	chr12:49061240-49061376 (-)	137	TTGGCCCTGAATCAAGGCCAGCAGTTTGCTGAAGCTGTTGGTTTCAAGCAGGAGCCTAAAGAATTGTCTTTCTATGGTCTGTTGGCCATTTCATAACTTTGGAAATGTAATGGTCAATTCATTAGAAAGAAACATGA
ACA2b_x_st	0.816507	1.09893	1.17771	1.01642	miRNA-3_0	Homo sapiens	2011-10-14	HAcaBox	Affymetrix Proprietary Database	ACA2b	chr12:49061240-49061376 (-)	137	TTGGCCCTGAATCAAGGCCAGCAGTTTGCTGAAGCTGTTGGTTTCAAGCAGGAGCCTAAAGAATTGTCTTTCTATGGTCTGTTGGCCATTTCATAACTTTGGAAATGTAATGGTCAATTCATTAGAAAGAAACATGA
ACA3-2_st	0.764919	1.24131	0.903532	0.935867	miRNA-3_0	Homo sapiens	2011-10-14	HAcaBox	Affymetrix Proprietary Database	ACA3-2	chr11:8706986-8707116 (+)	131	GCCGAGACTAGAGTCACATCCTGACACAACTCTTGTCCTGGTGTGCTAGAGTACTCGAAGAGAATCTACTGGTCTTGATTCACTGGTGGGGGCAGTCGGTGCCCCCGTTAGTGCCCAGATCAGAAACATAC
ACA3-2_x_st	0.950285	1.10435	0.912171	1.01937	miRNA-3_0	Homo sapiens	2011-10-14	HAcaBox	Affymetrix Proprietary Database	ACA3-2	chr11:8706986-8707116 (+)	131	GCCGAGACTAGAGTCACATCCTGACACAACTCTTGTCCTGGTGTGCTAGAGTACTCGAAGAGAATCTACTGGTCTTGATTCACTGGTGGGGGCAGTCGGTGCCCCCGTTAGTGCCCAGATCAGAAACATAC
ACA30_st	0.950285	1.01937	0.949762	0.796985	miRNA-3_0	Homo sapiens	2011-10-14	HAcaBox	Affymetrix Proprietary Database	ACA30	chr16:30721858-30721986 (+)	129	CTGGCACTTTCACAGTTCCTTCCCCAGGCAGTGGGGCCAGGATTTGGTAGCTGGTGCTGAGAGAAAACCCTTGATTGTATTCTTGCCCTGGGATTATACCAGTGGCAACTGTCACTCAATGGGACAGTG
ACA30_x_st	0.979892	0.827318	1.09576	0.965692	miRNA-3_0	Homo sapiens	2011-10-14	HAcaBox	Affymetrix Proprietary Database	ACA30	chr16:30721858-30721986 (+)	129	CTGGCACTTTCACAGTTCCTTCCCCAGGCAGTGGGGCCAGGATTTGGTAGCTGGTGCTGAGAGAAAACCCTTGATTGTATTCTTGCCCTGGGATTATACCAGTGGCAACTGTCACTCAATGGGACAGTG
ACA31_st	0.940653	1.10147	0.938204	0.910745	miRNA-3_0	Homo sapiens	2011-10-14	HAcaBox	Affymetrix Proprietary Database	ACA31	chr13:45911615-45911744 (-)	130	CTGCATCCACTGATAGACCTTGAACAATTTACTGTTGTTCTTTTGGTTTGCACTAGGATGCAAAAGAAAGAAATCCCTGCGCTTTCTGTCTGTCTTTGTGGCGGCCCAGATTGAATTGGGGAATACATCT
ACA32_st	1.02296	1.02296	1.08431	1.02296	miRNA-3_0	Homo sapiens	2011-10-14	HAcaBox	Affymetrix Proprietary Database	ACA32	chr11:93464145-93464265 (-)	121	TGGTCATTACCAAGGCTTTTAGAATGCAGTTTCTCATTTGCTGTGGACATGACCATAAAAAAATTTCCCAGTAGGTTTTCTATCTGCTACTTTGCTAGCAATCAGCTTATTGGGAACAGTT
ACA32_x_st	1.04121	0.7339	1.46899	0.863576	miRNA-3_0	Homo sapiens	2011-10-14	HAcaBox	Affymetrix Proprietary Database	ACA32	chr11:93464145-93464265 (-)	121	TGGTCATTACCAAGGCTTTTAGAATGCAGTTTCTCATTTGCTGTGGACATGACCATAAAAAAATTTCCCAGTAGGTTTTCTATCTGCTACTTTGCTAGCAATCAGCTTATTGGGAACAGTT
ACA33_st	0.875681	1.09508	0.822627	0.94291	miRNA-3_0	Homo sapiens	2011-10-14	HAcaBox	Affymetrix Proprietary Database	ACA33	chr6:133138358-133138490 (+)	133	AAGCCAGCCAATGAATCTGCTTACCTGATTGTGTTTGTGCAGACATACTTTAAAAACTGGCAATAGTAAAGCCATGTTACGAGCCTTAAGGACATTGAAGTCGTTAAGGTCCCTGAGAATGGCTATAACAAAT
ACA33_x_st	0.88378	0.950285	1.17465	0.853199	miRNA-3_0	Homo sapiens	2011-10-14	HAcaBox	Affymetrix Proprietary Database	ACA33	chr6:133138358-133138490 (+)	133	AAGCCAGCCAATGAATCTGCTTACCTGATTGTGTTTGTGCAGACATACTTTAAAAACTGGCAATAGTAAAGCCATGTTACGAGCCTTAAGGACATTGAAGTCGTTAAGGTCCCTGAGAATGGCTATAACAAAT
ACA34_s_st	0.819715	0.86342	0.945905	0.858459	miRNA-3_0	Homo sapiens	2011-10-14	HAcaBox	Affymetrix Proprietary Database	ACA34	chr12:49048165-49048301 (-)	137	GTGGCCCTGACTGAAGACCAGCAGTTGTACTGTGGCTGTTGGTTTCAAGCAGAGGCCTAAAGGACTGTCTTCCTGTGGTCTGTTGGCTGTTCTGGGACCTCAGTAGGGAATGGCTATTTCATTTGGAAGAAACAACC
ACA34_st	0.989183	0.828902	1.16031	1.2294	miRNA-3_0	Homo sapiens	2011-10-14	HAcaBox	Affymetrix Proprietary Database	ACA34	chr12:49048165-49048301 (-)	137	GTGGCCCTGACTGAAGACCAGCAGTTGTACTGTGGCTGTTGGTTTCAAGCAGAGGCCTAAAGGACTGTCTTCCTGTGGTCTGTTGGCTGTTCTGGGACCTCAGTAGGGAATGGCTATTTCATTTGGAAGAAACAACC
ACA34_x_st	0.826288	0.91282	0.910029	1.03455	miRNA-3_0	Homo sapiens	2011-10-14	HAcaBox	Affymetrix Proprietary Database	ACA34	chr12:49048165-49048301 (-)	137	GTGGCCCTGACTGAAGACCAGCAGTTGTACTGTGGCTGTTGGTTTCAAGCAGAGGCCTAAAGGACTGTCTTCCTGTGGTCTGTTGGCTGTTCTGGGACCTCAGTAGGGAATGGCTATTTCATTTGGAAGAAACAACC
ACA35_st	0.848738	0.907908	0.969253	0.793091	miRNA-3_0	Homo sapiens	2011-10-14	scaRna	Affymetrix Proprietary Database	ACA35	chr1:28160912-28161077 (+)	166	CAGCACTTGATACTAACCGAGCTGTCTATATCCTAGCCTTGTGTCAAAGGCTTGTGATGTGTTGTGATAGCTGGGTTTAAGAAGTGCAATATTAAAACAAAAGCCATGAGTCTTTTAAGCCCAGTGTGTAAAGATACACTCTGAGTTATAACTCAGAGGCACAACT
ACA36B_st	0.946742	0.771111	1.15087	0.944789	miRNA-3_0	Homo sapiens	2011-10-14	HAcaBox	Affymetrix Proprietary Database	ACA36B	chr1:220373888-220374018 (-)	131	TTCCAAAGTGTTAAGTTCAGTTCAGGGTAGCTTCCCTGCTCTGTTAATTAAACTTTGGAACATTGAAACTGGCTAGGGAAAATGATTGGATAGAAACTATTATTCTATTCATTTATCCCCAGCCTACAAAA
ACA36B_x_st	0.806114	0.735164	0.903532	0.744769	miRNA-3_0	Homo sapiens	2011-10-14	HAcaBox	Affymetrix Proprietary Database	ACA36B	chr1:220373888-220374018 (-)	131	TTCCAAAGTGTTAAGTTCAGTTCAGGGTAGCTTCCCTGCTCTGTTAATTAAACTTTGGAACATTGAAACTGGCTAGGGAAAATGATTGGATAGAAACTATTATTCTATTCATTTATCCCCAGCCTACAAAA
ACA36_x_st	0.773201	0.862998	0.805879	1.04466	miRNA-3_0	Homo sapiens	2011-10-14	HAcaBox	Affymetrix Proprietary Database	ACA36	chrX:153996803-153996934 (+)	132	TTCCAAAGTGTTGAGTTCAGTCCAGGGCAGCTTCCCTGTTCTGTTAATTAAACTTTGGGACATTAAAATGGGCTAAGGGAGATGATTGGGTAGAAAGTATTATTCTATTCATTTGCCTCCCAGCCTACAAAA
ACA37_st	0.885	1.08465	1.03419	1.03419	miRNA-3_0	Homo sapiens	2011-10-14	HAcaBox	Affymetrix Proprietary Database	ACA37	chr18:51748654-51748782 (-)	129	TGAGCACTTTCACAGGTCCTCCCTCAGGCTGTGGGGCCAGGATTTGGTAGCTGGTGCTGAGAGAAAACCTTTGTTGGCATCCTTGCCCTGGGACTGTGCCAGTGGCAGCTGTCATTCAATGGGACAATT
ACA37_x_st	1.07614	1.23731	0.99599	1.13965	miRNA-3_0	Homo sapiens	2011-10-14	HAcaBox	Affymetrix Proprietary Database	ACA37	chr18:51748654-51748782 (-)	129	TGAGCACTTTCACAGGTCCTCCCTCAGGCTGTGGGGCCAGGATTTGGTAGCTGGTGCTGAGAGAAAACCTTTGTTGGCATCCTTGCCCTGGGACTGTGCCAGTGGCAGCTGTCATTCAATGGGACAATT
ACA38_st	1.00523	0.947258	0.960851	1.21118	miRNA-3_0	Homo sapiens	2011-10-14	HAcaBox	Affymetrix Proprietary Database	ACA38	chr6:31590856-31590987 (+)	132	TCCTCCTACAAAGGCGTGTCTGTGGTTCCCTGTCTTTGGACACGTAAGAATTGGAGGAAAATAAATGTGGATTTGGGAAACTTTGAGGCCAGCTTGCTTCTTGCAGGCTCATGATCAACCAATCTCACATAA
ACA39_st	1.01099	1.19287	1.16218	0.930367	miRNA-3_0	Homo sapiens	2011-10-14	HAcaBox	Affymetrix Proprietary Database	ACA39	chr20:37076726-37076861 (+)	136	CGCCTGCATTCGTAAGTGATCACGGGCTGCCCGTGTCCTGGTCATTGGTAGTGCAGGCAGAGGAAATGCGGGAAAGGTTGCTGTGTTTGGAGGGTCCACATCTTCACCCTCCTGTCCCAGGAGCTTTCCTACACTC
ACA39_x_st	1.00166	1.0359	1.30065	1.00374	miRNA-3_0	Homo sapiens	2011-10-14	HAcaBox	Affymetrix Proprietary Database	ACA39	chr20:37076726-37076861 (+)	136	CGCCTGCATTCGTAAGTGATCACGGGCTGCCCGTGTCCTGGTCATTGGTAGTGCAGGCAGAGGAAATGCGGGAAAGGTTGCTGTGTTTGGAGGGTCCACATCTTCACCCTCCTGTCCCAGGAGCTTTCCTACACTC
ACA3_st	0.954709	1.01877	1.05592	1.00466	miRNA-3_0	Homo sapiens	2011-10-14	HAcaBox	Affymetrix Proprietary Database	ACA3	chr11:8705774-8705903 (+)	130	ATCGAGGCTAGAGTCACGCTTGGGTATCGGCTATTGCCTGAGTGTGCTAGAGTCCTCGAAGAGTAACTGCTGACCTTATTCACTGGCTGTGGGCCTTATGGCACAGTCAGTCACCAGGTTAGAGACATGC
ACA40_x_st	1.13139	1.10819	1.22611	0.930552	miRNA-3_0	Homo sapiens	2011-10-14	HAcaBox	Affymetrix Proprietary Database	ACA40	chr11:93468276-93468402 (-)	127	TGCACTTATGTATGTTTTTGTTTAACGTGGACAAAGACTTACAGATAGGTGCAAAAAATAAATCCTCTTTTGCAACCCAGAACTCATTGTTCAGTATGAGTTTTGATACATATAAGAAGGGATATTA
ACA41_st	0.831056	0.950285	0.94835	1.02151	miRNA-3_0	Homo sapiens	2011-10-14	HAcaBox	Affymetrix Proprietary Database	ACA41	chr2:207026952-207027083 (+)	132	TTCCACAGCTACTGGTCTGCAGCTGTTCTTATGGTAGCAGTTGTGGCATTCCTCTGTGGGAAAGAAACTGTTAACACAAACACCTCTTTCTTAGCAAAACAGAAAGTGGGTATATATGTGTGACAGACACAA
ACA41_x_st	0.779887	0.72963	0.90305	1.03057	miRNA-3_0	Homo sapiens	2011-10-14	HAcaBox	Affymetrix Proprietary Database	ACA41	chr2:207026952-207027083 (+)	132	TTCCACAGCTACTGGTCTGCAGCTGTTCTTATGGTAGCAGTTGTGGCATTCCTCTGTGGGAAAGAAACTGTTAACACAAACACCTCTTTCTTAGCAAAACAGAAAGTGGGTATATATGTGTGACAGACACAA
ACA42_st	1.13953	0.950235	1.17777	1.03487	miRNA-3_0	Homo sapiens	2011-10-14	HAcaBox	Affymetrix Proprietary Database	ACA42	chr1:155889700-155889833 (-)	134	TGGTAATGGATTTATGGTGGGTCCTTCTCTGTGGGCCTCTCATAGTGTACCCATGCCATAGCAAATGGCAGCCTCGAACCATTGCCCAGTCCCCTTACCTGTGGGCTGTGAGCACTGAAGGGGGTTGCACAGTG
ACA43_st	0.854247	1.00909	1.01937	0.935866	miRNA-3_0	Homo sapiens	2011-10-14	HAcaBox	Affymetrix Proprietary Database	ACA43	chr9:139620556-139620691 (-)	136	GCTGTCCTGGACCTGTTGGCACCACAGACAGTTGCTCTGCTGTGCCTGTGGCCTCGGGGCAAAGAGAAAGTGGCGATTTCTACACTCAGTGCTCGGGAACCAGTGGGCACTGAGAATGGTTTATGGCCTGACATTA
ACA44_s_st	1.07145	0.950938	1.22388	1.1836	miRNA-3_0	Homo sapiens	2011-10-14	HAcaBox	Affymetrix Proprietary Database	ACA44	chr1:28906893-28907024 (-)	132	CAGCATGTTTCCAAGGGCTGTGGCTGGTCATAGCCATGGGATCTCCAACTGCATGCAAGAGCAACCTGGAAAGACTTTGACAGCGCAGGTCAGTACAATACCTGCAAGCTGCCACTCAGCTTTCCTATAATG
ACA44_st	0.997697	1.18528	0.923182	0.940578	miRNA-3_0	Homo sapiens	2011-10-14	HAcaBox	Affymetrix Proprietary Database	ACA44	chr1:28906893-28907024 (-)	132	CAGCATGTTTCCAAGGGCTGTGGCTGGTCATAGCCATGGGATCTCCAACTGCATGCAAGAGCAACCTGGAAAGACTTTGACAGCGCAGGTCAGTACAATACCTGCAAGCTGCCACTCAGCTTTCCTATAATG
ACA45_st	0.852279	0.931	1.13694	1.55245	miRNA-3_0	Homo sapiens	2011-10-14	scaRna	Affymetrix Proprietary Database	ACA45	chr15:83424697-83424823 (+)	127	CTGGAGACTAAGAAAATAGAGTCCTTGAAATCAAGCTGACTCTGCTTTTAGCCTCCTAAATGAAAAGGTAGATAGAACAGGTCTTGTTTGCAAAATAAATTCAAGACCTACTTATCTACCAACAGCA
ACA45_x_st	1.01722	1.06956	0.964784	0.958101	miRNA-3_0	Homo sapiens	2011-10-14	scaRna	Affymetrix Proprietary Database	ACA45	chr15:83424697-83424823 (+)	127	CTGGAGACTAAGAAAATAGAGTCCTTGAAATCAAGCTGACTCTGCTTTTAGCCTCCTAAATGAAAAGGTAGATAGAACAGGTCTTGTTTGCAAAATAAATTCAAGACCTACTTATCTACCAACAGCA
ACA46_st	0.884931	0.932226	0.811711	0.797661	miRNA-3_0	Homo sapiens	2011-10-14	HAcaBox	Affymetrix Proprietary Database	ACA46	chr16:58582403-58582537 (-)	135	AGCACTATATTTAAACCTGTGGATGGGAATATTCCCCATTCTTGGTTACGCTGTAGTGCAAAAGAATTCCTGGCTCTCTGTTGCACAGCTGACTTGTGCCATTCTGCTGTTGCTGTATAGAGTTAAGGAACATGG
ACA47_st	1.01937	0.959343	0.885255	1.01063	miRNA-3_0	Homo sapiens	2011-10-14	scaRna	Affymetrix Proprietary Database	ACA47	chr17:75085389-75085575 (+)	187	ACGGTCTGGGGAAAGGCTCCTGTGTTGTTGAGCCTGCCAAGTTGTGGGTGCAGCATGGTACCAGGCAGCCCAACCCTGACCTAAAGTAAATTCCCGGAAGAAGTCTTTCCTGGGTTTTGAATTTGCAGTAACAGGTGTGAGCATTCTAGCAGCAGTTTGATGATCATGTATGATACTGCAAACAGGA
ACA47_x_st	1.03525	1.26748	1.272	1.19783	miRNA-3_0	Homo sapiens	2011-10-14	scaRna	Affymetrix Proprietary Database	ACA47	chr17:75085389-75085575 (+)	187	ACGGTCTGGGGAAAGGCTCCTGTGTTGTTGAGCCTGCCAAGTTGTGGGTGCAGCATGGTACCAGGCAGCCCAACCCTGACCTAAAGTAAATTCCCGGAAGAAGTCTTTCCTGGGTTTTGAATTTGCAGTAACAGGTGTGAGCATTCTAGCAGCAGTTTGATGATCATGTATGATACTGCAAACAGGA
ACA48_st	0.939052	1.18423	1.1002	1.16139	miRNA-3_0	Homo sapiens	2011-10-14	HAcaBox	Affymetrix Proprietary Database	ACA48	chr17:7478031-7478165 (+)	135	TGTCCCTGACCTGGGTAGAGTGGCATCTGGTTGGTGATGCCCATCTCATATCAGCCAGGGACAAAGCAACTCCTTGTTCATCCCAGCTTGGCTTTTGATCCGTGCCCATGCCTGGTTCATGCCTTGGACACATAG
ACA48_x_st	1.12174	0.94157	1.17886	1.37253	miRNA-3_0	Homo sapiens	2011-10-14	HAcaBox	Affymetrix Proprietary Database	ACA48	chr17:7478031-7478165 (+)	135	TGTCCCTGACCTGGGTAGAGTGGCATCTGGTTGGTGATGCCCATCTCATATCAGCCAGGGACAAAGCAACTCCTTGTTCATCCCAGCTTGGCTTTTGATCCGTGCCCATGCCTGGTTCATGCCTTGGACACATAG
ACA49_st	0.88378	0.88378	0.962519	0.869663	miRNA-3_0	Homo sapiens	2011-10-14	HAcaBox	Affymetrix Proprietary Database	ACA49	chr12:132515769-132515905 (+)	137	CTTCCTCAGCCTTACTCCAGGGACTTTTTGTTGCCTGTAAAGTGCTCTGGCATTGCCTGAGGATAGATGAGAAAGCACATATCCCTCCCCAGTAAGACGCTGTTTTCTTTTGGGGCCTACAAGTTGAGCTGACAGTA
ACA4_st	0.819715	0.832202	0.963626	0.869663	miRNA-3_0	Homo sapiens	2011-10-14	HAcaBox	Affymetrix Proprietary Database	ACA4	chr3:186505402-186505538 (+)	137	TACCAAAAGTTAGCTTTTTGGGGGGCAGGTTTTTAAGTAACCTTTGCCAACTTGGGCTATTTGGAAGAGTAAAAGACCACACTCCACAGTGGGCTATACCACTTAGTATAGTTCGCTACTATTTTGTGGCCTACATG
ACA50_st	1.08957	1.12069	0.926908	1.11627	miRNA-3_0	Homo sapiens	2011-10-14	HAcaBox	Affymetrix Proprietary Database	ACA50	chr16:58593700-58593835 (-)	136	AAGCACTGCCTTTGAACCTGATGTGTCTTGTTTGTAGCTTCACGGGCCAAGCAACAGTGCTAGAGCATAACGACTTGTTATAACTGGGGCTCTTCAGCTCTCAACTGAACTGCTCTTTTAAAAACAAGGTACATTT
ACA51_x_st	1.26544	1.57556	1.11214	0.939344	miRNA-3_0	Homo sapiens	2011-10-14	HAcaBox	Affymetrix Proprietary Database	ACA51	chr20:2635713-2635844 (+)	132	GGCCTCCTGGTGCTTACCACAGGCTGTGTTCTTACACTGACTGTATAGAAAGAGGAGGTAGAGTAAACCTACCCCATATACACCTCAGCTCAGGCCCTGTGCCTGGTCTGTATTGTGAATGGGGGAACATAG
ACA52_st	1.00148	0.850286	0.872264	0.935867	miRNA-3_0	Homo sapiens	2011-10-14	HAcaBox	Affymetrix Proprietary Database	ACA52	chr11:811681-811814 (+)	134	TGGTCCATCCTAATCCCTGCCGGTCCATCTGTGGCCTGCCAGGTTTCGCTTGTGGACCAGAGCACCCTAGAAGCCTCACCCGAGGAGTGAGCAGGGCTCCAGTGGGCTCACGTCATGGGCACTTCTAGACACTC
ACA53_st	0.947576	1.17475	0.827061	0.849165	miRNA-3_0	Homo sapiens	2011-10-14	HAcaBox	Affymetrix Proprietary Database	ACA53	chr12:98993413-98993662 (+)	250	AACATGCTTCCTTAGATCCACCTTTGTGGATGAATCTTGAACTGAGTTCCACTTGTAAACTTCTTGTTTCTTGTGGTTCCAGTAGTCAAAGAAACATCCAGCAACTTTTTTGGTTGTATAGTCAAAGGTGCTTGAGTCATTGGCATGTAAGAGAAATATACCTGCATGTTAGTCTAACGTTCTGATAGAAATGACATGCATTTATGCTGCCATTTGTTACTATCAGGACTCGACTCGTGTGCGGACATTT
ACA54_st	0.950285	1.05312	0.950285	0.905908	miRNA-3_0	Homo sapiens	2011-10-14	HAcaBox	Affymetrix Proprietary Database	ACA54	chr11:2985001-2985123 (-)	123	GAGCACTGTTCGTAACCCGTTAGCCTGGCTGTAGCTAATGGGTTCCATTCCGGTGCAATAGCATTTCCAGCGACACATGACTGACTGACTGGTGGCTTTCAGTTTCAGGTCTTGGAGACAAAT
ACA55_st	1.01732	0.967474	1.04623	0.935867	miRNA-3_0	Homo sapiens	2011-10-14	HAcaBox	Affymetrix Proprietary Database	ACA55	chr1:40033046-40033182 (-)	137	GAGCACCTGAATCTTTCCCATTCCTTGCTGCCTCGTGCCGGTGTGGGGACAGATGGTGCTACAGAATGAGCAGAGGAAATCCAGACAGGTTGTTTTCCATTTGTCTTGGGGCCTGTCTCTACAGCTCTGCCACATTT
ACA56_st	1.05226	0.812011	0.730917	1.00724	miRNA-3_0	Homo sapiens	2011-10-14	HAcaBox	Affymetrix Proprietary Database	ACA56	chrX:154003273-154003401 (+)	129	CGGCAGACAGTTATCCCTTTCTAGTCTGGCTCGTGGGACTCTAGAGGGAGTCAGTCTGCAACAGTAAGTGGTGAGTTCTTCTGTCCAGCGTCAGTATTTTGATGGTGGCTTTAGACTTGCCAGATAACA
ACA57_st	3.5649	4.76131	3.5649	2.79847	miRNA-3_0	Homo sapiens	2011-10-14	scaRna	Affymetrix Proprietary Database	ACA57	chr12:6690639-6690775 (-)	137	TTGTCCTGGCCTATTTTTCTGCTCCCCTGTGCTCAGTTCTAACAGGGTAGTCTGGCAGGACACACAGCAATTCCCTCTCAGTTTAGGAGGGCCGTCCTAAGAATAGGGCTGGCTCTTAAAGGCACGAGAGGACAATT
ACA57_x_st	1.88237	1.94491	1.94491	1.9862	miRNA-3_0	Homo sapiens	2011-10-14	scaRna	Affymetrix Proprietary Database	ACA57	chr12:6690639-6690775 (-)	137	TTGTCCTGGCCTATTTTTCTGCTCCCCTGTGCTCAGTTCTAACAGGGTAGTCTGGCAGGACACACAGCAATTCCCTCTCAGTTTAGGAGGGCCGTCCTAAGAATAGGGCTGGCTCTTAAAGGCACGAGAGGACAATT
ACA58_st	0.888976	0.950285	0.832194	1.09637	miRNA-3_0	Homo sapiens	2011-10-14	HAcaBox	Affymetrix Proprietary Database	ACA58	chr3:131197941-131198077 (-)	137	GGGCATACTCGTAGACCTTGCCTGACTGTGCTCATGTCCAGGCAGGGGGGACAGTGTATGCAAGAATAATTTGGAGTTCCTGCCAGCTCTAACCAGCTTCATCAGTGGCTGGATAAATTGCAGGACTCTAAACATTT
ACA58_x_st	0.765072	1.13856	1.02497	0.905959	miRNA-3_0	Homo sapiens	2011-10-14	HAcaBox	Affymetrix Proprietary Database	ACA58	chr3:131197941-131198077 (-)	137	GGGCATACTCGTAGACCTTGCCTGACTGTGCTCATGTCCAGGCAGGGGGGACAGTGTATGCAAGAATAATTTGGAGTTCCTGCCAGCTCTAACCAGCTTCATCAGTGGCTGGATAAATTGCAGGACTCTAAACATTT
ACA59B_s_st	1.17956	0.887512	0.804046	0.986241	miRNA-3_0	Homo sapiens	2011-10-14	HAcaBox	Affymetrix Proprietary Database	ACA59B	chr17:19460873-19461024 (+)	152	GCCCAGGGTATGTTCACGGGGCGATGCTGCCCTCCCAGCTGGCCCATGGGTGACCCTGGGAACATTAACTGCCTCACAACGTTTGTGCCTCAGTTACCCGTAGATGTAGTGAGGGTAACAATACTTACTCTCGTTGGTGATAAGGAACAGCT
ACA59_s_st	0.905592	1.52132	1.00019	1.16651	miRNA-3_0	Homo sapiens	2011-10-14	HAcaBox	Affymetrix Proprietary Database	ACA59	chr1:12567300-12567451 (+)	152	GCCCAGGGTATGTTCACGGGGCGATGCTGCCCTCCCAGCTGGCCCATGGGTGACCCTGGGAACATTAACTGCCTCACAACGTTTGTGCCTCAGTTACCCGTAGATGTAGTGAGGGTAACAATACTTACTCTCGTTGGTGATAAGGAACAGCT
ACA5_st	0.725009	1.04114	0.893717	1.03307	miRNA-3_0	Homo sapiens	2011-10-14	HAcaBox	Affymetrix Proprietary Database	ACA5	chr7:45143948-45144081 (-)	134	TGCAGCCGTGTCAAATTCAGTACCTGTCCTATGCATGGTAGGCACTGGCCCAGAAGGCTGCCACAGAAACACTGTGACTCATGGGCCCTGTTCCTGTGTCCCAGGCTCAGGGATAAATTTGGTTACAGACATCA
ACA5_x_st	0.982038	0.775255	0.908057	0.967226	miRNA-3_0	Homo sapiens	2011-10-14	HAcaBox	Affymetrix Proprietary Database	ACA5	chr7:45143948-45144081 (-)	134	TGCAGCCGTGTCAAATTCAGTACCTGTCCTATGCATGGTAGGCACTGGCCCAGAAGGCTGCCACAGAAACACTGTGACTCATGGGCCCTGTTCCTGTGTCCCAGGCTCAGGGATAAATTTGGTTACAGACATCA
ACA5b_st	1.02172	0.950285	1.17458	0.735164	miRNA-3_0	Homo sapiens	2011-10-14	HAcaBox	Affymetrix Proprietary Database	ACA5b	chr7:45145567-45145698 (-)	132	GGCAGCCATGTCAAATTCAGTGCCTGCCCTGTCTATGGTAGGCACTGGCCCAGAAGACTGCCACAGAAACAGTGACTCACAGGCCCTGTTACTGTGTCCCAGGCTCAGGGATAAATTTGGTTACAGACACCA
ACA5b_x_st	0.918597	1.07542	0.955074	0.857252	miRNA-3_0	Homo sapiens	2011-10-14	HAcaBox	Affymetrix Proprietary Database	ACA5b	chr7:45145567-45145698 (-)	132	GGCAGCCATGTCAAATTCAGTGCCTGCCCTGTCTATGGTAGGCACTGGCCCAGAAGACTGCCACAGAAACAGTGACTCACAGGCCCTGTTACTGTGTCCCAGGCTCAGGGATAAATTTGGTTACAGACACCA
ACA5c_st	0.886289	0.862954	0.991831	1.11882	miRNA-3_0	Homo sapiens	2011-10-14	HAcaBox	Affymetrix Proprietary Database	ACA5c	chr7:45144505-45144641 (-)	137	TGCAGTCAAGTCAAATTCAGTGCCCGTTTCTGTCATAGCGGGGGCTGGCCCAGATGGCTGCCACAGCAAGCTCCACAGCTCATGGGCCCTGGGTCACCTACCCTGGGACCTGGGGATAAGTTTGGCTGTGGACAGTG
ACA60_st	0.88017	0.814036	0.963987	1.13103	miRNA-3_0	Homo sapiens	2011-10-14	HAcaBox	Affymetrix Proprietary Database	ACA60	chr20:37078012-37078147 (+)	136	CACCTGCATTCAAAAATGATCACGGGCTGCCTGTGCTCTGGTCATCAATAACGCAGGGAGAGGAATTGCTGAAAGCCGTTTCCCGTGTTTGGAGGGTTCACACCTGTCCCTTTCAAATGCTGGCGCTTTCACACAC
ACA61_st	1.30323	1.15461	1.09544	1.15461	miRNA-3_0	Homo sapiens	2011-10-14	HAcaBox	Affymetrix Proprietary Database	ACA61	chr1:28906276-28906405 (-)	130	ATCCTCCTGATCCCTTTCCCATCGGATCTGAACACTGGTCTTGGTGGTCGTAAAAGGAGGAAAAGTAATAGTGAAGCTGGCCTAAATGTTGTAATCTGGTATATGGCATGTGGGCTAGTTTCAGACAGGT
ACA62_st	1.07875	0.96145	0.96145	0.735794	miRNA-3_0	Homo sapiens	2011-10-14	HAcaBox	Affymetrix Proprietary Database	ACA62	chr17:62223699-62223831 (+)	133	GCGCTGTCTTTGAGCCCCCGCCGAGCTTCCTCGTGGCGCCGGGGGTCAATCTGCAGCGCTAGAGCATGTGCTTGCGCATAACTGGGGCCGCCTGGCCTCCCGCGGGCGGCCTTTTTAACCGCGAGCGACAAGA
ACA63_st	1.04104	0.817579	0.922993	0.87869	miRNA-3_0	Homo sapiens	2011-10-14	HAcaBox	Affymetrix Proprietary Database	ACA63	chr1:203698709-203698833 (+)	125	GCAGACTCACTATGCACCTGACTGTACTTCCAGGCAGGTGCTTTTTCTGTCTGCCAGAGAAACATTCCAGGGTGCTGTGGCTGCCTCACCTATCCAGGGCGATGCAGCTCCCTGGGGACACAGGT
ACA64_x_st	1.40028	1.09275	0.903532	0.976456	miRNA-3_0	Homo sapiens	2011-10-14	HAcaBox	Affymetrix Proprietary Database	ACA64	chr16:2015185-2015311 (+)	127	GTTGGTTGAAAATCGCCCCCGGCTTTGGCCGTGGCCGCGGGTGAGATTCGGCGCCCAGAGCCCCCGGGGGCCTCAGCTCACCGCGCGCTGCCCCATGTGCGGCGGTGAAACCCAGGCCCCGACAGGC
ACA65_st	0.933822	0.971792	0.849271	0.819122	miRNA-3_0	Homo sapiens	2011-10-14	HAcaBox	Affymetrix Proprietary Database	ACA65	chr14:81669039-81669178 (-)	140	TGATGACTGTTCTTCCTGTTGCCTTCAGACCTGGCATTAGGATTTTAGGTCATCATAAATTAAAATTTGATTTTCTTCACTCAGAGAATATTAGGATAATGGAGTTATCTGTTCTCTGAAATTTGCGGAATCAAACATGT
ACA66_st	1.1488	1.26745	1.1494	1.05055	miRNA-3_0	Homo sapiens	2011-10-14	scaRna	Affymetrix Proprietary Database	ACA66	chr17:58308877-58309006 (-)	130	GCCTCTCTCCCATGGGCTTTGGGGGGTCCCTGTTCTCCTTAGCCAAGGCTGGAGGCCAAGAGCAGCCCTCGAGGATCGTCGTCAGGACTGCCACGAGTGGGGCAGCCTTGTTTTCCTGCCTCAGACATGT
ACA66_x_st	0.923959	1.04197	0.818006	0.879351	miRNA-3_0	Homo sapiens	2011-10-14	scaRna	Affymetrix Proprietary Database	ACA66	chr17:58308877-58309006 (-)	130	GCCTCTCTCCCATGGGCTTTGGGGGGTCCCTGTTCTCCTTAGCCAAGGCTGGAGGCCAAGAGCAGCCCTCGAGGATCGTCGTCAGGACTGCCACGAGTGGGGCAGCCTTGTTTTCCTGCCTCAGACATGT
ACA67B_st	1.28786	1.19039	1.05824	1.47723	miRNA-3_0	Homo sapiens	2011-10-14	HAcaBox	Affymetrix Proprietary Database	ACA67B	chr2:10586840-10586975 (-)	136	GCATGGGTTTGGATTTATGACAGGCCCGTCACCCTGGGCCTGTCATAGTACCCCATGCCAGAGCAAACTGTGTCCCCGAACCATTGCCTGGCCTCTGTGCCCGTAGGCTGCTGGCACTGAAGTGGGTTGCACAGTG
ACA67B_x_st	1.07614	1.26866	1.10147	0.955865	miRNA-3_0	Homo sapiens	2011-10-14	HAcaBox	Affymetrix Proprietary Database	ACA67B	chr2:10586840-10586975 (-)	136	GCATGGGTTTGGATTTATGACAGGCCCGTCACCCTGGGCCTGTCATAGTACCCCATGCCAGAGCAAACTGTGTCCCCGAACCATTGCCTGGCCTCTGTGCCCGTAGGCTGCTGGCACTGAAGTGGGTTGCACAGTG
ACA67_x_st	1.29124	1.25618	1.24449	1.31968	miRNA-3_0	Homo sapiens	2011-10-14	HAcaBox	Affymetrix Proprietary Database	ACA67	chr21:33749496-33749631 (-)	136	GCATGGGTTTGGATTTATGATGGGCCCGTCCCCCTGGACCTCTCATAGTACCCCATGCCAGAGCAAACTGTAGCCCTGAACCATTGCCTGGCCTCTGTTCCCGTAGGCTGCTGGCACTGAAGTGGGTTGCACAATA
ACA68_st	0.898063	0.785944	0.998375	1.05382	miRNA-3_0	Homo sapiens	2011-10-14	HAcaBox	Affymetrix Proprietary Database	ACA68	chr17:7809441-7809578 (+)	138	GGCTCGATTTCCTGGGGGGTGGTCTCAGCCCACTCCACCTCCCCTCAGCCGAGCCTAGAGTAGAGGGGCCAGGCATCCTCCCCAGGGGAGGGGCGTTGAAGCAAGGAGCCTCTCCTGGGCTGTCCTAGCCTCACATTT
ACA68_x_st	1.19487	1.08877	1.34628	0.965183	miRNA-3_0	Homo sapiens	2011-10-14	HAcaBox	Affymetrix Proprietary Database	ACA68	chr17:7809441-7809578 (+)	138	GGCTCGATTTCCTGGGGGGTGGTCTCAGCCCACTCCACCTCCCCTCAGCCGAGCCTAGAGTAGAGGGGCCAGGCATCCTCCCCAGGGGAGGGGCGTTGAAGCAAGGAGCCTCTCCTGGGCTGTCCTAGCCTCACATTT
ACA6_st	0.874906	0.801321	0.851701	0.970091	miRNA-3_0	Homo sapiens	2011-10-14	HAcaBox	Affymetrix Proprietary Database	ACA6	chr3:39449882-39450030 (+)	149	TGCACACTATTAAAGCTCAGGGTGGAGGCCAGTCTTGGCTCATGAACTTCTGAGTGTCGGAAGTGTGCTATATCAATGGCAGGATTTTCGCTAACACCAGTAGAGCTTGCCTCTATGACTGGAGTTTGGTAGTACTCGCTGCCACATAG
ACA7B_s_st	0.772212	1.17014	0.913169	0.913169	miRNA-3_0	Homo sapiens	2011-10-14	HAcaBox	Affymetrix Proprietary Database	ACA7B	chr3:129116053-129116191 (-)	139	GACCTCCTGGGATCGCATCTGGAGACTGCCTAGTATTCTGCCAGCTTCGGAAAGGGAGGGAAAGCAAGCCTGGCAGAGGCACCCATTCCATTCCCAGCTTGCTCCGTAGCTGGTGATTGGAAGACACTCTGCGACAGTG
ACA7_s_st	1.15471	0.983957	1.06458	1.25136	miRNA-3_0	Homo sapiens	2011-10-14	HAcaBox	Affymetrix Proprietary Database	ACA7	chr3:12881811-12881949 (-)	139	GACCTCCTGGGATCGCATCTGGAGAGTGCCTAGTATTCTGCCAGCTTCGGAAAGGGAGGGAAAGCAAGCCTGGCAGAGGCACCCATTCCATTCCCAGCTTGCTCCGTAGCTGGCGATTGGAAGACACTCTGCGACAGTG
ACA8_x_st	0.848169	0.99938	0.941805	0.796642	miRNA-3_0	Homo sapiens	2011-10-14	HAcaBox	Affymetrix Proprietary Database	ACA8	chr11:93465527-93465665 (-)	139	TGCACTGCATGGTATCTGCACTCAGCAGTTTACACCTGCTAGGGTGTTCAAAGGTCAGTGCTATAGAAATTCAGTATCTGGCATCGTTGGTTTTCTTGGCTTTGTGCTTGTTAAACCTGGTATTTCTACTGATACAGTA
ACA9_st	0.85754	0.843402	0.896605	0.910651	miRNA-3_0	Homo sapiens	2011-10-14	HAcaBox	Affymetrix Proprietary Database	ACA9	chr7:45024977-45025109 (-)	133	TAGCAAGCCTCCAGCGTGCTTGGGTCTGCGGTGACCCTATGCATTCCTTCAGTGCTTGCTAGAACAGTTTTGAAACGGTTTGAGGCCTTGCCCTGCTCCATCCAGAGCAAGGTTATAGAAATTTCAGACAATG
ACA9_x_st	1.19072	0.88378	0.867881	1.01937	miRNA-3_0	Homo sapiens	2011-10-14	HAcaBox	Affymetrix Proprietary Database	ACA9	chr7:45024977-45025109 (-)	133	TAGCAAGCCTCCAGCGTGCTTGGGTCTGCGGTGACCCTATGCATTCCTTCAGTGCTTGCTAGAACAGTTTTGAAACGGTTTGAGGCCTTGCCCTGCTCCATCCAGAGCAAGGTTATAGAAATTTCAGACAATG
E2_st	1.26369	1.19991	1.39401	1.08491	miRNA-3_0	Homo sapiens	2011-10-14	HAcaBox	Affymetrix Proprietary Database	E2	chr3:39452545-39452698 (+)	154	TGTGCACATTGTTAGAGCTTGGAGTTGAGGCTACTGACTGGCCGATGAACTCGCAAGTGTAGGTAGTGTGCTACATGAGGGGCAAGTTTTCGCTAACACCACAAGGGTCTCTGGCCCAATGAGTGGAGTTTGATAGTAATTCTTGCTACAAGTA
E3_x_st	1.62217	1.10891	1.16603	0.964197	miRNA-3_0	Homo sapiens	2011-10-14	HAcaBox	Affymetrix Proprietary Database	E3	chr3:186505088-186505222 (+)	135	AAAGCAGGATTCAGACTACAATATAGCTGCTAAGTGCTGTGTTGTCGTTCCCCCTGCTTAAAATAAAGTTGTTTCTTAACTATACCTGTCTGCTATTCTCCTGTAGCAGCCAGGGACGCTTGGTCTCATACATGT
ENSG00000199196_st	0.987066	0.838451	0.950477	0.796701	miRNA-3_0	Homo sapiens	2011-10-14	snoRNA	Affymetrix Proprietary Database	ENSG00000199196	chr13:34674848-34674975 (-)	128	AGATAACTTCAAAGAGGGCTTGCGGAGCTGCAAAACCAAGAGCTTTTAATGTATTACTGAATATTGAAGTTCTCCGTAGGATGCCATAGTCACTCAGTAGTGCTATATCTTCCTAAGCAGATATAAGA
ENSG00000199212_st	0.745429	0.984827	0.924696	0.740534	miRNA-3_0	Homo sapiens	2011-10-14	snoRNA	Affymetrix Proprietary Database	ENSG00000199212	chr8:55243247-55243455 (+)	209	CCAACATGGATAGTCTGGGAGGTCACTCTCCCCAGGCTCTGTGGAAGTGGTGTTGGGGAGCATAGACGTTTGGTCCATGACGTACAGTACAGCCCCTTTCCACAATGCTGGAGATGAAGCTGGGTCTCCTGTCTGCGCCTGCATATTCCTATAGCTTCCCTGAGTCCTGTGGATGATGACTGGTGAGACAAATCGTGCAGGAAACAAGT
ENSG00000199231_s_st	0.982349	0.923179	1.01937	0.858441	miRNA-3_0	Homo sapiens	2011-10-14	snoRNA	Affymetrix Proprietary Database	ENSG00000199231	chr7:62636318-62636397 (-)	80	GATCGATGATGAAAATAAGCAAGTTTGAGCATCAGAAGACCTTCCAGTCTACTTGATGCATGAGCTCTACAGTTTTAAGA
ENSG00000199231_st	0.873604	0.964842	0.934949	1.038	miRNA-3_0	Homo sapiens	2011-10-14	snoRNA	Affymetrix Proprietary Database	ENSG00000199231	chr7:62636318-62636397 (-)	80	GATCGATGATGAAAATAAGCAAGTTTGAGCATCAGAAGACCTTCCAGTCTACTTGATGCATGAGCTCTACAGTTTTAAGA
ENSG00000199231_x_st	0.946681	0.931867	0.950285	0.935867	miRNA-3_0	Homo sapiens	2011-10-14	snoRNA	Affymetrix Proprietary Database	ENSG00000199231	chr7:62636318-62636397 (-)	80	GATCGATGATGAAAATAAGCAAGTTTGAGCATCAGAAGACCTTCCAGTCTACTTGATGCATGAGCTCTACAGTTTTAAGA
ENSG00000199262_st	0.825897	0.9758	0.806893	0.895283	miRNA-3_0	Homo sapiens	2011-10-14	snoRNA	Affymetrix Proprietary Database	ENSG00000199262	chr5:85916323-85916385 (+)	63	GTGCATGTGATGAAGCAAATCAGTATGAATGAATTCATGATACTGTAAACGCTTTCTGATGTA
ENSG00000199282_st	0.803598	0.776842	0.796509	0.999702	miRNA-3_0	Homo sapiens	2011-10-14	snoRNA	Affymetrix Proprietary Database	ENSG00000199282	chr13:73160818-73160948 (+)	131	TGGCAAGCCTCCAGCGTGCGTGGGTCTGTGGTGATGTGTGCATTCCTACACTGCTTGCCAGAACAGTATTGAAATAGTGGAGCGTTTGTCCTGCTCCATCCAGAGCAAGGTTATAGAAATTTCAGACAATT
ENSG00000199321_st	0.904971	1.00436	1.01742	0.938266	miRNA-3_0	Homo sapiens	2011-10-14	snoRNA	Affymetrix Proprietary Database	ENSG00000199321	chr10:128468271-128468343 (-)	73	AGGTTGTGATGAATTGCTTTAATTTCTGACACCTCATATGAAAGCTGCACTTGCAGTCTTGCAAGACAGGCTT
ENSG00000199321_x_st	0.941216	0.805008	0.975451	0.858588	miRNA-3_0	Homo sapiens	2011-10-14	snoRNA	Affymetrix Proprietary Database	ENSG00000199321	chr10:128468271-128468343 (-)	73	AGGTTGTGATGAATTGCTTTAATTTCTGACACCTCATATGAAAGCTGCACTTGCAGTCTTGCAAGACAGGCTT
ENSG00000199363_st	0.95012	0.948061	0.796509	1.09117	miRNA-3_0	Homo sapiens	2011-10-14	snoRNA	Affymetrix Proprietary Database	ENSG00000199363	chr3:183171602-183171732 (+)	131	AGGCAGGATCTAGTTACATTGTAGCTGTGAAGTGCTGCATTGTCTTTGCCCCCTGCTCAAAATAAAACTGTTACCTTTCAAGCCCTGTCTGCCATGGTGCTGTAGCAGCAGGGATGTTTGGTCTCATACAT
ENSG00000199370_st	0.818403	1.44484	0.796509	1.01207	miRNA-3_0	Homo sapiens	2011-10-14	snoRNA	Affymetrix Proprietary Database	ENSG00000199370	chr7:148086741-148086950 (+)	210	AACACTTCCATGCACCATTTCTATAGTTTCTTACCAGAGAAGTTTCTCTGAACATGTGGAGCACCGGAAACCACGAGGAGGCGGCTCAGCATTCACTCCTGAGCATGAAGCTGGCTCTTGGTGGTGCTTCTCTGCAATTGCCTTTTGCTGCTGATGATCACTCTTCTCTTCCTTTGGGAGAGTGAAAGGGAAAGGAAGCCATCTGAAGGG
ENSG00000199370_x_st	0.995448	0.938677	0.798273	1.19224	miRNA-3_0	Homo sapiens	2011-10-14	snoRNA	Affymetrix Proprietary Database	ENSG00000199370	chr7:148086741-148086950 (+)	210	AACACTTCCATGCACCATTTCTATAGTTTCTTACCAGAGAAGTTTCTCTGAACATGTGGAGCACCGGAAACCACGAGGAGGCGGCTCAGCATTCACTCCTGAGCATGAAGCTGGCTCTTGGTGGTGCTTCTCTGCAATTGCCTTTTGCTGCTGATGATCACTCTTCTCTTCCTTTGGGAGAGTGAAAGGGAAAGGAAGCCATCTGAAGGG
ENSG00000199392_st	1.06716	1.01937	1.01937	1.32424	miRNA-3_0	Homo sapiens	2011-10-14	snoRNA	Affymetrix Proprietary Database	ENSG00000199392	chr18:75143519-75143645 (-)	127	AGGACATTTCAATGCGGGCTCATGGGGCTGTGAAGCCAAGAGCTATTAACACTATGACCAAGGATTGAAATTCTCTATAGGATCCGTAGCACTGAATAGTGCTATATTTTCCGGAGGAAGTATAAGA
ENSG00000199405_s_st	0.858626	0.980458	0.979141	0.80019	miRNA-3_0	Homo sapiens	2011-10-14	snoRNA	Affymetrix Proprietary Database	ENSG00000199405	chr8:56815282-56815414 (-)	133	AGCCTCATGCTAGATGAGAATGGGCACTGTTGATCAAGGTGTCCAAAAATAGTTAATGTGGCTAAATTGAGATAGGTTATGCTTCCATCACAGTATGCATATTGCAGTGGTGACAATGAGACCTGTAACATTT
ENSG00000199405_x_st	1.03667	0.862923	1.08988	0.783282	miRNA-3_0	Homo sapiens	2011-10-14	snoRNA	Affymetrix Proprietary Database	ENSG00000199405	chr8:56815282-56815414 (-)	133	AGCCTCATGCTAGATGAGAATGGGCACTGTTGATCAAGGTGTCCAAAAATAGTTAATGTGGCTAAATTGAGATAGGTTATGCTTCCATCACAGTATGCATATTGCAGTGGTGACAATGAGACCTGTAACATTT
ENSG00000199411_s_st	4.27919	5.16736	4.86239	5.70713	miRNA-3_0	Homo sapiens	2011-10-14	snoRNA	Affymetrix Proprietary Database	ENSG00000199411	chr9:139988797-139988882 (+)	86	TCTTAGTGACATAATTCTAATAGTTTGTTCCGACCTTCCACTGTGGACTCAATAGCAGGGAGATGAAGAGGACAGTGATTGCATGA
ENSG00000199411_st	0.950285	0.950285	0.909217	1.30601	miRNA-3_0	Homo sapiens	2011-10-14	snoRNA	Affymetrix Proprietary Database	ENSG00000199411	chr9:139988797-139988882 (+)	86	TCTTAGTGACATAATTCTAATAGTTTGTTCCGACCTTCCACTGTGGACTCAATAGCAGGGAGATGAAGAGGACAGTGATTGCATGA
ENSG00000199411_x_st	1.25657	1.1974	1.30796	1.08692	miRNA-3_0	Homo sapiens	2011-10-14	snoRNA	Affymetrix Proprietary Database	ENSG00000199411	chr9:139988797-139988882 (+)	86	TCTTAGTGACATAATTCTAATAGTTTGTTCCGACCTTCCACTGTGGACTCAATAGCAGGGAGATGAAGAGGACAGTGATTGCATGA
ENSG00000199452_st	0.886687	0.799416	0.899025	1.09408	miRNA-3_0	Homo sapiens	2011-10-14	snoRNA	Affymetrix Proprietary Database	ENSG00000199452	chr20:37050294-37050421 (-)	128	TCTTGTATCCAAAAGTGATCATGGGTTGCCTGTGTCCCGATCATTAACAGTGCAGGGGTAGGAGTGCTGAAAGACATCTTCCCTGCGTTGGTCCAGCCTTCCCTTTCAAACCCTGGAGCTTTCCCACG
ENSG00000199470_st	0.924799	1.01651	0.835909	0.895992	miRNA-3_0	Homo sapiens	2011-10-14	snoRNA	Affymetrix Proprietary Database	ENSG00000199470	chr7:12740383-12740514 (-)	132	ACACTCTCAGCTATGTATAGTTACACCTGGCTTCACTTGTGTGACTTTTGCAATGGGAAGAGAGAGAGAAGGTCCCCTTGGTACCTCAGCTCGGCCTTATGGTGGCCTCTTTCCTTGAAGGGTGCAACAAAA
ENSG00000199473_st	1.09614	0.918849	0.800798	0.598878	miRNA-3_0	Homo sapiens	2011-10-14	snoRNA	Affymetrix Proprietary Database	ENSG00000199473	chr7:17412825-17412950 (-)	126	GTGCATGTACTGTTACAATCTAACTGAAGTATTTTATTGTTACCCCTGCTTAAAGCAGTATAGATGCATAACTATGTCTGTTTAACTTCATTCCATAGTGAGACAGAGACACTTGGTTTCAAACAT
ENSG00000199474_st	0.973491	0.950285	0.950285	1.05595	miRNA-3_0	Homo sapiens	2011-10-14	snoRNA	Affymetrix Proprietary Database	ENSG00000199474	chr16:12936344-12936467 (-)	124	AACCCCCTTTTCACTTTGCCAATTGGACTTATGTCTTTATTGATCATTCAAGTGAGCAAAGGAAATACGCTTTAAAAACTCAGGCAAACGGTGTTTGTCTTGTATCCCGTCAGAGGAAACAAAT
ENSG00000199474_x_st	0.912365	1.01937	1.08095	0.935867	miRNA-3_0	Homo sapiens	2011-10-14	snoRNA	Affymetrix Proprietary Database	ENSG00000199474	chr16:12936344-12936467 (-)	124	AACCCCCTTTTCACTTTGCCAATTGGACTTATGTCTTTATTGATCATTCAAGTGAGCAAAGGAAATACGCTTTAAAAACTCAGGCAAACGGTGTTTGTCTTGTATCCCGTCAGAGGAAACAAAT
ENSG00000199552_x_st	1.06428	0.859192	1.02588	0.746891	miRNA-3_0	Homo sapiens	2011-10-14	snoRNA	Affymetrix Proprietary Database	ENSG00000199552	chr5:40655065-40655196 (+)	132	ACGCAGGATTCAGACTAGAATATAGCTGTTAAGTGCTGTGTTGTCATTCTCCCTGCTTAAAATAAAGTTTTTTTCTTAACTATACCTGTCTGCTATCTGCTGTAGCAGCCAGGGATGCTTGGTTTCATACAT
ENSG00000199566_st	0.958917	0.992627	1.01604	0.982326	miRNA-3_0	Homo sapiens	2011-10-14	snoRNA	Affymetrix Proprietary Database	ENSG00000199566	chr12:47739949-47740080 (-)	132	GGCCTCTCAGTGCCGCTTAATCACACAGGTCCAGTGTGTGCTTGGTGTCTTTTCTGGGAGGCAGAGGAAGGCTCTCCTAATCACAACAGACCTGCCCAGAAGGGCCTCTCTATTTCTAGGAGTATGATAGCT
ENSG00000199571_st	0.860403	0.901815	0.926909	0.901815	miRNA-3_0	Homo sapiens	2011-10-14	snoRNA	Affymetrix Proprietary Database	ENSG00000199571	chr12:40213552-40213685 (-)	134	TTGGGCAGTGAACACCCAAGTGTGCTTTATAGTTCCTTTGGCTTTGACTTTGTGCTAGAGCAATGTCTGTTATTTTTCTCTGCATTGAAAGGAGCATTTATCCTTTTAAATGTATTCAGAAAGCCAGTACATTT
ENSG00000199571_x_st	0.966253	0.945172	0.867812	0.764966	miRNA-3_0	Homo sapiens	2011-10-14	snoRNA	Affymetrix Proprietary Database	ENSG00000199571	chr12:40213552-40213685 (-)	134	TTGGGCAGTGAACACCCAAGTGTGCTTTATAGTTCCTTTGGCTTTGACTTTGTGCTAGAGCAATGTCTGTTATTTTTCTCTGCATTGAAAGGAGCATTTATCCTTTTAAATGTATTCAGAAAGCCAGTACATTT
ENSG00000199633_st	1.03053	0.88378	0.743891	0.796509	miRNA-3_0	Homo sapiens	2011-10-14	snoRNA	Affymetrix Proprietary Database	ENSG00000199633	chr15:78383514-78383639 (-)	126	ATGCAGGTACTGTTACAATATGACTGAAGTGATTTGTTGTCATTTCCCCTGCTTAAAGCCCTTGATATATAACTATCTCTGTCTAACTCATTCTGAAGTAAGACAGAGATGCTTGGTTTCATTTTT
ENSG00000199633_x_st	0.939905	1.14672	0.862514	0.862514	miRNA-3_0	Homo sapiens	2011-10-14	snoRNA	Affymetrix Proprietary Database	ENSG00000199633	chr15:78383514-78383639 (-)	126	ATGCAGGTACTGTTACAATATGACTGAAGTGATTTGTTGTCATTTCCCCTGCTTAAAGCCCTTGATATATAACTATCTCTGTCTAACTCATTCTGAAGTAAGACAGAGATGCTTGGTTTCATTTTT
ENSG00000199666_st	0.905734	0.952515	0.962853	0.781708	miRNA-3_0	Homo sapiens	2011-10-14	snoRNA	Affymetrix Proprietary Database	ENSG00000199666	chr1:91123307-91123520 (+)	214	AAGACTATATTTTCAGGGATCATTTCTACAGTGCACTACTAGAGAAGTTTCTGTGAACTTGTAGAGCACCGGAAACCATGAGCAGGAAGTGCAGCGTTCTCTCCTGAGCATGAAGCCGGCTCTTGGTGTGGCTTCGCTGCAACTGCCATTGGCCATTGATGATCGTTCTTCTCTTCTCTGGGAGAGTAAGAGAGAGAGGACACAGTCTGAGTGG
ENSG00000199666_x_st	0.958389	0.958389	0.838299	1.06932	miRNA-3_0	Homo sapiens	2011-10-14	snoRNA	Affymetrix Proprietary Database	ENSG00000199666	chr1:91123307-91123520 (+)	214	AAGACTATATTTTCAGGGATCATTTCTACAGTGCACTACTAGAGAAGTTTCTGTGAACTTGTAGAGCACCGGAAACCATGAGCAGGAAGTGCAGCGTTCTCTCCTGAGCATGAAGCCGGCTCTTGGTGTGGCTTCGCTGCAACTGCCATTGGCCATTGATGATCGTTCTTCTCTTCTCTGGGAGAGTAAGAGAGAGAGGACACAGTCTGAGTGG
ENSG00000199675_s_st	0.819466	0.850632	0.928885	0.985131	miRNA-3_0	Homo sapiens	2011-10-14	snoRNA	Affymetrix Proprietary Database	ENSG00000199675	chr11:93454963-93455032 (+)	70	GGGCAATGATGAAAAGGTTTTACTACTGATCTTTGTAACTATGATGGTTTCTACACTTGACCTGAGCTCA
ENSG00000199713_st	1.01937	0.88378	0.913808	0.982892	miRNA-3_0	Homo sapiens	2011-10-14	snoRNA	Affymetrix Proprietary Database	ENSG00000199713	chr18:56486115-56486248 (-)	134	TCATCAGGTGGGATAATCCTTACCTGTTCCTCGTTTTGGAGGGCAGATAGAACAGGATAATTGGAGTTTGCATGATCCATGATTAATGTCTCTGTGTAATCAGGACTTGCAAACTCTGATTGTTCATATCTGAT
ENSG00000199713_x_st	0.829762	1.07715	0.961315	0.878554	miRNA-3_0	Homo sapiens	2011-10-14	snoRNA	Affymetrix Proprietary Database	ENSG00000199713	chr18:56486115-56486248 (-)	134	TCATCAGGTGGGATAATCCTTACCTGTTCCTCGTTTTGGAGGGCAGATAGAACAGGATAATTGGAGTTTGCATGATCCATGATTAATGTCTCTGTGTAATCAGGACTTGCAAACTCTGATTGTTCATATCTGAT
ENSG00000199727_st	0.835704	0.982255	0.892127	0.961675	miRNA-3_0	Homo sapiens	2011-10-14	snoRNA	Affymetrix Proprietary Database	ENSG00000199727	chr2:105149231-105149442 (+)	212	AAGACTATTCTTCTAGGGATCTTTTCTATAGTTCAGTACCAGAGATGGTTCTCTGACAGTGTGGAGCACCAGAAACCATGAGAAGGAGGCACAGCAATCTCTCCTGAGCATGGAGCCTGCTCTTGGTGTTGTTTTGCTGCAGCTGCTGTTTGCCATTGATGATCGTTCTCTTCTTTCAGGAGAGTAAGAAGGCGAGGATGCAGTCTGAGTGG
ENSG00000199769_st	1.06494	1.00817	1.09265	0.985631	miRNA-3_0	Homo sapiens	2011-10-14	snoRNA	Affymetrix Proprietary Database	ENSG00000199769	chrX:70065931-70066145 (-)	215	AAGACTATACTTTCAGGGATCATTTCTATAGTTTGTTACTAGAGAAGTTTCTCTGAACGTGTATAGCACTGAAAACCACAAAGAAGAGGTGCAGCATTATCTCCTAAGTGTAAAGCCGGCTCTTGATGTTGCTTTGCTGCAACTGCCATTTGCCATTGATGATCGTTCTTTTCTTCCTTTGGGAGACTGGGAAGGAAAGGATGCAATCTGAGTGG
ENSG00000199783_st	1.03593	0.951382	1.07758	0.772612	miRNA-3_0	Homo sapiens	2011-10-14	snoRNA	Affymetrix Proprietary Database	ENSG00000199783	chr22:25297114-25297181 (-)	68	CCGCAGTGACAGCAATATTTTTCATCCACAGTTCACCTCATGAATGTTGTCACTTTGGGTCTGAGTGA
ENSG00000199787_st	0.963398	0.778584	0.890032	1.12173	miRNA-3_0	Homo sapiens	2011-10-14	snoRNA	Affymetrix Proprietary Database	ENSG00000199787	chr16:30430946-30431080 (-)	135	GCATGGGTTTGGATTTATGATGGGCTGGATTCCCTAGGCCTCTCATAGTACCCCATGCCAGAGCAAACTGTAGCCCCAACCATTGCCGGGCCTCTATGCCTGTAGGCTGCTGGCACTGAAGTGGGTTGCACAGTA
ENSG00000199787_x_st	0.87544	0.999214	1.20756	1.17213	miRNA-3_0	Homo sapiens	2011-10-14	snoRNA	Affymetrix Proprietary Database	ENSG00000199787	chr16:30430946-30431080 (-)	135	GCATGGGTTTGGATTTATGATGGGCTGGATTCCCTAGGCCTCTCATAGTACCCCATGCCAGAGCAAACTGTAGCCCCAACCATTGCCGGGCCTCTATGCCTGTAGGCTGCTGGCACTGAAGTGGGTTGCACAGTA
ENSG00000199815_st	1.07614	0.94075	0.911033	0.935867	miRNA-3_0	Homo sapiens	2011-10-14	snoRNA	Affymetrix Proprietary Database	ENSG00000199815	chr3:8973179-8973316 (+)	138	GCTGTCCTGGACCTGCCAGCTGCACAGATGCAGATGCTCTGCTATGCCTGTAACATCGGGGCGAAGTGAAAGTGGCTATTTCTACACTCAGTGTTCAGAAAACACTGAACAACAAGAATGGATAATAGCCTGACATTT
ENSG00000199851_st	0.862338	1.0704	0.938232	0.957159	miRNA-3_0	Homo sapiens	2011-10-14	snoRNA	Affymetrix Proprietary Database	ENSG00000199851	chr6:27983346-27983553 (+)	208	AAGACTATACTTTCAGGGATCATTTCTACATTTCCGGGTAATTTCTTTGAACATGTGGAGCACCGGAAACCACCAGGAGGAGGCACAGCATTTTCTCTGGAGCGTGAAGCCAGTTCTTGGTGTTGCTGCATAGCAACTGCCATTTGCCTTTGATGATCATTCTTCTTTTCCTTTAGGAGAATAAGAGGGGGAGAACCCAGTCTGAGGG
ENSG00000199851_x_st	0.889835	0.957431	0.889835	0.876203	miRNA-3_0	Homo sapiens	2011-10-14	snoRNA	Affymetrix Proprietary Database	ENSG00000199851	chr6:27983346-27983553 (+)	208	AAGACTATACTTTCAGGGATCATTTCTACATTTCCGGGTAATTTCTTTGAACATGTGGAGCACCGGAAACCACCAGGAGGAGGCACAGCATTTTCTCTGGAGCGTGAAGCCAGTTCTTGGTGTTGCTGCATAGCAACTGCCATTTGCCTTTGATGATCATTCTTCTTTTCCTTTAGGAGAATAAGAGGGGGAGAACCCAGTCTGAGGG
ENSG00000199856_st	1.0613	1.01896	1.03159	0.977795	miRNA-3_0	Homo sapiens	2011-10-14	snoRNA	Affymetrix Proprietary Database	ENSG00000199856	chr18:7995568-7995782 (+)	215	AAGACTATACTTTCAGGGATCATTTCTATAGTTCATTACTAGAGAAGTTTCTCTGAATGGGTAGAGCACTGGAAACCATGAGGAGGAGGCACAGTGTTCTCTCCTGAGCATGAAGCTGACTCTTGGTGTTGCTTCACTGCACCTGCCATGTGCCACTGATGATTGTTCTTGTCTTCCTCTGGGAGAGTAAGACGGAGAGCATGCAGTCTGAGTGC
ENSG00000199856_x_st	0.884642	1.05165	0.953726	0.724366	miRNA-3_0	Homo sapiens	2011-10-14	snoRNA	Affymetrix Proprietary Database	ENSG00000199856	chr18:7995568-7995782 (+)	215	AAGACTATACTTTCAGGGATCATTTCTATAGTTCATTACTAGAGAAGTTTCTCTGAATGGGTAGAGCACTGGAAACCATGAGGAGGAGGCACAGTGTTCTCTCCTGAGCATGAAGCTGACTCTTGGTGTTGCTTCACTGCACCTGCCATGTGCCACTGATGATTGTTCTTGTCTTCCTCTGGGAGAGTAAGACGGAGAGCATGCAGTCTGAGTGC
ENSG00000199857_st	1.0096	1.01142	0.784581	1.03537	miRNA-3_0	Homo sapiens	2011-10-14	snoRNA	Affymetrix Proprietary Database	ENSG00000199857	chr4:77323229-77323299 (+)	71	CATCTGTGATTATCCTATTCTGAACCTGAATTTCTACTAGAAAAAACTTATATGAATCTGGCTTCTGAGAT
ENSG00000199894_s_st	0.842064	0.87767	0.735164	0.757155	miRNA-3_0	Homo sapiens	2011-10-14	snoRNA	Affymetrix Proprietary Database	ENSG00000199894	chr4:111354265-111354344 (-)	80	GATCAAGGATGAAAATACCCAAATTTGAGTATCAGAAGACCTTCCAGTCTACTTGATGCATGAGCTCTACAGTTTTAAGA
ENSG00000199894_st	1.05824	1.19382	0.903532	1.09117	miRNA-3_0	Homo sapiens	2011-10-14	snoRNA	Affymetrix Proprietary Database	ENSG00000199894	chr4:111354265-111354344 (-)	80	GATCAAGGATGAAAATACCCAAATTTGAGTATCAGAAGACCTTCCAGTCTACTTGATGCATGAGCTCTACAGTTTTAAGA
ENSG00000199894_x_st	0.796509	0.917024	0.965171	0.796509	miRNA-3_0	Homo sapiens	2011-10-14	snoRNA	Affymetrix Proprietary Database	ENSG00000199894	chr4:111354265-111354344 (-)	80	GATCAAGGATGAAAATACCCAAATTTGAGTATCAGAAGACCTTCCAGTCTACTTGATGCATGAGCTCTACAGTTTTAAGA
ENSG00000199927_st	0.88378	0.937188	1.0526	0.923071	miRNA-3_0	Homo sapiens	2011-10-14	snoRNA	Affymetrix Proprietary Database	ENSG00000199927	chr3:30345813-30346027 (-)	215	AAGACTATACTTTGAGGGATCATTTCTATAGTTTGTTACTGGAGAAGTTTCTCTGAATATGTAGAGCACCACAAATCACGAGGAAAAAGCGCAGCATTCTCTCCTGAGCATGAAGCCAGTTTTCAGTGTTGCTTCGATGTAACTGCCTTCTGCCCTTGATGATCATTCTTCTCTCCTCCCTGGAGAGTAAGAGGGAGAGGAGGCAGTCTGAGTGG
ENSG00000199934_x_st	0.954138	0.937113	0.753186	0.930933	miRNA-3_0	Homo sapiens	2011-10-14	snoRNA	Affymetrix Proprietary Database	ENSG00000199934	chr1:86057963-86058039 (+)	77	GAAAATACATGATGATCTCACTCCAACTGGAACTCTCTCACTGATTACTTGATAACAATAAAATATCTGATATTCTG
ENSG00000199959_s_st	1.01382	0.643083	0.999432	0.882257	miRNA-3_0	Homo sapiens	2011-10-14	snoRNA	Affymetrix Proprietary Database	ENSG00000199959	chr1:84743004-84743140 (+)	137	TTGGTCCTGATTCAAGGCCAGCAGTTTGCTGAAGCTGTTGGTTTCAAGCAGGAGACTAAATAATTGTCTTTTCATGGTCTGTTGGCCATCTTATAACTTTGGAAATGTAATGTCCAATTCATTAGAAATAAACATCT
ENSG00000199959_st	0.951502	1.18335	0.814711	0.87088	miRNA-3_0	Homo sapiens	2011-10-14	snoRNA	Affymetrix Proprietary Database	ENSG00000199959	chr1:84743004-84743140 (+)	137	TTGGTCCTGATTCAAGGCCAGCAGTTTGCTGAAGCTGTTGGTTTCAAGCAGGAGACTAAATAATTGTCTTTTCATGGTCTGTTGGCCATCTTATAACTTTGGAAATGTAATGTCCAATTCATTAGAAATAAACATCT
ENSG00000199959_x_st	0.80628	0.86545	0.97432	0.819441	miRNA-3_0	Homo sapiens	2011-10-14	snoRNA	Affymetrix Proprietary Database	ENSG00000199959	chr1:84743004-84743140 (+)	137	TTGGTCCTGATTCAAGGCCAGCAGTTTGCTGAAGCTGTTGGTTTCAAGCAGGAGACTAAATAATTGTCTTTTCATGGTCTGTTGGCCATCTTATAACTTTGGAAATGTAATGTCCAATTCATTAGAAATAAACATCT
ENSG00000199977_st	0.877859	0.935176	1.16232	0.67702	miRNA-3_0	Homo sapiens	2011-10-14	snoRNA	Affymetrix Proprietary Database	ENSG00000199977	chr18:19397585-19397789 (+)	205	CCAATGTGTAATATCCTGGGATATCATTTTTTCTAGGCTTTGTCCACATGGCTTAGGGGAGCATAGGGCTCTGCCCCATGATGTACAGTCCCTTTCCTCAGTGTTGGAGATGAAGCTGGGTCTGGTGTTTGCACTTTCATATTCCTGTAGCTTCTCAGAATCCTGTGGACAGTGACTGGGGAGACAAACCATGCAGGAAATATGT
ENSG00000200026_st	1.35978	1.48271	0.980916	1.21866	miRNA-3_0	Homo sapiens	2011-10-14	snoRNA	Affymetrix Proprietary Database	ENSG00000200026	chr9:38147425-38147558 (+)	134	TCGATGGGTGGGATAATCCTTACCTGTTCCTCGTTTTGGAGGGCAGATAGAACATGATGATTGGAGATGCATGAAATGTGATTAATGCCTCTGCCTAATCAGGACTTGCAACACCCTGAGTACTCCTCTCTGAT
ENSG00000200026_x_st	1.00436	0.918319	0.849884	1.07323	miRNA-3_0	Homo sapiens	2011-10-14	snoRNA	Affymetrix Proprietary Database	ENSG00000200026	chr9:38147425-38147558 (+)	134	TCGATGGGTGGGATAATCCTTACCTGTTCCTCGTTTTGGAGGGCAGATAGAACATGATGATTGGAGATGCATGAAATGTGATTAATGCCTCTGCCTAATCAGGACTTGCAACACCCTGAGTACTCCTCTCTGAT
ENSG00000200042_st	0.98116	1.35548	0.925784	0.987917	miRNA-3_0	Homo sapiens	2011-10-14	snoRNA	Affymetrix Proprietary Database	ENSG00000200042	chr14:92181260-92181474 (-)	215	AAAATTATACTTTCAGCAATCATCTCTATAGTTTGTTACTAGAGAAGCTTCTGTGAATGTGTAGAGCACCGGAAACCACAAGGCAAAGGCTCAGCATTCTCTCCTAAGCGCGAAGCTGGCTCCTGGTGTTGGTTGGCCGCAACTGCCATTTGCCATTGATGATCATTCTTCTCTTCCTGTGGTAGAGGAAGAGGGAGAGAATGCAGTTTGAGTGG
ENSG00000200051_x_st	0.831743	1.14588	0.997448	0.869663	miRNA-3_0	Homo sapiens	2011-10-14	snoRNA	Affymetrix Proprietary Database	ENSG00000200051	chr5:139906937-139907013 (-)	77	GGTCAATGATGAGCTGACATGTATTCTGAATCTAAAGTTGATTATTAGTACTTTAGTTCTAGAATTACTGAGACATG
ENSG00000200063_st	0.905879	1.02254	1.00858	1.11643	miRNA-3_0	Homo sapiens	2011-10-14	snoRNA	Affymetrix Proprietary Database	ENSG00000200063	chr17:76396016-76396144 (+)	129	TGGGCCCTTTCACAGGCCCTCCCCTCGGCAGTGGGGCCAGGATTGGGTTGCTGGTGCTGAGAGAAAGCCCTTGATTGCATCCTTGCTCTGGGACTGTACCAGTGGCAGCTGTCACTTAGTGGGACAGAG
ENSG00000200063_x_st	0.702767	0.951575	1.00978	1.04614	miRNA-3_0	Homo sapiens	2011-10-14	snoRNA	Affymetrix Proprietary Database	ENSG00000200063	chr17:76396016-76396144 (+)	129	TGGGCCCTTTCACAGGCCCTCCCCTCGGCAGTGGGGCCAGGATTGGGTTGCTGGTGCTGAGAGAAAGCCCTTGATTGCATCCTTGCTCTGGGACTGTACCAGTGGCAGCTGTCACTTAGTGGGACAGAG
ENSG00000200072_st	0.926982	0.985804	1.12664	1.08332	miRNA-3_0	Homo sapiens	2011-10-14	snoRNA	Affymetrix Proprietary Database	ENSG00000200072	chr13:112706392-112706452 (+)	61	CCTGGGTGATGATAAGCAAATGATGCCTGAATGTGAAGGTCATACTCGGCTTTAGCTGATT
ENSG00000200072_x_st	1.01937	0.740418	1.10147	1.10596	miRNA-3_0	Homo sapiens	2011-10-14	snoRNA	Affymetrix Proprietary Database	ENSG00000200072	chr13:112706392-112706452 (+)	61	CCTGGGTGATGATAAGCAAATGATGCCTGAATGTGAAGGTCATACTCGGCTTTAGCTGATT
ENSG00000200075_st	0.937373	0.88262	1.01815	1.04347	miRNA-3_0	Homo sapiens	2011-10-14	snoRNA	Affymetrix Proprietary Database	ENSG00000200075	chr8:130880836-130880962 (-)	127	AGGATATATCAAAGAGACTTTCTGGGGCTGGGAAACCAGGATCTCGTAATGCTATGACCAAAGATTGAAGTTTTGCATAGGATACCGTAGTCACTCAGTAGTGCTGTTTTCCTGAGGAAATACAAGA
ENSG00000200112_st	0.996433	1.0158	0.893224	0.970338	miRNA-3_0	Homo sapiens	2011-10-14	snoRNA	Affymetrix Proprietary Database	ENSG00000200112	chr12:116290453-116290523 (-)	71	CTACAATGATGACAATATTTTTCATCAACAGAAATTAACCTAGTGAGTTTCGATATTTAGGGTATGAGTGA
ENSG00000200112_x_st	0.694101	0.901886	1.0985	0.848526	miRNA-3_0	Homo sapiens	2011-10-14	snoRNA	Affymetrix Proprietary Database	ENSG00000200112	chr12:116290453-116290523 (-)	71	CTACAATGATGACAATATTTTTCATCAACAGAAATTAACCTAGTGAGTTTCGATATTTAGGGTATGAGTGA
ENSG00000200113_st	1.03082	1.04349	0.974052	0.961385	miRNA-3_0	Homo sapiens	2011-10-14	snoRNA	Affymetrix Proprietary Database	ENSG00000200113	chr7:37459231-37459370 (+)	140	GGCCTCCTGGTGCTTACCAAGGCTGTCTTCTTACACTGACTGAAGCAGAGAAAGAGGAAGCAGAGTAAACCTATACCATGTGCACCTCAGCCCAGGCCCTGTGTGTGTGCCTGGTCTGTATTGTAAATGCAGGGAAATGG
ENSG00000200130_x_st	0.88378	0.941592	0.984289	0.927173	miRNA-3_0	Homo sapiens	2011-10-14	snoRNA	Affymetrix Proprietary Database	ENSG00000200130	chr7:64792309-64792386 (+)	78	AAATAAAATAAAGTTGTTTCTTAACTATACCTGTCTGCTATTCTCCTGTAGCAACCAGGGATGATTGGTTTCATACAT
ENSG00000200150_st	0.796699	0.900406	0.966912	0.869663	miRNA-3_0	Homo sapiens	2011-10-14	snoRNA	Affymetrix Proprietary Database	ENSG00000200150	chr14:101422577-101422649 (+)	73	TGAATCAATGGTGACCACTGGTGGCATATAAGTCATGGATGATGAATATGAGAAGAAAAGAATCTAGGTTTTT
ENSG00000200150_x_st	0.970987	1.01937	1.10147	1.02879	miRNA-3_0	Homo sapiens	2011-10-14	snoRNA	Affymetrix Proprietary Database	ENSG00000200150	chr14:101422577-101422649 (+)	73	TGAATCAATGGTGACCACTGGTGGCATATAAGTCATGGATGATGAATATGAGAAGAAAAGAATCTAGGTTTTT
ENSG00000200191_st	0.856221	1.10147	1.02477	0.990904	miRNA-3_0	Homo sapiens	2011-10-14	snoRNA	Affymetrix Proprietary Database	ENSG00000200191	chr8:72727729-72727860 (-)	132	TCCACAGGTGAGATCATCCTTACCTGTTCCTTCTTTTGGAGGGCAGAGTTCACGATGACTAGAGTTTACATGATATGTGATTAATTCTCTGCATAATCAGGATTTGCAACATTCTGTTTGCTCCTACCTGAT
ENSG00000200191_x_st	0.825257	0.97094	0.865699	0.755819	miRNA-3_0	Homo sapiens	2011-10-14	snoRNA	Affymetrix Proprietary Database	ENSG00000200191	chr8:72727729-72727860 (-)	132	TCCACAGGTGAGATCATCCTTACCTGTTCCTTCTTTTGGAGGGCAGAGTTCACGATGACTAGAGTTTACATGATATGTGATTAATTCTCTGCATAATCAGGATTTGCAACATTCTGTTTGCTCCTACCTGAT
ENSG00000200206_st	0.841727	0.984282	0.761592	0.835666	miRNA-3_0	Homo sapiens	2011-10-14	snoRNA	Affymetrix Proprietary Database	ENSG00000200206	chr15:86716429-86716501 (-)	73	GTTTCTGATGAAGCCTATGTTGGTAGAGACATCTGAGAGTATTGATGAATGCCAACAGCTTAAATGGAGAAAA
ENSG00000200206_x_st	0.88378	0.820054	0.866062	0.866062	miRNA-3_0	Homo sapiens	2011-10-14	snoRNA	Affymetrix Proprietary Database	ENSG00000200206	chr15:86716429-86716501 (-)	73	GTTTCTGATGAAGCCTATGTTGGTAGAGACATCTGAGAGTATTGATGAATGCCAACAGCTTAAATGGAGAAAA
ENSG00000200222_st	1.04722	1.21627	0.874606	1.07584	miRNA-3_0	Homo sapiens	2011-10-14	snoRNA	Affymetrix Proprietary Database	ENSG00000200222	chr3:64057484-64057695 (-)	212	AAGATTATACTTTCAGGAATCATTTCTATAGTTTGTTACTAGAGAAAGTTCTCTGAATGTGTAAAGCATGAAAAACCACAAGGAGACACAGTGTCTGCTCCTGACTGAAAAGCCAGCTCTTGGTGTTGCTCTGCTGCAACTGCTATTTGCCATTGATAACCATTCTTCTCTTCCTCTGGGATAGTAAGAGGGAGAGACTGCAGTCTGAGTGG
ENSG00000200235_st	0.917801	1.10545	1.16722	1.10381	miRNA-3_0	Homo sapiens	2011-10-14	snoRNA	Affymetrix Proprietary Database	ENSG00000200235	chr5:139959252-139959377 (+)	126	AAACCCCTGTTCACTTTGCCAAATGGATTTGTGTCTTTATTGCTCATTAATTGGGGCAAAGGAAATATCCTTTTAAAACTCAGGCAAACTGAGTGTTTGTCTTGTATCCTGTCAGAGGAAAGAAAT
ENSG00000200235_x_st	1.13176	0.946885	1.06268	0.93066	miRNA-3_0	Homo sapiens	2011-10-14	snoRNA	Affymetrix Proprietary Database	ENSG00000200235	chr5:139959252-139959377 (+)	126	AAACCCCTGTTCACTTTGCCAAATGGATTTGTGTCTTTATTGCTCATTAATTGGGGCAAAGGAAATATCCTTTTAAAACTCAGGCAAACTGAGTGTTTGTCTTGTATCCTGTCAGAGGAAAGAAAT
ENSG00000200237_st	0.930415	1.09776	1.16509	0.836593	miRNA-3_0	Homo sapiens	2011-10-14	snoRNA	Affymetrix Proprietary Database	ENSG00000200237	chr19:9930630-9930770 (+)	141	CTACAGATATTTTCTGAATTGGCAAGTCCACCAAGAAACTATAAAAATGTGTGTGTGCAATGGCTGCACACAGCAGCTTCCTTGGTAGTGTACGCAGCCTGTTGGTTGTATGGGTTGCTCTAAGGGACCTTGGAGACAGGC
ENSG00000200288_st	0.694808	0.751927	0.935307	0.918436	miRNA-3_0	Homo sapiens	2011-10-14	snoRNA	Affymetrix Proprietary Database	ENSG00000200288	chr3:177342070-177342197 (-)	128	TTTGAGGTCTTTCCCGATGGGACTTTTCTGTAGGCTGCACATCATTGGAAACGCCTCATAGAGTTAACTCTGTGGTTTTACTTTACTCACAGGACTCTTGTTAGATCTGTGGGAACTACAAGACAGTT
ENSG00000200288_x_st	0.825995	0.931221	0.818611	1.1012	miRNA-3_0	Homo sapiens	2011-10-14	snoRNA	Affymetrix Proprietary Database	ENSG00000200288	chr3:177342070-177342197 (-)	128	TTTGAGGTCTTTCCCGATGGGACTTTTCTGTAGGCTGCACATCATTGGAAACGCCTCATAGAGTTAACTCTGTGGTTTTACTTTACTCACAGGACTCTTGTTAGATCTGTGGGAACTACAAGACAGTT
ENSG00000200294_st	1.01882	1.01882	0.8242	0.870209	miRNA-3_0	Homo sapiens	2011-10-14	snoRNA	Affymetrix Proprietary Database	ENSG00000200294	chr10:73940616-73940747 (+)	132	TTCCAAAGAATTGAGTTCAGTTCAAGGCAGCTTCCCTGTTCTGTTAACGAAACTTTGGGACATTGAAATGGGCTACGGGAGATGATTGGTTCAAAAGCATTATTCTATTCATTTGCCTTTTTTTTTGGAGAC
ENSG00000200294_x_st	0.83491	0.897722	0.879065	1.03861	miRNA-3_0	Homo sapiens	2011-10-14	snoRNA	Affymetrix Proprietary Database	ENSG00000200294	chr10:73940616-73940747 (+)	132	TTCCAAAGAATTGAGTTCAGTTCAAGGCAGCTTCCCTGTTCTGTTAACGAAACTTTGGGACATTGAAATGGGCTACGGGAGATGATTGGTTCAAAAGCATTATTCTATTCATTTGCCTTTTTTTTTGGAGAC
ENSG00000200318_x_st	0.834141	0.774971	0.789763	0.819348	miRNA-3_0	Homo sapiens	2011-10-14	snoRNA	Affymetrix Proprietary Database	ENSG00000200318	chr15:59052666-59052880 (-)	215	AAGACTATACTTTCAGGGATCATTTGTATAGTTCGTTACTAGAGAATTTTCTCTGAATGTGTAGAACACCAGAAACCACAAGGAGGAGGCGCAGCGTTCTCTCCTGAGCGTGAAGCCGGGTCCTGGTGTTGCTTCACTGCAACTGCCATTTGCCATTGATGATTGTTCTTCTCTTCCTTTGGGAGAGTAAGAGGCAAAGGATGCAGTCTGAATGG
ENSG00000200355_st	0.755997	0.939781	0.903532	0.755997	miRNA-3_0	Homo sapiens	2011-10-14	snoRNA	Affymetrix Proprietary Database	ENSG00000200355	chr3:172489067-172489195 (-)	129	TTATGAATATACTCACCGTTTTGATTTTATAATAGTAACGACAAGCTAAACATTCACTATATTAAGACCACGCGTGTGTCTCAGACTTACCTTTCCCTAGGTCTGTTTTTATAAATGCTGGTGATAAAC
ENSG00000200377_st	1.01937	0.827929	0.860156	0.980169	miRNA-3_0	Homo sapiens	2011-10-14	snoRNA	Affymetrix Proprietary Database	ENSG00000200377	chr2:154303327-154303397 (-)	71	CTATTAGGATGACAATATTTTTTGTCAGCAGCAGCTTACCTAATGAGTGTTGATGCTTTGGGTCTGAGTGA
ENSG00000200385_st	0.967993	0.987678	0.840145	0.999854	miRNA-3_0	Homo sapiens	2011-10-14	snoRNA	Affymetrix Proprietary Database	ENSG00000200385	chr14:38189630-38189766 (+)	137	TCACAGCTTTATTAATAGAAGCCAAACTCTCTGTGGGCTTCTCACAGTGTACCCATTGCCAGAGTAAACTGCAGCCTTGAACCATTGCTCAGCCTCCTTACCCATGAGCTATGAACACTGAAGCAGGTTGCACAGTG
ENSG00000200398_x_st	1.17097	1.07781	0.818241	1.06551	miRNA-3_0	Homo sapiens	2011-10-14	snoRNA	Affymetrix Proprietary Database	ENSG00000200398	chr15:25458795-25458876 (+)	82	CAGTCAGTGTCGAGAACCTTATATTGTTCTGAAGAGAGGTGGTGACTTAAAAATCATGCTCAATAGGATTACGCTGAGGCCC
ENSG00000200418_st	1.04764	1.06789	0.888736	0.918187	miRNA-3_0	Homo sapiens	2011-10-14	snoRNA	Affymetrix Proprietary Database	ENSG00000200418	chr3:186504112-186504234 (+)	123	ATGCAGGTACTGTTACAATACAACTGATGTGTTTTGTTGTCGTTCCCCCTGCTTAAAGCACTTGATGCATAACTCTGTCTACCTTCATTCCGTAGTAAGACAGAGACGCTTGGCTTCAGACAT
ENSG00000200422_st	1.05583	1.04717	1.12927	0.745203	miRNA-3_0	Homo sapiens	2011-10-14	snoRNA	Affymetrix Proprietary Database	ENSG00000200422	chrX:86401736-86401807 (+)	72	GGTCAATGATGTAATGGCATGTATTAGCTGAATCCAAAGTTGAAGTGAATTCTAAAATTACACCAAGACCTT
ENSG00000200422_x_st	1.03971	0.887161	1.04971	1.0911	miRNA-3_0	Homo sapiens	2011-10-14	snoRNA	Affymetrix Proprietary Database	ENSG00000200422	chrX:86401736-86401807 (+)	72	GGTCAATGATGTAATGGCATGTATTAGCTGAATCCAAAGTTGAAGTGAATTCTAAAATTACACCAAGACCTT
ENSG00000200442_st	1.12399	1.044	0.983533	0.963377	miRNA-3_0	Homo sapiens	2011-10-14	snoRNA	Affymetrix Proprietary Database	ENSG00000200442	chr6:166513341-166513412 (+)	72	GGTCAATGATGTCGTGGCATGTATCAGCTGAATCCAAAGTTGATGTGAGTTCCAAAATTATACTGAGACTTT
ENSG00000200442_x_st	0.930281	0.994347	1.21204	0.907076	miRNA-3_0	Homo sapiens	2011-10-14	snoRNA	Affymetrix Proprietary Database	ENSG00000200442	chr6:166513341-166513412 (+)	72	GGTCAATGATGTCGTGGCATGTATCAGCTGAATCCAAAGTTGATGTGAGTTCCAAAATTATACTGAGACTTT
ENSG00000200492_st	0.997323	1.16951	0.972376	1.10342	miRNA-3_0	Homo sapiens	2011-10-14	snoRNA	Affymetrix Proprietary Database	ENSG00000200492	chr6:92829240-92829349 (+)	110	GCATTCTTTCCTAAATGTGAAGCCAGCTCTTGGTGTTGCTTCAACTGCCACTTGCCATTAATGACAGTTCTTCTTTCCCACTGGGAGAATAAAAAGGAGAGAATGCAGTC
ENSG00000200492_x_st	1.05977	1.05977	0.83869	0.888298	miRNA-3_0	Homo sapiens	2011-10-14	snoRNA	Affymetrix Proprietary Database	ENSG00000200492	chr6:92829240-92829349 (+)	110	GCATTCTTTCCTAAATGTGAAGCCAGCTCTTGGTGTTGCTTCAACTGCCACTTGCCATTAATGACAGTTCTTCTTTCCCACTGGGAGAATAAAAAGGAGAGAATGCAGTC
ENSG00000200496_st	1.13058	0.914314	0.978009	1.19608	miRNA-3_0	Homo sapiens	2011-10-14	snoRNA	Affymetrix Proprietary Database	ENSG00000200496	chr11:123172098-123172231 (+)	134	CTGTCAGGTGGGATAACCCTTCCCTGTTCCTCCGTTTGGAGGGCAGATAGAACATGATGACTGGAGATGCATGAAATGTGACTAATGTCTCTGTGTAATCAGGACTTGCAACACCCTGATTGCTCCTATCTGAT
ENSG00000200496_x_st	1.07614	1.1089	0.860156	1.19163	miRNA-3_0	Homo sapiens	2011-10-14	snoRNA	Affymetrix Proprietary Database	ENSG00000200496	chr11:123172098-123172231 (+)	134	CTGTCAGGTGGGATAACCCTTCCCTGTTCCTCCGTTTGGAGGGCAGATAGAACATGATGACTGGAGATGCATGAAATGTGACTAATGTCTCTGTGTAATCAGGACTTGCAACACCCTGATTGCTCCTATCTGAT
ENSG00000200536_st	1.01937	1.24142	0.901854	0.869663	miRNA-3_0	Homo sapiens	2011-10-14	snoRNA	Affymetrix Proprietary Database	ENSG00000200536	chr1:110815106-110815229 (+)	124	AAGTCATTTCAAAGAGGGCTTGGATGGCTATGAAACCAGAGCTCTTAAGGTTATAATAAGATTGAAATTTTCCATAGGATGCTGTAGTCACACAATAGTGCTGTTTTCTTGAGGAGACAGAAGA
ENSG00000200538_st	0.853881	0.819927	0.832368	0.737592	miRNA-3_0	Homo sapiens	2011-10-14	snoRNA	Affymetrix Proprietary Database	ENSG00000200538	chr17:46459734-46459948 (-)	215	AAGACTATACTTTCAGGGATCATTTCTATAGTTAGTTGCTAGAGAAGTTTCTCTGGACATGTGGAGCACCAGAAACCATGAGAAGGAGATGTAGTGTTCTCTCCGGAGCATGAAGCTGGCTCTTGGTGTTGCTTCGCTGCACCTGCCATTTGCCATTGACAATCATTCTTCTCTTCCTCTGGGAGAGTAAGGAGGAGAGGACACAGTCTGAGTGG
ENSG00000200538_x_st	0.918294	0.784912	0.979639	0.759629	miRNA-3_0	Homo sapiens	2011-10-14	snoRNA	Affymetrix Proprietary Database	ENSG00000200538	chr17:46459734-46459948 (-)	215	AAGACTATACTTTCAGGGATCATTTCTATAGTTAGTTGCTAGAGAAGTTTCTCTGGACATGTGGAGCACCAGAAACCATGAGAAGGAGATGTAGTGTTCTCTCCGGAGCATGAAGCTGGCTCTTGGTGTTGCTTCGCTGCACCTGCCATTTGCCATTGACAATCATTCTTCTCTTCCTCTGGGAGAGTAAGGAGGAGAGGACACAGTCTGAGTGG
ENSG00000200545_st	0.8816	0.968871	0.988622	1.02096	miRNA-3_0	Homo sapiens	2011-10-14	snoRNA	Affymetrix Proprietary Database	ENSG00000200545	chr10:19887176-19887391 (+)	216	AAGACTGTGCTTTCAGGGATCATGTCTATAGTTTGCCACTAGAGAAGTTTTTTTGAACATGTAGTAGGGCACCAGAAGCACAAGGAAGAGGCACAGCCTTCTCTCCTGAGCATGAATCTGGCTCTTGGTCTTGCTTTGTTCCAGCTACCATTTGCCATTGATTATGTCCTTCTCTTCCTTCCAGAAAGTAAAAGGGAGAGAATGCAGTCTGAGTGG
ENSG00000200620_st	0.950285	0.952219	1.01873	1.0021	miRNA-3_0	Homo sapiens	2011-10-14	snoRNA	Affymetrix Proprietary Database	ENSG00000200620	chrX:15734331-15734469 (+)	139	TACCTCCCAGGATGGCATCTGGAAGTGGATAGTATTCTGCCAGCTTTGGAAACTGGATGAAAAGCAAATCTGGCAGAGGTACCCATTTCATTCCCAGCTTGCTCAGTAGCTGGTGATTGGAAGAAACTCTGCAACAGTG
ENSG00000200620_x_st	1.05193	0.85109	1.19618	0.814201	miRNA-3_0	Homo sapiens	2011-10-14	snoRNA	Affymetrix Proprietary Database	ENSG00000200620	chrX:15734331-15734469 (+)	139	TACCTCCCAGGATGGCATCTGGAAGTGGATAGTATTCTGCCAGCTTTGGAAACTGGATGAAAAGCAAATCTGGCAGAGGTACCCATTTCATTCCCAGCTTGCTCAGTAGCTGGTGATTGGAAGAAACTCTGCAACAGTG
ENSG00000200652_st	0.932297	0.850277	0.974999	1.10106	miRNA-3_0	Homo sapiens	2011-10-14	snoRNA	Affymetrix Proprietary Database	ENSG00000200652	chr16:28190419-28190544 (+)	126	AGATCATTTCAAAGAGGGCTCGTGGGGCTATGAAACCATGAGCTCTTAATGCTATGACCAAAGACTGAAGTTCTCTATAGGACGCCATAGCACTCAATGGTGCTGTTTTCCTGAGGAGACATAAGA
ENSG00000200652_x_st	0.963564	0.950285	0.860156	0.869663	miRNA-3_0	Homo sapiens	2011-10-14	snoRNA	Affymetrix Proprietary Database	ENSG00000200652	chr16:28190419-28190544 (+)	126	AGATCATTTCAAAGAGGGCTCGTGGGGCTATGAAACCATGAGCTCTTAATGCTATGACCAAAGACTGAAGTTCTCTATAGGACGCCATAGCACTCAATGGTGCTGTTTTCCTGAGGAGACATAAGA
ENSG00000200654_st	0.944632	1.06008	0.920088	0.754122	miRNA-3_0	Homo sapiens	2011-10-14	snoRNA	Affymetrix Proprietary Database	ENSG00000200654	chr2:65385796-65385994 (+)	199	TCCAGCAGTCGTTAGCTCTCCTGGCTAGTGTGATGCCTGTGATGGTGTTTCACTGTTGGAACAGCAAGCACTGTCTTAATTGAGGCTTGGCTCCGGGTGCTGTTTTGGTGTGGGGCCAAGTATACCTTTGGGCAGTGTTTTGCACTTCTGAGAGTGAAATGACTCCTGTGGAGTCGGTCCTAATCTGAGTGCAAACAAT
ENSG00000200677_st	0.927154	0.868302	1.00389	0.8906	miRNA-3_0	Homo sapiens	2011-10-14	snoRNA	Affymetrix Proprietary Database	ENSG00000200677	chr15:91298473-91298542 (-)	70	CTATTATGATGAGATTACGCTCTGTGGTCCGTGTTTCTGAAACACAGGATTTTGTGGAAGTTCTCATTTG
ENSG00000200677_x_st	0.730168	1.12059	0.884408	0.838314	miRNA-3_0	Homo sapiens	2011-10-14	snoRNA	Affymetrix Proprietary Database	ENSG00000200677	chr15:91298473-91298542 (-)	70	CTATTATGATGAGATTACGCTCTGTGGTCCGTGTTTCTGAAACACAGGATTTTGTGGAAGTTCTCATTTG
ENSG00000200693_st	0.748261	1.00092	0.975344	1.03669	miRNA-3_0	Homo sapiens	2011-10-14	snoRNA	Affymetrix Proprietary Database	ENSG00000200693	chr14:64118015-64118217 (-)	203	AAGACCATATTTTCAGGGATCATTTCTATAGTTCATTCATTACTAGAGAAGTTTCTCTGAACATGCAGGGCACCGCAAACCATGAGGAAGAGGCACAGCATTCTCTTCTGAGCCTGAAGCCAGCTCTTCTTGCTTCACTGCCATTTGCCCTTCATGATCATTCTCTTCCTGCAGGAGAGTAAGAAAGGATGCAGTCTGAGTGG
ENSG00000200706_st	0.795635	0.711085	0.995289	0.989784	miRNA-3_0	Homo sapiens	2011-10-14	snoRNA	Affymetrix Proprietary Database	ENSG00000200706	chr6:38175050-38175121 (+)	72	GGTCAATGATGTAATGGCATGTATTAGCTGAATCCAGAGTTGATATGAGTTCTAAAATTACACTGAAGCTGG
ENSG00000200706_x_st	0.766294	1.10172	1.03644	0.618876	miRNA-3_0	Homo sapiens	2011-10-14	snoRNA	Affymetrix Proprietary Database	ENSG00000200706	chr6:38175050-38175121 (+)	72	GGTCAATGATGTAATGGCATGTATTAGCTGAATCCAGAGTTGATATGAGTTCTAAAATTACACTGAAGCTGG
ENSG00000200733_st	0.847418	0.795639	0.847418	1.08143	miRNA-3_0	Homo sapiens	2011-10-14	snoRNA	Affymetrix Proprietary Database	ENSG00000200733	chr13:90489424-90489491 (+)	68	TGTCAGTGCTGAAACTTTGTCAAGTTATGCTACTGACATGAAGTAATGATACAGTATATCTGAGGAGA
ENSG00000200753_st	1.02327	0.78843	0.776082	0.800409	miRNA-3_0	Homo sapiens	2011-10-14	snoRNA	Affymetrix Proprietary Database	ENSG00000200753	chr7:20416954-20417024 (+)	71	CTACAAAGATAGCAACACTTTTCATCAACAGCAGTTCACCTAGAGAGAGTCGACACTTTTTGTCTGAGTGA
ENSG00000200753_x_st	0.750715	1.07041	0.792407	0.920221	miRNA-3_0	Homo sapiens	2011-10-14	snoRNA	Affymetrix Proprietary Database	ENSG00000200753	chr7:20416954-20417024 (+)	71	CTACAAAGATAGCAACACTTTTCATCAACAGCAGTTCACCTAGAGAGAGTCGACACTTTTTGTCTGAGTGA
ENSG00000200801_x_st	0.85477	0.840145	0.985341	0.975734	miRNA-3_0	Homo sapiens	2011-10-14	snoRNA	Affymetrix Proprietary Database	ENSG00000200801	chr15:25467495-25467575 (+)	81	GGGTGGTGATGAGAACCTTGTATTCTTCTGAAGAGAGGTGATGACTTAAAAACCATGCTCAATAGGATTACACTTAGGCCG
ENSG00000200879_st	1.18721	1.09722	1.17201	0.951199	miRNA-3_0	Homo sapiens	2011-10-14	snoRNA	Affymetrix Proprietary Database	ENSG00000200879	chr11:122928785-122928869 (-)	85	TCACAATGATGAATGGTCCAAAACATTCGCGGTTTCCACCAGAATTCAAGGTGTTGGCAACTACCTTCCTTGGATGTCTGAGTGA
ENSG00000200891_st	1.06963	0.865091	1.01937	0.935867	miRNA-3_0	Homo sapiens	2011-10-14	snoRNA	Affymetrix Proprietary Database	ENSG00000200891	chr10:89754375-89754452 (-)	78	CAGTCCAGCCTCTGATGAAGCCTATGTTAGTAGGCACATCTGAGTGGTAATGAATGCCAGCAGCTCTGATGAAAAAAA
ENSG00000200891_x_st	1.06818	1.04562	1.08436	1.05126	miRNA-3_0	Homo sapiens	2011-10-14	snoRNA	Affymetrix Proprietary Database	ENSG00000200891	chr10:89754375-89754452 (-)	78	CAGTCCAGCCTCTGATGAAGCCTATGTTAGTAGGCACATCTGAGTGGTAATGAATGCCAGCAGCTCTGATGAAAAAAA
ENSG00000200897_st	0.907659	1.44365	0.908787	1.22382	miRNA-3_0	Homo sapiens	2011-10-14	snoRNA	Affymetrix Proprietary Database	ENSG00000200897	chr12:107768524-107768604 (+)	81	TTTAGGAACAGCCTTTGAGGAAGCCTGTGTTTGTAGGGACATCTGAGAGTGTTGATGAATGCCAACGGCTCTGATGGAAAA
ENSG00000200897_x_st	0.756282	1.02345	0.858046	0.876248	miRNA-3_0	Homo sapiens	2011-10-14	snoRNA	Affymetrix Proprietary Database	ENSG00000200897	chr12:107768524-107768604 (+)	81	TTTAGGAACAGCCTTTGAGGAAGCCTGTGTTTGTAGGGACATCTGAGAGTGTTGATGAATGCCAACGGCTCTGATGGAAAA
ENSG00000200969_st	1.15408	1.36712	1.01156	0.996917	miRNA-3_0	Homo sapiens	2011-10-14	snoRNA	Affymetrix Proprietary Database	ENSG00000200969	chr9:84503833-84503900 (+)	68	CGGGTGGTGATGACCCCAACATTCCATCTGAATGCCTGTGCTGAAACCCAGAGGCTGTTTCTGAACCA
ENSG00000200969_x_st	1.01937	1.11601	1.09088	1.05115	miRNA-3_0	Homo sapiens	2011-10-14	snoRNA	Affymetrix Proprietary Database	ENSG00000200969	chr9:84503833-84503900 (+)	68	CGGGTGGTGATGACCCCAACATTCCATCTGAATGCCTGTGCTGAAACCCAGAGGCTGTTTCTGAACCA
ENSG00000200991_st	1.03057	0.950285	1.10147	1.15545	miRNA-3_0	Homo sapiens	2011-10-14	snoRNA	Affymetrix Proprietary Database	ENSG00000200991	chr15:85395729-85395846 (-)	118	AGGTCATTTCAAAGAGGCTGCAAAACCAAGAGCTCTTAACGCTGTGAGCAAAGATGGAAGTTCTCTCTAGGATGCCATGGCACTCGATGGTGGTATGTTTTCCTGGGGAGATATAAGA
ENSG00000200991_x_st	0.913567	0.753256	0.937418	0.832945	miRNA-3_0	Homo sapiens	2011-10-14	snoRNA	Affymetrix Proprietary Database	ENSG00000200991	chr15:85395729-85395846 (-)	118	AGGTCATTTCAAAGAGGCTGCAAAACCAAGAGCTCTTAACGCTGTGAGCAAAGATGGAAGTTCTCTCTAGGATGCCATGGCACTCGATGGTGGTATGTTTTCCTGGGGAGATATAAGA
ENSG00000200999_st	0.858115	0.834513	0.882322	0.725429	miRNA-3_0	Homo sapiens	2011-10-14	snoRNA	Affymetrix Proprietary Database	ENSG00000200999	chr4:26703931-26704010 (+)	80	TTGATCTACCTCTGATGAAACCTGTGTTGGTGGGGACATCTGAGAGTGTTGATGAATGCCAGTGACTCTGATAGAAAAAA
ENSG00000200999_x_st	1.04844	0.800958	0.791862	0.963022	miRNA-3_0	Homo sapiens	2011-10-14	snoRNA	Affymetrix Proprietary Database	ENSG00000200999	chr4:26703931-26704010 (+)	80	TTGATCTACCTCTGATGAAACCTGTGTTGGTGGGGACATCTGAGAGTGTTGATGAATGCCAGTGACTCTGATAGAAAAAA
ENSG00000201003_st	0.860073	0.891138	1.08727	1.04944	miRNA-3_0	Homo sapiens	2011-10-14	snoRNA	Affymetrix Proprietary Database	ENSG00000201003	chr1:54236691-54236826 (-)	136	GGGCATACCCGTAGACCTTGCCTGACTGTGCTCATGTCCAGGCAGGGGGGACATTGTATTCGAGATTAATTTGAAGTTCCTGCCAGCTTTATCCAGCTTAATCAGTGGCTGGATAAATAGCAGGACTGTAACATTC
ENSG00000201009_s_st	5.29523	2.21085	4.286	3.21307	miRNA-3_0	Homo sapiens	2011-10-14	snoRNA	Affymetrix Proprietary Database	ENSG00000201009	chr7:132437783-132437886 (+)	104	TGCTGGAGTGATGAAAAAGTATCTTCAGGTGTGGCTGTGGCCACCTTGGCCACCTGTGTGTCACTTGCCAATGCAAGGACTTGTCATAGTTACACTGACTGTTA
ENSG00000201009_st	0.886699	0.783753	0.81314	0.983534	miRNA-3_0	Homo sapiens	2011-10-14	snoRNA	Affymetrix Proprietary Database	ENSG00000201009	chr7:132437783-132437886 (+)	104	TGCTGGAGTGATGAAAAAGTATCTTCAGGTGTGGCTGTGGCCACCTTGGCCACCTGTGTGTCACTTGCCAATGCAAGGACTTGTCATAGTTACACTGACTGTTA
ENSG00000201009_x_st	0.940539	1.24421	0.935133	0.903309	miRNA-3_0	Homo sapiens	2011-10-14	snoRNA	Affymetrix Proprietary Database	ENSG00000201009	chr7:132437783-132437886 (+)	104	TGCTGGAGTGATGAAAAAGTATCTTCAGGTGTGGCTGTGGCCACCTTGGCCACCTGTGTGTCACTTGCCAATGCAAGGACTTGTCATAGTTACACTGACTGTTA
ENSG00000201025_st	0.88378	0.808789	0.796509	0.867959	miRNA-3_0	Homo sapiens	2011-10-14	snoRNA	Affymetrix Proprietary Database	ENSG00000201025	chr21:17657017-17657089 (-)	73	GTTTCTGATGAAGCCTATGTTGGTAGGGACAACTAAGGTTGTTGATGAATGCTAACAGCTCTAACACACACAC
ENSG00000201036_st	0.800845	0.957891	1.02682	1.20477	miRNA-3_0	Homo sapiens	2011-10-14	snoRNA	Affymetrix Proprietary Database	ENSG00000201036	chr14:101445339-101445427 (+)	89	TGGACTGTTGATGACAAGTGGTGGCTTATGTGGTTGTACATGCTGGTTGTATATGAAGAATATTACATATCTGAAACTTTGAGGTCCAA
ENSG00000201042_s_st	0.754004	1.15095	1.1042	0.947509	miRNA-3_0	Homo sapiens	2011-10-14	snoRNA	Affymetrix Proprietary Database	ENSG00000201042	chr12:119326239-119326369 (-)	131	CCCTCCTACAAAGGCATGTCTATAATTCCTTGTCTTTGGACATGTAAGAATTGGAGGGACAGAAATGTGGACTTGGAGAAATCTGGGGCCAGCTTTCTCATCACAGGCTCAACATCAACCATGCCACATAG
ENSG00000201042_st	0.685774	0.877409	0.877409	1.07523	miRNA-3_0	Homo sapiens	2011-10-14	snoRNA	Affymetrix Proprietary Database	ENSG00000201042	chr12:119326239-119326369 (-)	131	CCCTCCTACAAAGGCATGTCTATAATTCCTTGTCTTTGGACATGTAAGAATTGGAGGGACAGAAATGTGGACTTGGAGAAATCTGGGGCCAGCTTTCTCATCACAGGCTCAACATCAACCATGCCACATAG
ENSG00000201042_x_st	0.825866	0.982595	1.16751	0.759774	miRNA-3_0	Homo sapiens	2011-10-14	snoRNA	Affymetrix Proprietary Database	ENSG00000201042	chr12:119326239-119326369 (-)	131	CCCTCCTACAAAGGCATGTCTATAATTCCTTGTCTTTGGACATGTAAGAATTGGAGGGACAGAAATGTGGACTTGGAGAAATCTGGGGCCAGCTTTCTCATCACAGGCTCAACATCAACCATGCCACATAG
ENSG00000201129_st	0.835412	1.19991	0.901114	1.02142	miRNA-3_0	Homo sapiens	2011-10-14	snoRNA	Affymetrix Proprietary Database	ENSG00000201129	chr1:154232203-154232338 (+)	136	GGGCATACCCGTAGACCTTGTCTGACTGTGCTCATGGCCAGGCAGGGGGGACAGTGTATGCAAGAGTAATGTGGAGTTTGTGCTAACTCTAGCCAGCTTAATTAGTGACTGGATAAATTGCACAACTCTCACATTC
ENSG00000201133_st	0.93556	0.921914	0.95295	0.950592	miRNA-3_0	Homo sapiens	2011-10-14	snoRNA	Affymetrix Proprietary Database	ENSG00000201133	chr7:51003047-51003190 (-)	144	CTATCAAAAGTTACTTTTTGTGGGGTGGAAGTTTTTAAAATAACCTTTACCTACGTGGGCTGTTTTGGAAAATAAAGAAAAGACCACACTCAGCAGAGGGCTATACCCCTTAGTATAGTTCACCACTATTTTGCAGCTTATATT
ENSG00000201151_st	0.708774	0.885782	1.01254	0.875481	miRNA-3_0	Homo sapiens	2011-10-14	snoRNA	Affymetrix Proprietary Database	ENSG00000201151	chr20:33704939-33705010 (-)	72	CTAAAACAATGTCAATAGTTTTCATCAACAGCAGTTGAACCTAGTAAGTGTCGATACTTTGGGTCTGAGTGG
ENSG00000201157_st	0.88378	0.732539	0.920615	0.867038	miRNA-3_0	Homo sapiens	2011-10-14	snoRNA	Affymetrix Proprietary Database	ENSG00000201157	chr8:18837129-18837282 (+)	154	TATTCTTCTTGTTAGAGCTCGGAGTTGAGGCCAGTGACTGGCCAATGAACTCACAAGTGTAGACAGGGTGTTACGCAAGGGACAAGTTTTTCACTAACACCACAAGAGTCTCTGGCCCAATGAGAGGAGTTTAATAGAAATTCTTGCTACAACT
ENSG00000201199_s_st	0.915927	0.83819	1.01193	0.903507	miRNA-3_0	Homo sapiens	2011-10-14	snoRNA	Affymetrix Proprietary Database	ENSG00000201199	chr11:93454708-93454787 (+)	80	GATCAATGATGAAACTAGCCAAATCTGAGCATCAGAAGTCTTTCCAGTCTACCTGATGCATGATCTCTACAGTTCTGAGA
ENSG00000201209_st	0.938643	1.53646	1.08675	1.05892	miRNA-3_0	Homo sapiens	2011-10-14	snoRNA	Affymetrix Proprietary Database	ENSG00000201209	chr22:28628744-28628811 (-)	68	CAGCCCTAAAATGGAAAAAATTTAAAATTACTTAGACAATGTGATGTCATCAAAGGAACCCTAAGTAA
ENSG00000201229_st	0.831962	1.06431	0.850041	1.28015	miRNA-3_0	Homo sapiens	2011-10-14	snoRNA	Affymetrix Proprietary Database	ENSG00000201229	chr3:183169645-183169776 (+)	132	AGGTTGGATTCATTGTTACAATATAGCTGTGAAGTGCTATGTTGTCCTTGCCCCCTGCTCAAAGCAATTGTTTCCCACAATCTCTGTCTCACTCGGTTCTATAGTAAGACATGGACGCTTGGTCTCAAACAT
ENSG00000201245_st	0.641846	0.886441	1.00979	0.823203	miRNA-3_0	Homo sapiens	2011-10-14	snoRNA	Affymetrix Proprietary Database	ENSG00000201245	chr13:100436111-100436237 (-)	127	AGGTTATTTCAAAGAGGGCTCATGAGGCTATGAAACCAAGAACTCTTAATGCTATGACCAAAGATTGAAGTTCTCTATAGAATGCCATAGCACTCAATAATGTTATGTTTTCTTGAGGCATATAAGA
ENSG00000201245_x_st	0.796509	1.13657	1.01937	0.816484	miRNA-3_0	Homo sapiens	2011-10-14	snoRNA	Affymetrix Proprietary Database	ENSG00000201245	chr13:100436111-100436237 (-)	127	AGGTTATTTCAAAGAGGGCTCATGAGGCTATGAAACCAAGAACTCTTAATGCTATGACCAAAGATTGAAGTTCTCTATAGAATGCCATAGCACTCAATAATGTTATGTTTTCTTGAGGCATATAAGA
ENSG00000201300_x_st	0.940313	0.940313	1.08635	0.802141	miRNA-3_0	Homo sapiens	2011-10-14	snoRNA	Affymetrix Proprietary Database	ENSG00000201300	chr15:25465644-25465725 (+)	82	GGGCTGATGATGAGAACCTTATATTGTCCTGAAAAGAGGTGATGACTTAACAATCATGCTCAATAGGATTACATTGAAGCCC
ENSG00000201316_st	0.796006	1.0703	0.796509	1.01937	miRNA-3_0	Homo sapiens	2011-10-14	snoRNA	Affymetrix Proprietary Database	ENSG00000201316	chr8:51927581-51927725 (+)	145	AATCTCCTGGGATTGTGTCTGGCGAGTGCCCAGTATTCTGCCACCTTCAGAAGGAAGGGAAAGCAAACCTTCATGAAAGCAGAGGCATTCATTCCATTCCCAGCTTGCTCCAGATCTGGCAGTTGGAAGACATTCTGCAACAATG
ENSG00000201329_st	0.916655	0.85531	0.986022	0.85531	miRNA-3_0	Homo sapiens	2011-10-14	snoRNA	Affymetrix Proprietary Database	ENSG00000201329	chr8:43233441-43233652 (+)	212	AATGCTATACTTTCATGGGTCATTTCTATAGTTTGTTATTAGAGAAGTTTCTCTGAATGTGTTGAGCACCAGAAACCACGAGGAGATGCAGCATTCTCTCCTGAACGGGAAGCCAGCTTTTGGCATTGCTTTGATGCAACTACCATTTGCCATTGATGGCAATGCATCGCTTCCTCTAGGAGTGTAAGAGGGAGTGGATGCAGTCAGAGTGG
ENSG00000201346_st	0.837173	0.844689	0.844689	0.852205	miRNA-3_0	Homo sapiens	2011-10-14	snoRNA	Affymetrix Proprietary Database	ENSG00000201346	chr20:3364876-3365086 (+)	211	AAGACTATACTTTCAGGGATCATTTCTGTAGTTCATTATTAGAGAGGTCTCTCTGAATGAGTAGAGCACTAGAAACCACAGAAGGAGGCACAGTGGTCTCTCCTGAGCATAAAGCTGGTTTTTGATGTTGCTTTGCTGCAACTGCCATTCGTCACTGATGACTGTTTTCTTCCTCTGGGAGAGTAAGAGGGAGAGGACACTATCTGAGTGT
ENSG00000201348_st	0.993164	0.878102	0.889749	1.33654	miRNA-3_0	Homo sapiens	2011-10-14	snoRNA	Affymetrix Proprietary Database	ENSG00000201348	chr20:8811833-8812040 (+)	208	CCAATGTGGATACACCCAGGAGGTCACTCTCTCCCCAGGCTGTGTCCAAGTAGCATAGGGGAGCACAGGGCTCTGTCCCCATGATGTACTGTCCTTTTCCATGACATTGGAGATGAAGCTGGACCTCAACTCTGCACATGCATATTCCTACAACTTCTCAGAGTCCTGTGGATAATGACGGAGGAGAGAAACCATGCAGGAAACAGCC
ENSG00000201368_st	0.697875	0.950285	1.05593	0.796509	miRNA-3_0	Homo sapiens	2011-10-14	snoRNA	Affymetrix Proprietary Database	ENSG00000201368	chr5:35429166-35429378 (+)	213	AAGACTATACTTTCAGGGATCATTTCTATAGCTCATTACTAGAGAAGTTCCCCTGAACGTGTAGAACACTGGCAACCATGAGGAGGACATGCAGTGTTCTGTCCTGAGTGTGAAGCTGGGTCTTGGTGTTGCTTTGCTGCAAGTACCATTTGCCACTGATGATTGTTTTTGTCTCCCTCTGGGACAGTAAGGGAAAGGACACAGTCTGAGTGA
ENSG00000201368_x_st	0.786651	0.768091	0.91928	0.90294	miRNA-3_0	Homo sapiens	2011-10-14	snoRNA	Affymetrix Proprietary Database	ENSG00000201368	chr5:35429166-35429378 (+)	213	AAGACTATACTTTCAGGGATCATTTCTATAGCTCATTACTAGAGAAGTTCCCCTGAACGTGTAGAACACTGGCAACCATGAGGAGGACATGCAGTGTTCTGTCCTGAGTGTGAAGCTGGGTCTTGGTGTTGCTTTGCTGCAAGTACCATTTGCCACTGATGATTGTTTTTGTCTCCCTCTGGGACAGTAAGGGAAAGGACACAGTCTGAGTGA
ENSG00000201376_st	0.877011	0.833956	1.08975	1.00537	miRNA-3_0	Homo sapiens	2011-10-14	snoRNA	Affymetrix Proprietary Database	ENSG00000201376	chr14:51710808-51710942 (+)	135	CTGCAGCTAGTTAACCTGACTTGTCCACCTCCCTGCTGGGGGCTCAGTGTGCAATGGTTGCAAAATGGAGATTCCCTGGTTGTGTATACACCTCATTTCTTGAATGTGTTGCTTTAAGGGTTCTTGAAGACATTA
ENSG00000201384_st	0.907939	0.975536	0.885407	1.22998	miRNA-3_0	Homo sapiens	2011-10-14	snoRNA	Affymetrix Proprietary Database	ENSG00000201384	chr14:77667369-77667483 (-)	115	AGGCAACTCTTAGAAGATGGATAGCTTCTCTTTTGCTGTGGGTGTGGCCACAAAACGTTTCCCACTTGGTTTTCTATCTGCTACCTTGCTCTTAGCCAGCCTATTGGGAACATTT
ENSG00000201388_s_st	0.793635	0.824086	0.903532	0.952988	miRNA-3_0	Homo sapiens	2011-10-14	snoRNA	Affymetrix Proprietary Database	ENSG00000201388	chr19:33099243-33099375 (-)	133	TTCTCACCTAAACCCAAGAATCACTGTTTCTTATAGCGGTGGTTTAAACAGAGGTGCAAACAGCAAGTGAATCTCGTCGCCTTTGCGGGGCTGTGGCCATGCCCCTCAAAGGAAATTTGGAGGCTCTACAGCC
ENSG00000201388_st	0.790944	0.921515	0.871428	0.871428	miRNA-3_0	Homo sapiens	2011-10-14	snoRNA	Affymetrix Proprietary Database	ENSG00000201388	chr19:33099243-33099375 (-)	133	TTCTCACCTAAACCCAAGAATCACTGTTTCTTATAGCGGTGGTTTAAACAGAGGTGCAAACAGCAAGTGAATCTCGTCGCCTTTGCGGGGCTGTGGCCATGCCCCTCAAAGGAAATTTGGAGGCTCTACAGCC
ENSG00000201388_x_st	0.921948	1.12162	0.918462	1.34418	miRNA-3_0	Homo sapiens	2011-10-14	snoRNA	Affymetrix Proprietary Database	ENSG00000201388	chr19:33099243-33099375 (-)	133	TTCTCACCTAAACCCAAGAATCACTGTTTCTTATAGCGGTGGTTTAAACAGAGGTGCAAACAGCAAGTGAATCTCGTCGCCTTTGCGGGGCTGTGGCCATGCCCCTCAAAGGAAATTTGGAGGCTCTACAGCC
ENSG00000201393_st	0.797752	0.797752	0.90099	0.776346	miRNA-3_0	Homo sapiens	2011-10-14	snoRNA	Affymetrix Proprietary Database	ENSG00000201393	chr10:80127264-80127380 (+)	117	CCCTATATTCGAAAGTTATCCTGGTCATTGACAGTGCAGGGAGAGAAACTGCTGAAAGCATTCCCCCTTGTTTGGAGGGTCCACTCCTGTCCCTTCTAAACTCTGGAGTTTTCCACA
ENSG00000201398_st	1.0683	0.970305	0.594457	0.816529	miRNA-3_0	Homo sapiens	2011-10-14	snoRNA	Affymetrix Proprietary Database	ENSG00000201398	chr3:153725156-153725291 (-)	136	TCGTCAGGTGGGAGAATTCTTACATGTTCCTCCTTTTGCAAGGCAGATTAGAACATGATGATTGGGGTTCGCATAATATGTGATTAACGTTTCTGTGTAATCAGGACTTGCAACATCCCGAATGCCCTTACCTGAC
ENSG00000201398_x_st	0.950285	0.926308	0.903532	0.718522	miRNA-3_0	Homo sapiens	2011-10-14	snoRNA	Affymetrix Proprietary Database	ENSG00000201398	chr3:153725156-153725291 (-)	136	TCGTCAGGTGGGAGAATTCTTACATGTTCCTCCTTTTGCAAGGCAGATTAGAACATGATGATTGGGGTTCGCATAATATGTGATTAACGTTTCTGTGTAATCAGGACTTGCAACATCCCGAATGCCCTTACCTGAC
ENSG00000201407_st	0.953456	0.779182	1.10515	1.0148	miRNA-3_0	Homo sapiens	2011-10-14	snoRNA	Affymetrix Proprietary Database	ENSG00000201407	chrX:24151303-24151434 (+)	132	CTTGCACCTAAACCCAAAGAATCACTGTTTCTTGAAGTGGTGGTTTAAACAAGGTGCAAACAGCAAGCGAATCTCATTACTTTTGGTGGCTGTGGCCATGCTCCTTAAAGTGAACTTAGAGGCTCTACATCC
ENSG00000201410_st	0.825114	0.850448	0.850448	0.800848	miRNA-3_0	Homo sapiens	2011-10-14	snoRNA	Affymetrix Proprietary Database	ENSG00000201410	chr3:86174366-86174437 (+)	72	AAATGTTATGATATGAGCAAAATGTTCAACTATTCCAAATGGGCTGAGTGAAAATAGGTTTTCTGAGCATCC
ENSG00000201448_st	1.05126	1.05126	1.05126	1.15692	miRNA-3_0	Homo sapiens	2011-10-14	snoRNA	Affymetrix Proprietary Database	ENSG00000201448	chr1:36884051-36884179 (-)	129	AAGCAGGATTCAGACTACAATATAGCTGTTAAGTGCTGTATTGTCATTCCCCCTGCTCAAATTAAAGTTGTTTCTTAACTATACCCATCTGCTATTCTGTAGCAGCCAGGGATGCTTGGTCACATACAT
ENSG00000201448_x_st	0.978552	1.19548	1.03626	1.21126	miRNA-3_0	Homo sapiens	2011-10-14	snoRNA	Affymetrix Proprietary Database	ENSG00000201448	chr1:36884051-36884179 (-)	129	AAGCAGGATTCAGACTACAATATAGCTGTTAAGTGCTGTATTGTCATTCCCCCTGCTCAAATTAAAGTTGTTTCTTAACTATACCCATCTGCTATTCTGTAGCAGCCAGGGATGCTTGGTCACATACAT
ENSG00000201465_st	0.935291	0.987104	0.987104	1.08798	miRNA-3_0	Homo sapiens	2011-10-14	snoRNA	Affymetrix Proprietary Database	ENSG00000201465	chr7:137872744-137872875 (-)	132	AGCCTCCTGGTGCTCAGCACAGGATGTGTTCTTACCCTAACCAAATAGAAAGAGTAGGCTGAATTAACCTATGCCATATACACCTCAACCCAGGCCCTGCAACTCCTCTGTATTGTCAATGGGTGGACATGG
ENSG00000201467_st	0.754416	0.899232	0.782943	0.82757	miRNA-3_0	Homo sapiens	2011-10-14	snoRNA	Affymetrix Proprietary Database	ENSG00000201467	chrX:17062503-17062634 (-)	132	GGCGGCCCTTATCACAGCTGCAGCTGCTTCCACATAGCTGCTGCGGTCAAAAAGGAGCCCAGAGTCAGTTTCCTTGACCATCACCATTCTGTTTGCTATAAGTGATCTGTAACATTTTGCGAAAATACAGTT
ENSG00000201467_x_st	0.987515	0.822143	0.822143	0.644509	miRNA-3_0	Homo sapiens	2011-10-14	snoRNA	Affymetrix Proprietary Database	ENSG00000201467	chrX:17062503-17062634 (-)	132	GGCGGCCCTTATCACAGCTGCAGCTGCTTCCACATAGCTGCTGCGGTCAAAAAGGAGCCCAGAGTCAGTTTCCTTGACCATCACCATTCTGTTTGCTATAAGTGATCTGTAACATTTTGCGAAAATACAGTT
ENSG00000201500_st	0.948644	0.948644	0.828642	0.785249	miRNA-3_0	Homo sapiens	2011-10-14	snoRNA	Affymetrix Proprietary Database	ENSG00000201500	chr14:101443726-101443803 (+)	78	TGGACCAATGATGATGACTGGTGGTGTATGAGTTAAAGGTGATGAATAGTAAGTGTCTTTGTTAGTGGCAAGTTCAGA
ENSG00000201500_x_st	0.847508	0.813541	0.880046	0.847508	miRNA-3_0	Homo sapiens	2011-10-14	snoRNA	Affymetrix Proprietary Database	ENSG00000201500	chr14:101443726-101443803 (+)	78	TGGACCAATGATGATGACTGGTGGTGTATGAGTTAAAGGTGATGAATAGTAAGTGTCTTTGTTAGTGGCAAGTTCAGA
ENSG00000201502_st	0.801603	0.929045	0.943896	0.848423	miRNA-3_0	Homo sapiens	2011-10-14	snoRNA	Affymetrix Proprietary Database	ENSG00000201502	chr12:93659793-93659872 (+)	80	ATGTGATGCCTCTGATGAAGCCTATGTTAGTAGAGACATCTGAGAGTGTAGATGAATGCCAATGGCCCTCATGGAAAGAG
ENSG00000201502_x_st	0.819715	1.10147	0.735164	0.796509	miRNA-3_0	Homo sapiens	2011-10-14	snoRNA	Affymetrix Proprietary Database	ENSG00000201502	chr12:93659793-93659872 (+)	80	ATGTGATGCCTCTGATGAAGCCTATGTTAGTAGAGACATCTGAGAGTGTAGATGAATGCCAATGGCCCTCATGGAAAGAG
ENSG00000201516_st	0.841082	0.849658	1.00314	0.980373	miRNA-3_0	Homo sapiens	2011-10-14	snoRNA	Affymetrix Proprietary Database	ENSG00000201516	chr4:177019314-177019436 (+)	123	GCCCTCCTGGTGCTTACCACAGGCTGTGTTCTTACACTGACTGTATAGAATGAGAAGGTAGAATAAATCTACCCCATATGCACTTCAGCCCAACTGAAGTGTGTTGTTCCTGGGCCAAAAAGA
ENSG00000201541_st	0.844495	0.934277	0.847006	0.920161	miRNA-3_0	Homo sapiens	2011-10-14	snoRNA	Affymetrix Proprietary Database	ENSG00000201541	chr16:24344736-24344868 (-)	133	AGCCTCTTTCTAGATGAGAATGGGCACTGTCGATCATGGTGTCTGAAAATTGTAAGTGGCTAAATTGAAACACAGGTTATGCTTCCATAAGAGTATATGTATTGCAGTGGTGACAATGAGACCTGTAACACTT
ENSG00000201541_x_st	0.925326	0.956383	0.82821	0.809038	miRNA-3_0	Homo sapiens	2011-10-14	snoRNA	Affymetrix Proprietary Database	ENSG00000201541	chr16:24344736-24344868 (-)	133	AGCCTCTTTCTAGATGAGAATGGGCACTGTCGATCATGGTGTCTGAAAATTGTAAGTGGCTAAATTGAAACACAGGTTATGCTTCCATAAGAGTATATGTATTGCAGTGGTGACAATGAGACCTGTAACACTT
ENSG00000201542_st	0.92554	0.805366	0.796509	0.866711	miRNA-3_0	Homo sapiens	2011-10-14	snoRNA	Affymetrix Proprietary Database	ENSG00000201542	chr1:35775875-35776026 (+)	152	AAGGCAGCATTGTTGTAGATGATTTGAAAGATTTTAAAAGGTATAAGCTCACAAGTGTAGGTAGTGTGCTACATGAGGGGCAAGTTTTTCACTAATATTACAAGGGTCTCTGATCCAGTGAGTGGAGTTTGATAGTAATTTTTGATACAAGT
ENSG00000201542_x_st	0.900572	1.10147	0.967077	0.964347	miRNA-3_0	Homo sapiens	2011-10-14	snoRNA	Affymetrix Proprietary Database	ENSG00000201542	chr1:35775875-35776026 (+)	152	AAGGCAGCATTGTTGTAGATGATTTGAAAGATTTTAAAAGGTATAAGCTCACAAGTGTAGGTAGTGTGCTACATGAGGGGCAAGTTTTTCACTAATATTACAAGGGTCTCTGATCCAGTGAGTGGAGTTTGATAGTAATTTTTGATACAAGT
ENSG00000201592_s_st	0.629831	1.02072	0.88834	0.844294	miRNA-3_0	Homo sapiens	2011-10-14	snoRNA	Affymetrix Proprietary Database	ENSG00000201592	chrX:20154424-20154503 (-)	80	GATCAATGATGAAACTAGCCAAATCTGAGCATCAGAAGGCTTTCCGGTCTACCTGATGCATGATCTCTACAGTTCTGAGA
ENSG00000201619_st	1.48045	1.86897	1.85189	2.13899	miRNA-3_0	Homo sapiens	2011-10-14	snoRNA	Affymetrix Proprietary Database	ENSG00000201619	chr1:179170622-179170762 (+)	141	ATCCAAGGTGATTCCCTCTCCAAGGGGAACATCCAGTGCCCCTCTCAGGAAAGTAGCAACCTGGAACAGAATCTGGCATGCCTAAGGCATTTGGGGAACAGGGCTGGTTATTTCCTCTGCCTTCCTTGGCTGCCTACATGG
ENSG00000201619_x_st	0.958997	0.890982	1.10879	0.944881	miRNA-3_0	Homo sapiens	2011-10-14	snoRNA	Affymetrix Proprietary Database	ENSG00000201619	chr1:179170622-179170762 (+)	141	ATCCAAGGTGATTCCCTCTCCAAGGGGAACATCCAGTGCCCCTCTCAGGAAAGTAGCAACCTGGAACAGAATCTGGCATGCCTAAGGCATTTGGGGAACAGGGCTGGTTATTTCCTCTGCCTTCCTTGGCTGCCTACATGG
ENSG00000201660_st	0.769774	1.08017	0.745106	1.15981	miRNA-3_0	Homo sapiens	2011-10-14	snoRNA	Affymetrix Proprietary Database	ENSG00000201660	chrX:5328163-5328292 (+)	130	CTTCCCATTTATTTGCTGGTATAGTCTCACAATGATATGGCCAGTTATACTTATGGGAAAAAATAATATTGGGCCATCGTATATTGACATGAGTAACTATTTTCACCTCTTCTGCATGGACTATCTATAT
ENSG00000201660_x_st	1.01572	0.863112	0.929618	0.824659	miRNA-3_0	Homo sapiens	2011-10-14	snoRNA	Affymetrix Proprietary Database	ENSG00000201660	chrX:5328163-5328292 (+)	130	CTTCCCATTTATTTGCTGGTATAGTCTCACAATGATATGGCCAGTTATACTTATGGGAAAAAATAATATTGGGCCATCGTATATTGACATGAGTAACTATTTTCACCTCTTCTGCATGGACTATCTATAT
ENSG00000201666_st	0.731218	0.838384	0.903532	0.902688	miRNA-3_0	Homo sapiens	2011-10-14	snoRNA	Affymetrix Proprietary Database	ENSG00000201666	chrX:28942186-28942255 (+)	70	CAGCCTCTGATGAAATTTATCTTGATAGGGACATCTGAAAGTGTTGATGAATGCCAAGGACTCTAATGGA
ENSG00000201666_x_st	1.17862	1.08011	0.977779	1.03296	miRNA-3_0	Homo sapiens	2011-10-14	snoRNA	Affymetrix Proprietary Database	ENSG00000201666	chrX:28942186-28942255 (+)	70	CAGCCTCTGATGAAATTTATCTTGATAGGGACATCTGAAAGTGTTGATGAATGCCAAGGACTCTAATGGA
ENSG00000201674_st	0.819715	0.950285	0.973817	0.796183	miRNA-3_0	Homo sapiens	2011-10-14	snoRNA	Affymetrix Proprietary Database	ENSG00000201674	chrX:113187479-113187691 (-)	213	AAGACTATTTTCAAGGTTCATTTCTATAGTTCACTACTGGAGAAGTTTCTCTGAACATGTGGAACACCAGGAAACATGAGGAAGAAGCACAGCATTCTCTCCTAAATGTGAAGCCAGCTGTTGGTGTTGCTTTGCTATAACTGCTATTTGCCATTGATGATTATTTTCCTCTTCTTCCCAGAGAGTAAGAGGGAGAGGATGCAGTCTGTGTGG
ENSG00000201674_x_st	0.950285	0.781431	0.848749	0.793567	miRNA-3_0	Homo sapiens	2011-10-14	snoRNA	Affymetrix Proprietary Database	ENSG00000201674	chrX:113187479-113187691 (-)	213	AAGACTATTTTCAAGGTTCATTTCTATAGTTCACTACTGGAGAAGTTTCTCTGAACATGTGGAACACCAGGAAACATGAGGAAGAAGCACAGCATTCTCTCCTAAATGTGAAGCCAGCTGTTGGTGTTGCTTTGCTATAACTGCTATTTGCCATTGATGATTATTTTCCTCTTCTTCCCAGAGAGTAAGAGGGAGAGGATGCAGTCTGTGTGG
ENSG00000201701_st	0.966667	0.938068	0.993737	0.876281	miRNA-3_0	Homo sapiens	2011-10-14	snoRNA	Affymetrix Proprietary Database	ENSG00000201701	chr3:32079018-32079145 (+)	128	AGGTCATTTCAAAGAGGTCTTGTGAGGCTGTGAAACCAAGAGCTCTTAACACTGCGACCAAAGATGGAAGTTCTCTATAGGATGCCATGGCATTTGATGGTGCTATGTTTTCTTGAGGAGATATAAGA
ENSG00000201701_x_st	0.819715	0.816814	0.903532	0.745838	miRNA-3_0	Homo sapiens	2011-10-14	snoRNA	Affymetrix Proprietary Database	ENSG00000201701	chr3:32079018-32079145 (+)	128	AGGTCATTTCAAAGAGGTCTTGTGAGGCTGTGAAACCAAGAGCTCTTAACACTGCGACCAAAGATGGAAGTTCTCTATAGGATGCCATGGCATTTGATGGTGCTATGTTTTCTTGAGGAGATATAAGA
ENSG00000201710_st	1.04372	0.86998	0.854402	0.869663	miRNA-3_0	Homo sapiens	2011-10-14	snoRNA	Affymetrix Proprietary Database	ENSG00000201710	chr14:101446329-101446403 (+)	75	TAGAACAACGATAACAAATAGTAGTGCAGGAGTCATAAACTATGAGTAATATGTGTGTGGAACTCTGAGCATCAA
ENSG00000201710_x_st	0.841367	0.855024	1.09631	0.973426	miRNA-3_0	Homo sapiens	2011-10-14	snoRNA	Affymetrix Proprietary Database	ENSG00000201710	chr14:101446329-101446403 (+)	75	TAGAACAACGATAACAAATAGTAGTGCAGGAGTCATAAACTATGAGTAATATGTGTGTGGAACTCTGAGCATCAA
ENSG00000201733_st	1.07898	1.05791	1.11942	1.18688	miRNA-3_0	Homo sapiens	2011-10-14	snoRNA	Affymetrix Proprietary Database	ENSG00000201733	chr11:66200234-66200373 (+)	140	GATGCCTTCCGGAACATGCCAGCACCGCAGATGCTGGCAGTCTGCTGTGCCCGTGATATTGGGCAAAGAGGAAGTGGCTATTTCTACACTTGGTGTTCAGAAACCAGTGAGCTCTAAGAATGGTTTATAGCCTGACATTT
ENSG00000201733_x_st	0.943761	0.915192	1.11671	1.03978	miRNA-3_0	Homo sapiens	2011-10-14	snoRNA	Affymetrix Proprietary Database	ENSG00000201733	chr11:66200234-66200373 (+)	140	GATGCCTTCCGGAACATGCCAGCACCGCAGATGCTGGCAGTCTGCTGTGCCCGTGATATTGGGCAAAGAGGAAGTGGCTATTTCTACACTTGGTGTTCAGAAACCAGTGAGCTCTAAGAATGGTTTATAGCCTGACATTT
ENSG00000201791_st	0.83496	1.06408	1.15864	0.952004	miRNA-3_0	Homo sapiens	2011-10-14	snoRNA	Affymetrix Proprietary Database	ENSG00000201791	chr1:178722789-178722907 (-)	119	ATGCAGGTACTGTTATAACTGAAGTGTTTTACGGTTTTTTCTTCCTGCTTAAAGCACTTGGTACATAAGTATCTCTAACTCGATTCCATAATAAGACAGAGACGCTTGGTCTCAAACAT
ENSG00000201791_x_st	0.766267	1.10964	0.932252	0.870907	miRNA-3_0	Homo sapiens	2011-10-14	snoRNA	Affymetrix Proprietary Database	ENSG00000201791	chr1:178722789-178722907 (-)	119	ATGCAGGTACTGTTATAACTGAAGTGTTTTACGGTTTTTTCTTCCTGCTTAAAGCACTTGGTACATAAGTATCTCTAACTCGATTCCATAATAAGACAGAGACGCTTGGTCTCAAACAT
ENSG00000201807_st	1.06502	0.924671	0.944423	0.929609	miRNA-3_0	Homo sapiens	2011-10-14	snoRNA	Affymetrix Proprietary Database	ENSG00000201807	chr6:137176836-137176969 (-)	134	TACCCTCTTTCCACTTTGCCAACTGGATGTATGTCTTTACTGGTCATTCCAGTGGGGCAAACGAAATATCCTTTTTAAAACTCAGGCAAACTGGGTGTTTGTCATGGTCATGTATCCTGTCAGAGAAAACAAAC
ENSG00000201807_x_st	0.821907	1.08651	0.922029	0.8023	miRNA-3_0	Homo sapiens	2011-10-14	snoRNA	Affymetrix Proprietary Database	ENSG00000201807	chr6:137176836-137176969 (-)	134	TACCCTCTTTCCACTTTGCCAACTGGATGTATGTCTTTACTGGTCATTCCAGTGGGGCAAACGAAATATCCTTTTTAAAACTCAGGCAAACTGGGTGTTTGTCATGGTCATGTATCCTGTCAGAGAAAACAAAC
ENSG00000201809_st	0.941893	1.01937	0.973636	0.937204	miRNA-3_0	Homo sapiens	2011-10-14	snoRNA	Affymetrix Proprietary Database	ENSG00000201809	chr12:74158059-74158193 (-)	135	TCATCAGGTGGGATAATCTTTTCCTGTTCTTCCTTTTGGAGGACAGATTATAACATGATTATTGGAGATGCAAGAAACATGATCAACATCTATACATAATCACGACTTGAAACATCCTGATTGCTCCTATCTCAT
ENSG00000201810_st	0.80461	0.866228	0.903532	1.22224	miRNA-3_0	Homo sapiens	2011-10-14	snoRNA	Affymetrix Proprietary Database	ENSG00000201810	chr3:180260489-180260624 (+)	136	TGGTCAGGTGGAATAATCCTTATCTGTTTCTCCTTTTGAAGGGCAGATTAGAACATGATAATTGGAGTTCACATGATACATGATTAAAGTCTCTGTGTAATCATGACTTACAATATCCTGATTATTCCTATCTTAT
ENSG00000201810_x_st	0.907174	0.907174	1.32303	0.978978	miRNA-3_0	Homo sapiens	2011-10-14	snoRNA	Affymetrix Proprietary Database	ENSG00000201810	chr3:180260489-180260624 (+)	136	TGGTCAGGTGGAATAATCCTTATCTGTTTCTCCTTTTGAAGGGCAGATTAGAACATGATAATTGGAGTTCACATGATACATGATTAAAGTCTCTGTGTAATCATGACTTACAATATCCTGATTATTCCTATCTTAT
ENSG00000201811_st	0.797892	1.06258	0.938579	1.0097	miRNA-3_0	Homo sapiens	2011-10-14	snoRNA	Affymetrix Proprietary Database	ENSG00000201811	chr20:37070679-37070812 (+)	134	GTCTGCATTTGAAAGTGATCATCAGCTAGCCTGTGTCTTCGTCATCGATAGTACAGGCCGGTGAACTGCGCAAAGCATTTTCTGCATTTGGAGGGTCCATCTCTATCCTTGGAAATGCTAGTGCTTTTCTCACA
ENSG00000201816_st	0.954707	1.0312	0.833259	1.06938	miRNA-3_0	Homo sapiens	2011-10-14	snoRNA	Affymetrix Proprietary Database	ENSG00000201816	chr18:53746625-53746825 (-)	201	CCAACATGGATACCCTGGGAAGTCACTCTCCCCAGGCTCTGTCTAAATGGCATAGGGGAGCATAGGGTCCCATCCCAGGATGTACTGTCCTTTGCCACAAGTTAGAGATGAAGCTGGGTCTGGTGTCTGTGCCTGAATATTCCTACAGCTTCTGAGTCCTGTGGACAATGACAGAGGAGACAGACCATGCAGGAAATTTGT
ENSG00000201827_st	0.910176	0.97926	1.08745	0.825898	miRNA-3_0	Homo sapiens	2011-10-14	snoRNA	Affymetrix Proprietary Database	ENSG00000201827	chr3:133270030-133270159 (+)	130	ACTCCAGCCTGGCTGACAGAGTGGGACCCCATCTCAAAAAAAAAAAAAAAATTAAGCTGGTGATAGTAAAGCCATGTTATGAGCTTTAAGGACATTGAAGTCATTAAGATTCCTGGAAATGGCTACAAAA
ENSG00000201827_x_st	1.02086	1.15645	1.09884	0.802377	miRNA-3_0	Homo sapiens	2011-10-14	snoRNA	Affymetrix Proprietary Database	ENSG00000201827	chr3:133270030-133270159 (+)	130	ACTCCAGCCTGGCTGACAGAGTGGGACCCCATCTCAAAAAAAAAAAAAAAATTAAGCTGGTGATAGTAAAGCCATGTTATGAGCTTTAAGGACATTGAAGTCATTAAGATTCCTGGAAATGGCTACAAAA
ENSG00000201847_st	0.81076	1.15585	0.943773	0.735665	miRNA-3_0	Homo sapiens	2011-10-14	snoRNA	Affymetrix Proprietary Database	ENSG00000201847	chr13:107973243-107973311 (-)	69	ACCACCAGTGATGAGTTGAATACTGCCCCAGTCTGATCAACATGCGTGAAAGATATTTTCTGAGCTGTG
ENSG00000201847_x_st	0.830736	0.979351	0.955728	0.965234	miRNA-3_0	Homo sapiens	2011-10-14	snoRNA	Affymetrix Proprietary Database	ENSG00000201847	chr13:107973243-107973311 (-)	69	ACCACCAGTGATGAGTTGAATACTGCCCCAGTCTGATCAACATGCGTGAAAGATATTTTCTGAGCTGTG
ENSG00000201853_st	0.829635	0.887149	0.972529	1.05249	miRNA-3_0	Homo sapiens	2011-10-14	snoRNA	Affymetrix Proprietary Database	ENSG00000201853	chr2:125886409-125886490 (+)	82	CACATACAATGATGATAATACAGTTCAGCAGACAAAAACTGATTCGCAATATTAAGTGTTTCACTCATTTCTGATGTAAAAC
ENSG00000201863_st	0.930672	1.17093	1.08366	1.23664	miRNA-3_0	Homo sapiens	2011-10-14	snoRNA	Affymetrix Proprietary Database	ENSG00000201863	chr4:40084603-40084726 (+)	124	AGCCACCGCACCCGGCCGGGCTGTATTCTTACACTGACTGTATAGAAAGAGGAGATAGAGTAAACCTACCCCGTATACTTCAGCCCACGCCCTGTGCCTGTTCTGTATTATGAAGCGGGGTTGG
ENSG00000201863_x_st	1.10215	0.909786	0.903532	1.13965	miRNA-3_0	Homo sapiens	2011-10-14	snoRNA	Affymetrix Proprietary Database	ENSG00000201863	chr4:40084603-40084726 (+)	124	AGCCACCGCACCCGGCCGGGCTGTATTCTTACACTGACTGTATAGAAAGAGGAGATAGAGTAAACCTACCCCGTATACTTCAGCCCACGCCCTGTGCCTGTTCTGTATTATGAAGCGGGGTTGG
ENSG00000201882_st	0.935418	0.966319	0.875498	0.758533	miRNA-3_0	Homo sapiens	2011-10-14	snoRNA	Affymetrix Proprietary Database	ENSG00000201882	chrX:20154184-20154253 (-)	70	GGGCAATGATGTAAAGGTTTTACGACTGACCTTTGTAACTATGAAGTTTTCTACACTTGACCTGAGCTCA
ENSG00000201882_x_st	0.912595	1.20856	0.903532	0.927627	miRNA-3_0	Homo sapiens	2011-10-14	snoRNA	Affymetrix Proprietary Database	ENSG00000201882	chrX:20154184-20154253 (-)	70	GGGCAATGATGTAAAGGTTTTACGACTGACCTTTGTAACTATGAAGTTTTCTACACTTGACCTGAGCTCA
ENSG00000201898_x_st	0.888945	0.679622	0.881735	0.881735	miRNA-3_0	Homo sapiens	2011-10-14	snoRNA	Affymetrix Proprietary Database	ENSG00000201898	chr1:224367343-224367469 (+)	127	TTTAGAATGTCAAAATTGATTTTGTAATAGTCAGGACAGGATAAACAGTCGCTATATTAAGACCATGTACGTGTCCCTAGACCTAGTTCTTTCCCTACGTCTGTTTTTATAAATGCTGGTGATAAAC
ENSG00000201944_st	0.751445	0.80204	0.905221	1.06191	miRNA-3_0	Homo sapiens	2011-10-14	snoRNA	Affymetrix Proprietary Database	ENSG00000201944	chr1:205700349-205700480 (-)	132	CTGCAGATATTCTCACTGTTTTGATTTTGTAATAGTCAGGACAGGCTAACCATTCACTTTATTAAGACCATGCATATATCCCCAGAACTAGTTCTTTCCTGAGGTCTAGTTTTATAAATGTTGCTGATAAAC
ENSG00000201944_x_st	0.902788	0.68113	0.973613	0.754172	miRNA-3_0	Homo sapiens	2011-10-14	snoRNA	Affymetrix Proprietary Database	ENSG00000201944	chr1:205700349-205700480 (-)	132	CTGCAGATATTCTCACTGTTTTGATTTTGTAATAGTCAGGACAGGCTAACCATTCACTTTATTAAGACCATGCATATATCCCCAGAACTAGTTCTTTCCTGAGGTCTAGTTTTATAAATGTTGCTGATAAAC
ENSG00000201945_st	1.19188	1.20599	0.883607	1.27649	miRNA-3_0	Homo sapiens	2011-10-14	snoRNA	Affymetrix Proprietary Database	ENSG00000201945	chr12:121544846-121544977 (+)	132	CTACAGCCAACTCAGCTGGCTGAGTTCCTCGCCTCATGGGGGACGTGTGCAATGGCTGCAAACAGCAGCTTCCTTGGTGGTGTATGCAGCCTGTTTCTTGTATGGCTGCTCTAAGGGACCTTGGAGACAGGC
ENSG00000201957_st	0.932491	0.976869	0.917699	1.01937	miRNA-3_0	Homo sapiens	2011-10-14	snoRNA	Affymetrix Proprietary Database	ENSG00000201957	chr3:178886871-178886998 (-)	128	AGGTCACTTCAAAGAGGGCTTGTGGGGCTGTGAAACCAAGAGGTCTTAACAGTATGACCAAAAACTGAAGTTCTCTATAGGATGCTGTAGCACTCAATGGTGCTATGTTTTCCTCAGGAGATATGACT
ENSG00000201957_x_st	1.08385	0.876067	0.930947	1.00275	miRNA-3_0	Homo sapiens	2011-10-14	snoRNA	Affymetrix Proprietary Database	ENSG00000201957	chr3:178886871-178886998 (-)	128	AGGTCACTTCAAAGAGGGCTTGTGGGGCTGTGAAACCAAGAGGTCTTAACAGTATGACCAAAAACTGAAGTTCTCTATAGGATGCTGTAGCACTCAATGGTGCTATGTTTTCCTCAGGAGATATGACT
ENSG00000201980_st	0.9284	0.9284	0.636102	1.06006	miRNA-3_0	Homo sapiens	2011-10-14	snoRNA	Affymetrix Proprietary Database	ENSG00000201980	chr11:4777875-4778027 (+)	153	ATTGCACGTTGTTGGAGCTTGGAGTTGGTGCTCTAACTGGCTGATAAACTTGCAAGTGTAGGTAGTATGCTATGTGAGGGGCAAATTTTTCAGTAACATGACAAAGGTCTTTGGCCTAGTGAGTAGAGTTTGACAATAATCCTCGCTGCAAGT
ENSG00000202023_st	0.902611	0.989882	0.902611	1.01828	miRNA-3_0	Homo sapiens	2011-10-14	snoRNA	Affymetrix Proprietary Database	ENSG00000202023	chr7:136972434-136972509 (+)	76	CAAATACATGATGATCTCACCTCAGTTTGAACTCTCTCACTGATCACTTGATGACAATAAAAGATCTGATATTGTG
ENSG00000202023_x_st	0.88378	0.742427	1.03861	0.796509	miRNA-3_0	Homo sapiens	2011-10-14	snoRNA	Affymetrix Proprietary Database	ENSG00000202023	chr7:136972434-136972509 (+)	76	CAAATACATGATGATCTCACCTCAGTTTGAACTCTCTCACTGATCACTTGATGACAATAAAAGATCTGATATTGTG
ENSG00000202059_st	0.77087	0.822148	0.903532	0.796509	miRNA-3_0	Homo sapiens	2011-10-14	snoRNA	Affymetrix Proprietary Database	ENSG00000202059	chr2:203917008-203917141 (-)	134	AGCCTCATTCTAGATGAGAATGGGTACTGCTGATCATGGTGTCCAAAAAACTTTATGTGGCTAAATTGAGACACAGGCTATGCTTCCATCACAGTACACATATTGCAGTGGTGACAATGAAACCTGTAACATTT
ENSG00000202059_x_st	0.788309	1.12911	1.07983	0.914223	miRNA-3_0	Homo sapiens	2011-10-14	snoRNA	Affymetrix Proprietary Database	ENSG00000202059	chr2:203917008-203917141 (-)	134	AGCCTCATTCTAGATGAGAATGGGTACTGCTGATCATGGTGTCCAAAAAACTTTATGTGGCTAAATTGAGACACAGGCTATGCTTCCATCACAGTACACATATTGCAGTGGTGACAATGAAACCTGTAACATTT
ENSG00000202183_st	1.01006	1.1058	0.764124	0.955603	miRNA-3_0	Homo sapiens	2011-10-14	snoRNA	Affymetrix Proprietary Database	ENSG00000202183	chrX:81816650-81816796 (+)	147	TTACCAAAAGTTAATGTTTTCAGAGAATGCTTTGGTTAAAAAGCCTTTACCAACTTGGGCTGTTTGGGATAATAATGTTGGCCACTTTCCACAGTGGGTTATAACATTAATATATATATAAGTCACTATTAGTTTGTAATCTACATT
ENSG00000202189_x_st	0.850272	0.980843	0.830762	0.965261	miRNA-3_0	Homo sapiens	2011-10-14	snoRNA	Affymetrix Proprietary Database	ENSG00000202189	chr9:20786926-20787054 (+)	129	CTAGCATTTTCACAGGTCCTCCCTCAGGCTATGGGGCCAGGATTTGGTAGCTGGTGCTGAGAGAAAACGCTTGATTGCATCCTTGCCCTGGGACTGTGCCAGTGGCAGCTGTCACTCAATGGGACAATT
ENSG00000202216_st	1.023	1.04469	1.03566	0.910716	miRNA-3_0	Homo sapiens	2011-10-14	snoRNA	Affymetrix Proprietary Database	ENSG00000202216	chr2:180799128-180799265 (-)	138	GCTATCCTGGACTTGCCAGCCCCATAGACACAGTTGCTGTGCTGTGCCTGTACTATTGGAGCAAAGAAAAAGTGGCTATTTCTATGCTCAGTGTTCACAAACCAGTGAGCACTAAGAATGGTTTATAGCCTGACATTT
ENSG00000202216_x_st	1.00067	1.00722	1.14621	1.03606	miRNA-3_0	Homo sapiens	2011-10-14	snoRNA	Affymetrix Proprietary Database	ENSG00000202216	chr2:180799128-180799265 (-)	138	GCTATCCTGGACTTGCCAGCCCCATAGACACAGTTGCTGTGCTGTGCCTGTACTATTGGAGCAAAGAAAAAGTGGCTATTTCTATGCTCAGTGTTCACAAACCAGTGAGCACTAAGAATGGTTTATAGCCTGACATTT
ENSG00000202231_st	0.930547	0.797182	1.07507	1.05321	miRNA-3_0	Homo sapiens	2011-10-14	snoRNA	Affymetrix Proprietary Database	ENSG00000202231	chrX:100077609-100077741 (-)	133	TAGCAAGCCTCCAGCATGCTTAGGTCTGCAGTGACCCTATGCATCCCTACAGTGCTTGCCAGAACAGTTTTGAAACGGTTTGAGGCCTTGCCCTGCTCCATCCAGAGCAAGGGTATAGAAATTTCAGACAATT
ENSG00000202231_x_st	0.975614	1.13275	0.87159	1.08391	miRNA-3_0	Homo sapiens	2011-10-14	snoRNA	Affymetrix Proprietary Database	ENSG00000202231	chrX:100077609-100077741 (-)	133	TAGCAAGCCTCCAGCATGCTTAGGTCTGCAGTGACCCTATGCATCCCTACAGTGCTTGCCAGAACAGTTTTGAAACGGTTTGAGGCCTTGCCCTGCTCCATCCAGAGCAAGGGTATAGAAATTTCAGACAATT
ENSG00000202233_st	0.888473	0.945592	0.896506	0.855454	miRNA-3_0	Homo sapiens	2011-10-14	snoRNA	Affymetrix Proprietary Database	ENSG00000202233	chr7:25304275-25304377 (+)	103	GAGATTATACTTTCAGGGATCAATTCTATAGTTTGTTACTAGGGAAGTTTCTCTGAATGCGTACAGACCTGCAGAAGAGCAGCAGAACCCATGAGGAGAAGGC
ENSG00000202252_st	0.859601	1.3796	0.913808	1.12938	miRNA-3_0	Homo sapiens	2011-10-14	snoRNA	Affymetrix Proprietary Database	ENSG00000202252	chr11:122930043-122930130 (-)	88	TCGCTGTGATGAGTGATTGTTAAACATTCGTAGTTTCCACCAAAAGCTTGGCTAATGATGGCAACACCTTCCTTGGATGTCTGAGCGA
ENSG00000202268_st	0.924717	1.07652	0.981836	0.816852	miRNA-3_0	Homo sapiens	2011-10-14	snoRNA	Affymetrix Proprietary Database	ENSG00000202268	chr3:45296902-45297112 (-)	211	AATTGTATACTTTCAGGGATCATTCCATAGGTTGTTACTAGAGAAGTTTTTTTAGATGTGTAGAACACTGGAAACCACGAGGAGGAGGCGCAGCATTCTCTCTTGACCATGAAGCCGGCTCTTGGTGTTGTTTCATTGCAACTGTCATTTGCCATTGATGATCGTTCTCTTCCTCTGGGAGAGTAAGAGGGAGAGGACACAGTTTGAGTGG
ENSG00000202268_x_st	0.897019	1.03843	0.889814	1.05547	miRNA-3_0	Homo sapiens	2011-10-14	snoRNA	Affymetrix Proprietary Database	ENSG00000202268	chr3:45296902-45297112 (-)	211	AATTGTATACTTTCAGGGATCATTCCATAGGTTGTTACTAGAGAAGTTTTTTTAGATGTGTAGAACACTGGAAACCACGAGGAGGAGGCGCAGCATTCTCTCTTGACCATGAAGCCGGCTCTTGGTGTTGTTTCATTGCAACTGTCATTTGCCATTGATGATCGTTCTCTTCCTCTGGGAGAGTAAGAGGGAGAGGACACAGTTTGAGTGG
ENSG00000202269_st	0.852645	1.10227	0.860156	0.989077	miRNA-3_0	Homo sapiens	2011-10-14	snoRNA	Affymetrix Proprietary Database	ENSG00000202269	chr5:15110895-15111029 (-)	135	TCATCAGGTGGGATCATCCTTACCTGTTTCTCCTTTTGGAGGGCAGATCAGAACATGATGATTGGAGAAGAATGAAACGTGATTAATAACTCTGTGTAATCAGGCCTTGCAGCACCCCAATTGAGCCTTTCTGAT
ENSG00000202269_x_st	1.10217	0.948992	0.828636	0.949357	miRNA-3_0	Homo sapiens	2011-10-14	snoRNA	Affymetrix Proprietary Database	ENSG00000202269	chr5:15110895-15111029 (-)	135	TCATCAGGTGGGATCATCCTTACCTGTTTCTCCTTTTGGAGGGCAGATCAGAACATGATGATTGGAGAAGAATGAAACGTGATTAATAACTCTGTGTAATCAGGCCTTGCAGCACCCCAATTGAGCCTTTCTGAT
ENSG00000202275_st	0.950285	0.809455	0.884606	0.95776	miRNA-3_0	Homo sapiens	2011-10-14	snoRNA	Affymetrix Proprietary Database	ENSG00000202275	chr14:104263609-104263685 (-)	77	ATTGTTACATTGATAAAATCAAATCACCATCTTTTAGCTAAGCTTGTGCTGGATTTGCTTTTTTTCTGATAAAGATG
ENSG00000202275_x_st	0.81283	0.872	0.950285	1.05008	miRNA-3_0	Homo sapiens	2011-10-14	snoRNA	Affymetrix Proprietary Database	ENSG00000202275	chr14:104263609-104263685 (-)	77	ATTGTTACATTGATAAAATCAAATCACCATCTTTTAGCTAAGCTTGTGCTGGATTTGCTTTTTTTCTGATAAAGATG
ENSG00000202283_st	1.01937	1.1547	0.659974	1.06798	miRNA-3_0	Homo sapiens	2011-10-14	snoRNA	Affymetrix Proprietary Database	ENSG00000202283	chr6:104031010-104031143 (+)	134	AAGCTAGCCAATGAATCTGCTTACCTAAACATGTTTCTGCAGAAATTTTTATTTTAAAAAGCTGGTAATAGTAAAGCCATTTATGAGCCTTAAGTATATTGAAGTTGTTAAGATCCCTGAAAATGGCTATAACA
ENSG00000202283_x_st	0.847658	0.993707	0.906829	0.906829	miRNA-3_0	Homo sapiens	2011-10-14	snoRNA	Affymetrix Proprietary Database	ENSG00000202283	chr6:104031010-104031143 (+)	134	AAGCTAGCCAATGAATCTGCTTACCTAAACATGTTTCTGCAGAAATTTTTATTTTAAAAAGCTGGTAATAGTAAAGCCATTTATGAGCCTTAAGTATATTGAAGTTGTTAAGATCCCTGAAAATGGCTATAACA
ENSG00000202335_st	0.915852	1.13871	1.08569	0.921854	miRNA-3_0	Homo sapiens	2011-10-14	snoRNA	Affymetrix Proprietary Database	ENSG00000202335	chr12:110934157-110934226 (-)	70	AATCAATGATGAAACCTATCCCAAAGCTGATGACCTGAAGAAAAATACGTACAGATTCAGCTTCTGAGAT
ENSG00000202335_x_st	0.729539	0.789286	0.972893	0.923208	miRNA-3_0	Homo sapiens	2011-10-14	snoRNA	Affymetrix Proprietary Database	ENSG00000202335	chr12:110934157-110934226 (-)	70	AATCAATGATGAAACCTATCCCAAAGCTGATGACCTGAAGAAAAATACGTACAGATTCAGCTTCTGAGAT
ENSG00000202343_st	1.02455	1.09064	1.10265	0.935867	miRNA-3_0	Homo sapiens	2011-10-14	snoRNA	Affymetrix Proprietary Database	ENSG00000202343	chr6:149915761-149915895 (+)	135	TAGGCCCTGAATCAAGAAACGTGATGGTTTGCCATTGTAGCTATTGGTTTCAAACAAGAGCCAAGATTGATGTCTTTCTTATGGTCTGTTGGCTAATCCCAGTATGAATGGCCAGTTCAGCTAGAAGAAACAAAC
ENSG00000202374_st	1.14472	0.939538	1.07513	0.942187	miRNA-3_0	Homo sapiens	2011-10-14	snoRNA	Affymetrix Proprietary Database	ENSG00000202374	chr4:68612954-68613104 (+)	151	ATTTCATGTTTTAAAGGCATAATGATGTCACTGACTGGCTGATGAAATCCCAAGCGTAGGTAGTATGCTACATGAGGGGTGAGTTTTTTGCTAACACCACAAAGGTCTCTGGCCCAATGAGTGGAGTTTGATAGGAGTTCTTGTGACAAGT
ENSG00000202377_st	0.80865	0.843192	0.877734	1.12094	miRNA-3_0	Homo sapiens	2011-10-14	snoRNA	Affymetrix Proprietary Database	ENSG00000202377	chr7:115221369-115221496 (-)	128	AGGCCATTTTAAAGAGGGCTCATGGGACTATGAAACCAAGAGCTCTTAATGCTGTGACCAAAGATTGAAGTTCTCTATAGGTTGCCAAAGCACTCAGTGGTGCTGTGTTTTCCTGAGGAGATATAAGA
ENSG00000202379_st	0.88378	1.14483	0.860156	1.08183	miRNA-3_0	Homo sapiens	2011-10-14	snoRNA	Affymetrix Proprietary Database	ENSG00000202379	chr3:108293412-108293545 (+)	134	ATAAACAAAAGAACACCAATTGTGCTCCTTTCCTCCTGGGGCCCAGTGTGCAATGGCTGCAAACAGCTGCCTCCTTGGTAGTATACATGGCCTGTTGCTTGTATGGGTTGGCCTAAGAAACCTGAGAGACAGCC
ENSG00000202389_st	0.79129	1.11857	1.03537	0.803558	miRNA-3_0	Homo sapiens	2011-10-14	snoRNA	Affymetrix Proprietary Database	ENSG00000202389	chr17:26349356-26349490 (-)	135	TAGAAGCCAATTAAGCCAACTGAGTTTCTTTCCTCACAGGGACCTGGTGTGCCATGGCTGCAAACAGCAGCTTCCTTGTCAGGGTACGCAGACTGTTTCTTGGATGGGTTGCTCTAAGGGACCTTGGAGACAGGC
ENSG00000202434_st	1.02643	1.02886	0.826562	1.0142	miRNA-3_0	Homo sapiens	2011-10-14	snoRNA	Affymetrix Proprietary Database	ENSG00000202434	chr2:198269442-198269578 (+)	137	CTACCAAAAGTTAATTTTTTATGGGGAAGGCTTTCTAAATAACCTTTACCAATTTGGGCTATTTGGGAGAGTAAAGGAAAGACCACACTCCACAGCGGGCTATACCAATAGTTCACTACTATTTTGTGGTCTACATT
ENSG00000202434_x_st	1.01926	0.927114	0.865487	0.912695	miRNA-3_0	Homo sapiens	2011-10-14	snoRNA	Affymetrix Proprietary Database	ENSG00000202434	chr2:198269442-198269578 (+)	137	CTACCAAAAGTTAATTTTTTATGGGGAAGGCTTTCTAAATAACCTTTACCAATTTGGGCTATTTGGGAGAGTAAAGGAAAGACCACACTCCACAGCGGGCTATACCAATAGTTCACTACTATTTTGTGGTCTACATT
ENSG00000202440_x_st	0.98843	1.00391	0.926036	0.822072	miRNA-3_0	Homo sapiens	2011-10-14	snoRNA	Affymetrix Proprietary Database	ENSG00000202440	chr4:83323791-83323859 (-)	69	TAGCATATGATGGAAAAATCTTAATCTTCTGAGACTTGTGATGTCTTCAAAGGAACCACTTCAATGCAA
ENSG00000202449_st	0.920002	0.979654	0.896797	0.67702	miRNA-3_0	Homo sapiens	2011-10-14	snoRNA	Affymetrix Proprietary Database	ENSG00000202449	chr4:14692334-14692456 (+)	123	AGGCAGGTACTGTTAGAATATAACTGAAGTGTTTTATTGTTATTGTCATTGCTTAAAGCATTGGATACATAACTATCTCTAACTCCATTCCATACTAAGACAGAGATGTTGCATCTCAAACAT
ENSG00000202479_st	0.874345	0.87997	0.939421	0.969595	miRNA-3_0	Homo sapiens	2011-10-14	snoRNA	Affymetrix Proprietary Database	ENSG00000202479	chr2:25192257-25192346 (-)	90	TCACTGTGATGATGGTTTTTCAACGTTCACAGTTTCCACCAGAAAGATTTTCCTTAGTGTTCGGTAAACCTTCCTTGGATGTCTATGAGA
ENSG00000202479_x_st	1.05506	1.26663	0.931785	1.05506	miRNA-3_0	Homo sapiens	2011-10-14	snoRNA	Affymetrix Proprietary Database	ENSG00000202479	chr2:25192257-25192346 (-)	90	TCACTGTGATGATGGTTTTTCAACGTTCACAGTTTCCACCAGAAAGATTTTCCTTAGTGTTCGGTAAACCTTCCTTGGATGTCTATGAGA
ENSG00000202482_st	1.00748	0.95105	1.02723	1.09041	miRNA-3_0	Homo sapiens	2011-10-14	snoRNA	Affymetrix Proprietary Database	ENSG00000202482	chrX:71945976-71946190 (-)	215	AGGGCTATACTTTCAGGGGTAATTTCTATAGTTCATTACTAGAGTAGTTTCTCTGAATGTGTAGGGTGCCAGAAACCACAAGGAGGAGGCACAGCATTCTCTAGTGAGTGTGAAGCCGGCTGTTGGTGTTGCTTCGCTGAAACTGCCATTTGCCACTGATAATCGTTCTTCTTTTCCATCAGGAGACTAAGAGGTAGAAAACGCAGTCTGAGTGG
ENSG00000202482_x_st	1.00279	1.00502	0.940667	1.13003	miRNA-3_0	Homo sapiens	2011-10-14	snoRNA	Affymetrix Proprietary Database	ENSG00000202482	chrX:71945976-71946190 (-)	215	AGGGCTATACTTTCAGGGGTAATTTCTATAGTTCATTACTAGAGTAGTTTCTCTGAATGTGTAGGGTGCCAGAAACCACAAGGAGGAGGCACAGCATTCTCTAGTGAGTGTGAAGCCGGCTGTTGGTGTTGCTTCGCTGAAACTGCCATTTGCCACTGATAATCGTTCTTCTTTTCCATCAGGAGACTAAGAGGTAGAAAACGCAGTCTGAGTGG
ENSG00000202498_st	5.22424	7.36699	6.77298	6.20142	miRNA-3_0	Homo sapiens	2011-10-14	snoRNA	Affymetrix Proprietary Database	ENSG00000202498	chr1:215803368-215803459 (-)	92	AGATCATTGATGACTTCCATATATCCATTCCTTGGAAAGCTGAACAACATGAGTGAAAACTCTACTGAAAAAAGAAAAGAAATGGGAGGCCG
ENSG00000202498_x_st	5.45879	6.8664	6.19267	6.03475	miRNA-3_0	Homo sapiens	2011-10-14	snoRNA	Affymetrix Proprietary Database	ENSG00000202498	chr1:215803368-215803459 (-)	92	AGATCATTGATGACTTCCATATATCCATTCCTTGGAAAGCTGAACAACATGAGTGAAAACTCTACTGAAAAAAGAAAAGAAATGGGAGGCCG
ENSG00000202517_st	0.885914	1.18653	1.08557	0.75271	miRNA-3_0	Homo sapiens	2011-10-14	snoRNA	Affymetrix Proprietary Database	ENSG00000202517	chr3:40280099-40280232 (+)	134	AGACTCCCAGCTCTGCCCAGTTACACTAGGCTTCGCCTGTGTGGCTTCTGTAATGGGGAGGGAGAGAAAGGATCTCCCCAGGACCTCAGATTGGCTTTACTGTGGCATCTCTTTCCTTGAGGGACACAATAGGT
ENSG00000202517_x_st	0.952861	0.938996	0.787807	1.0748	miRNA-3_0	Homo sapiens	2011-10-14	snoRNA	Affymetrix Proprietary Database	ENSG00000202517	chr3:40280099-40280232 (+)	134	AGACTCCCAGCTCTGCCCAGTTACACTAGGCTTCGCCTGTGTGGCTTCTGTAATGGGGAGGGAGAGAAAGGATCTCCCCAGGACCTCAGATTGGCTTTACTGTGGCATCTCTTTCCTTGAGGGACACAATAGGT
ENSG00000202537_st	0.88378	0.935157	0.998981	0.884583	miRNA-3_0	Homo sapiens	2011-10-14	snoRNA	Affymetrix Proprietary Database	ENSG00000202537	chr2:86574185-86574318 (-)	134	TCATCAGGTGGGATAATTCTTACCTGTTTCTCCTTTTGGAGGGCAGGAAGAATAGGCTGATTGGAGATGCATGAAATGTGGTTAATGTCTCTGCGTAATCAGGACTTGCAACACCCCGATTACTCCTTTCTGAT
ENSG00000202537_x_st	0.865925	0.94977	1.01675	1.23601	miRNA-3_0	Homo sapiens	2011-10-14	snoRNA	Affymetrix Proprietary Database	ENSG00000202537	chr2:86574185-86574318 (-)	134	TCATCAGGTGGGATAATTCTTACCTGTTTCTCCTTTTGGAGGGCAGGAAGAATAGGCTGATTGGAGATGCATGAAATGTGGTTAATGTCTCTGCGTAATCAGGACTTGCAACACCCCGATTACTCCTTTCTGAT
ENSG00000206592_st	1.03043	1.0554	0.998285	1.08038	miRNA-3_0	Homo sapiens	2011-10-14	snoRNA	Affymetrix Proprietary Database	ENSG00000206592	chr5:78516765-78516896 (+)	132	GTGGAGGTCTATTCCAATGGGGCTTTTCCTGTAGCTGCATGTTGTTGGAAACTCCTCATAGACTAACTCTGTGGTTTTGCTTTACTCACAGGACTATTAGTTAGGTCTGTGGGAAGGAACTACAAGACAGTT
ENSG00000206603_s_st	0.889953	0.980134	0.993806	1.07932	miRNA-3_0	Homo sapiens	2011-10-14	snoRNA	Affymetrix Proprietary Database	ENSG00000206603	chr7:56123058-56123195 (+)	138	TTGCACAGTGAACACCCAAGTGTGCTTTATAGTTCCCTTGGCTTTGACCCTGTGCTAGAGCATTCATTACCTGTTCATCTGCTCTGCATTGAAAGGAATATTTGTCCTTTTAAATGTATTCAGAAAGCCAGCACATTA
ENSG00000206603_st	0.889716	0.803126	0.88677	0.805166	miRNA-3_0	Homo sapiens	2011-10-14	snoRNA	Affymetrix Proprietary Database	ENSG00000206603	chr7:56123058-56123195 (+)	138	TTGCACAGTGAACACCCAAGTGTGCTTTATAGTTCCCTTGGCTTTGACCCTGTGCTAGAGCATTCATTACCTGTTCATCTGCTCTGCATTGAAAGGAATATTTGTCCTTTTAAATGTATTCAGAAAGCCAGCACATTA
ENSG00000206603_x_st	1.07614	0.883412	1.0512	0.944179	miRNA-3_0	Homo sapiens	2011-10-14	snoRNA	Affymetrix Proprietary Database	ENSG00000206603	chr7:56123058-56123195 (+)	138	TTGCACAGTGAACACCCAAGTGTGCTTTATAGTTCCCTTGGCTTTGACCCTGTGCTAGAGCATTCATTACCTGTTCATCTGCTCTGCATTGAAAGGAATATTTGTCCTTTTAAATGTATTCAGAAAGCCAGCACATTA
ENSG00000206637_x_st	0.955242	1.07933	0.955242	0.740121	miRNA-3_0	Homo sapiens	2011-10-14	snoRNA	Affymetrix Proprietary Database	ENSG00000206637	chr1:201947589-201947723 (+)	135	CTGCAGCCAATTAAGCCGACTGAGTTCCTTTCCTCATGGGGGCCCAGTGTGCAATGGCTGTAAATAGCAGCTTCCTTGGTAGTGTATGCAGCCTGTTTGTTGTATGGGTTGCTCTAAGGGACCTTGGAGACAGTC
ENSG00000206647_st	0.913412	1.18389	0.990044	0.844221	miRNA-3_0	Homo sapiens	2011-10-14	snoRNA	Affymetrix Proprietary Database	ENSG00000206647	chr2:10295199-10295333 (-)	135	TAGGCCCTGAATCAAGACTAGTGTTTTGCTGTAGCTGTTGGTTTCAAACAGGATCCGAGAGTGATGTCTTCCTTGTGGTCTGTTCACTGCTCAGTATCCCAGTGTCAGTGGCCAATTCAGTTGGAAGCAACATGG
ENSG00000206649_st	0.89261	1.06028	0.871908	0.953955	miRNA-3_0	Homo sapiens	2011-10-14	snoRNA	Affymetrix Proprietary Database	ENSG00000206649	chr8:81229174-81229304 (-)	131	CTTCCCATTTATTTGCTGCTATAGTCTCATAATGATACAAGCAGTTATATGCATGGGATAAAATAATATTGGGACATTGTAAATTGAAATGAAGTAACCATTTTCATCTTTTCTGCATGGACAAGACATTG
ENSG00000206649_x_st	0.796509	0.88378	0.845035	1.01937	miRNA-3_0	Homo sapiens	2011-10-14	snoRNA	Affymetrix Proprietary Database	ENSG00000206649	chr8:81229174-81229304 (-)	131	CTTCCCATTTATTTGCTGCTATAGTCTCATAATGATACAAGCAGTTATATGCATGGGATAAAATAATATTGGGACATTGTAAATTGAAATGAAGTAACCATTTTCATCTTTTCTGCATGGACAAGACATTG
ENSG00000206661_st	0.709702	1.17665	1.10744	0.935867	miRNA-3_0	Homo sapiens	2011-10-14	snoRNA	Affymetrix Proprietary Database	ENSG00000206661	chr8:4985801-4985934 (-)	134	CTGCAGCCAGTTAAGCCACCTGAGTTCCTTTCCTCATAGGGGTCCAATGTGCAATGGCTGCAAACAGCCGCTTCCCTGTAGTATATGCTGCCCATTTCTTGTATGGGTTGCTCTAAGGGACCTTGGAGACAGGC
ENSG00000206661_x_st	1.16197	1.1686	1.05585	0.986886	miRNA-3_0	Homo sapiens	2011-10-14	snoRNA	Affymetrix Proprietary Database	ENSG00000206661	chr8:4985801-4985934 (-)	134	CTGCAGCCAGTTAAGCCACCTGAGTTCCTTTCCTCATAGGGGTCCAATGTGCAATGGCTGCAAACAGCCGCTTCCCTGTAGTATATGCTGCCCATTTCTTGTATGGGTTGCTCTAAGGGACCTTGGAGACAGGC
ENSG00000206731_st	0.925882	0.971768	1.11967	0.835013	miRNA-3_0	Homo sapiens	2011-10-14	snoRNA	Affymetrix Proprietary Database	ENSG00000206731	chr2:27864910-27865036 (-)	127	TTCTAAAGTGTTGAGTTCAGTCCAGGGTGGATCCCCTGCTCTGTTAATTGAACTGGAACATTTAAACTGGCTAGGCAAAATGCCTACATAGAAAGCATTACTCTTTATTCATCCCCAGCCTACAAAA
ENSG00000206761_st	0.833468	0.648318	0.892638	1.07485	miRNA-3_0	Homo sapiens	2011-10-14	snoRNA	Affymetrix Proprietary Database	ENSG00000206761	chr14:101611818-101612032 (-)	215	AAGACTATACTTTCAGGGATCATTTCTATAGTTCATTACTAGAGAAGTTTCTCTGAATGTGTAGAGCACCAGAAACTATGAGGAGGAGGCACAGAGTTCTCTCCTGAGCATGAAGCTGGCACTTGGTGTTGCTTTGCTGCAGCTGCCACTTACCATTGGTGATTGTTCTTGTCTTCCTCTTGGAGAGTAAGAGAAAGAGAATGCAGTCTGAGAGG
ENSG00000206761_x_st	0.720611	1.06399	0.6384	0.91428	miRNA-3_0	Homo sapiens	2011-10-14	snoRNA	Affymetrix Proprietary Database	ENSG00000206761	chr14:101611818-101612032 (-)	215	AAGACTATACTTTCAGGGATCATTTCTATAGTTCATTACTAGAGAAGTTTCTCTGAATGTGTAGAGCACCAGAAACTATGAGGAGGAGGCACAGAGTTCTCTCCTGAGCATGAAGCTGGCACTTGGTGTTGCTTTGCTGCAGCTGCCACTTACCATTGGTGATTGTTCTTGTCTTCCTCTTGGAGAGTAAGAGAAAGAGAATGCAGTCTGAGAGG
ENSG00000206776_st	0.997847	0.849232	0.774326	0.753322	miRNA-3_0	Homo sapiens	2011-10-14	snoRNA	Affymetrix Proprietary Database	ENSG00000206776	chr8:120400588-120400709 (+)	122	TGGTAATTACCAAGATTTTTAGAATGCAGTTTCTCATTTGCCAGGGAAATGACCATAAAATAATTTCCCACTAGATTTTTTTATCTGTTACCTTGCTAGCAAGCAGTCTATTGGGAACATTT
ENSG00000206776_x_st	0.796509	0.782463	0.846388	0.692612	miRNA-3_0	Homo sapiens	2011-10-14	snoRNA	Affymetrix Proprietary Database	ENSG00000206776	chr8:120400588-120400709 (+)	122	TGGTAATTACCAAGATTTTTAGAATGCAGTTTCTCATTTGCCAGGGAAATGACCATAAAATAATTTCCCACTAGATTTTTTTATCTGTTACCTTGCTAGCAAGCAGTCTATTGGGAACATTT
ENSG00000206780_st	0.859433	1.01937	0.860156	0.931236	miRNA-3_0	Homo sapiens	2011-10-14	snoRNA	Affymetrix Proprietary Database	ENSG00000206780	chr4:17322369-17322505 (-)	137	GGCTTCTCATTGAGCTCCTTTCTGTCCATTGATGGCAGTTGATGGATTTGCATGAGAAGAAGAGAGAATTCACAGAACTAGCGTTATTTTACTTTCTGTCTTTACAGAGGTATATTTGGCTGTTTTGTGAGACATTC
ENSG00000206780_x_st	0.935893	0.874549	0.874549	0.901554	miRNA-3_0	Homo sapiens	2011-10-14	snoRNA	Affymetrix Proprietary Database	ENSG00000206780	chr4:17322369-17322505 (-)	137	GGCTTCTCATTGAGCTCCTTTCTGTCCATTGATGGCAGTTGATGGATTTGCATGAGAAGAAGAGAGAATTCACAGAACTAGCGTTATTTTACTTTCTGTCTTTACAGAGGTATATTTGGCTGTTTTGTGAGACATTC
ENSG00000206785_s_st	0.972903	1.19576	1.01937	1.22661	miRNA-3_0	Homo sapiens	2011-10-14	snoRNA	Affymetrix Proprietary Database	ENSG00000206785	chr7:65225039-65225173 (+)	135	GCATGGCTGAATACTGTGTTCTTTTATCAGTAGTTTACACAGCCAGACACCATGCAAAAGCAGTCTTCCCTTTAGAATGACTGATGGTATGCTAAGGTTTTTCATAGCATATCATTATTAAAGGTGAATACAAAT
ENSG00000206849_st	1.05853	0.931081	0.899315	1.06667	miRNA-3_0	Homo sapiens	2011-10-14	snoRNA	Affymetrix Proprietary Database	ENSG00000206849	chr15:32220506-32220637 (+)	132	GTTGAGGTCTATCCCGATAGGTCTTTTCCTGTAGCCTGCACGTTGTTGGAAATGCCTCATAGAGTAACTCTGTGATTTTACTTTACTTACAGGACTATTGTTACATCTGTGGGAAGGAACCACAAGACAGTT
ENSG00000206849_x_st	0.882282	0.687042	0.882282	0.999303	miRNA-3_0	Homo sapiens	2011-10-14	snoRNA	Affymetrix Proprietary Database	ENSG00000206849	chr15:32220506-32220637 (+)	132	GTTGAGGTCTATCCCGATAGGTCTTTTCCTGTAGCCTGCACGTTGTTGGAAATGCCTCATAGAGTAACTCTGTGATTTTACTTTACTTACAGGACTATTGTTACATCTGTGGGAAGGAACCACAAGACAGTT
ENSG00000206853_st	0.780494	1.33552	0.93881	0.853649	miRNA-3_0	Homo sapiens	2011-10-14	snoRNA	Affymetrix Proprietary Database	ENSG00000206853	chr8:60049931-60050061 (-)	131	AGCCTCCTGGTGTTTAACACAGCTGTGTTCTTATACTGACTGTGTAGAAAGAGAAGGAAATAAACCTTACCCCATATGCATTTCATCCCCGGACCCTGCACCTCGTCTATATTGTGAATAGGGAAATATGG
ENSG00000206853_x_st	0.887662	1.03628	1.03731	0.887662	miRNA-3_0	Homo sapiens	2011-10-14	snoRNA	Affymetrix Proprietary Database	ENSG00000206853	chr8:60049931-60050061 (-)	131	AGCCTCCTGGTGTTTAACACAGCTGTGTTCTTATACTGACTGTGTAGAAAGAGAAGGAAATAAACCTTACCCCATATGCATTTCATCCCCGGACCCTGCACCTCGTCTATATTGTGAATAGGGAAATATGG
ENSG00000206878_st	0.835868	1.0855	0.971632	0.915776	miRNA-3_0	Homo sapiens	2011-10-14	snoRNA	Affymetrix Proprietary Database	ENSG00000206878	chr1:228788183-228788307 (+)	125	GGCCTTTTGGTGCTTACCACAGACTGTGCTCTTTCACTGACTGAATAGAGAGAGGAGGCAGAGTAAACCTATCCTATATACACCTCAGTCCAAGCCTGGTCTGTATTATGAATGGGGCAACATGG
ENSG00000206886_st	1.04454	0.876205	0.970642	0.894832	miRNA-3_0	Homo sapiens	2011-10-14	snoRNA	Affymetrix Proprietary Database	ENSG00000206886	chr6:82473741-82473873 (+)	133	CTGCAGTCAATTAAGCCAGCTGTACTCCTTTCCTCACAGGGGCTCGGTGTAATGGCTGCAAACAACAGCCTCCTTTGTTGTATACACAGCTTGTTTCTTGTATGGGTTGCTCTAAAGAACATAGGAGACAGCC
ENSG00000206886_x_st	0.767433	0.835817	0.932013	0.839236	miRNA-3_0	Homo sapiens	2011-10-14	snoRNA	Affymetrix Proprietary Database	ENSG00000206886	chr6:82473741-82473873 (+)	133	CTGCAGTCAATTAAGCCAGCTGTACTCCTTTCCTCACAGGGGCTCGGTGTAATGGCTGCAAACAACAGCCTCCTTTGTTGTATACACAGCTTGTTTCTTGTATGGGTTGCTCTAAAGAACATAGGAGACAGCC
ENSG00000206897_st	0.905207	1.07895	1.3199	1.01571	miRNA-3_0	Homo sapiens	2011-10-14	snoRNA	Affymetrix Proprietary Database	ENSG00000206897	chr12:124101255-124101387 (+)	133	TAGCAAGCCTCCAGCGTGCTTGGGTCTGCAGTGACCCCGTGGATTCCTACAGGGCTTGCCAGAACAGTTTTGAAATGGTTTGAGGCCTTGCCGTGCTCCATGTAGAGCAAGGTTATAGAAATTTCAGACAATG
ENSG00000206897_x_st	0.704796	0.950285	0.81314	0.908769	miRNA-3_0	Homo sapiens	2011-10-14	snoRNA	Affymetrix Proprietary Database	ENSG00000206897	chr12:124101255-124101387 (+)	133	TAGCAAGCCTCCAGCGTGCTTGGGTCTGCAGTGACCCCGTGGATTCCTACAGGGCTTGCCAGAACAGTTTTGAAATGGTTTGAGGCCTTGCCGTGCTCCATGTAGAGCAAGGTTATAGAAATTTCAGACAATG
ENSG00000206898_st	0.967556	0.967556	0.967556	1.01937	miRNA-3_0	Homo sapiens	2011-10-14	snoRNA	Affymetrix Proprietary Database	ENSG00000206898	chr2:10436173-10436306 (-)	134	GGCCTCCTGGTACTTACCCACAGGCTGCGTTCTTACACTGGCTGTACAGAAAGAGGAGCTAGAGTAAACCTACCTAATATACACCTCAGCCCAGGCCCTGTGCCTGGTCTGTATTGTGAATGGGGGGGACATAG
ENSG00000206901_st	0.784649	0.87231	0.81314	0.900801	miRNA-3_0	Homo sapiens	2011-10-14	snoRNA	Affymetrix Proprietary Database	ENSG00000206901	chr2:140268994-140269125 (+)	132	CTGTGAATATTCTCTGTGTTCTGATTATGTGAGAGCCAGGACAGGCTAAACATTTGCTACATTAAGACCATGCATGTGTACCCAGATGTAGCCCATTCCCTAGCTCTGGTCTTATAAATGCTGGTGATAAAC
ENSG00000206901_x_st	0.81263	1.10147	0.796509	0.99461	miRNA-3_0	Homo sapiens	2011-10-14	snoRNA	Affymetrix Proprietary Database	ENSG00000206901	chr2:140268994-140269125 (+)	132	CTGTGAATATTCTCTGTGTTCTGATTATGTGAGAGCCAGGACAGGCTAAACATTTGCTACATTAAGACCATGCATGTGTACCCAGATGTAGCCCATTCCCTAGCTCTGGTCTTATAAATGCTGGTGATAAAC
ENSG00000206903_s_st	0.922235	1.10278	0.973551	0.876527	miRNA-3_0	Homo sapiens	2011-10-14	snoRNA	Affymetrix Proprietary Database	ENSG00000206903	chr15:65577799-65577929 (-)	131	CTCCATGTATCTTTGGGACCTGTCAAGTGTGGCAGTCTCCCTTCCTTGCCATGGAAGAGCATATTCTTGTTTACCAGCAAAGCTGTCACCATTTAATTGGTATCAGATTCTGACTTGCACAAGTAACATTC
ENSG00000206903_st	1.04271	1.14168	0.854741	0.862165	miRNA-3_0	Homo sapiens	2011-10-14	snoRNA	Affymetrix Proprietary Database	ENSG00000206903	chr15:65577799-65577929 (-)	131	CTCCATGTATCTTTGGGACCTGTCAAGTGTGGCAGTCTCCCTTCCTTGCCATGGAAGAGCATATTCTTGTTTACCAGCAAAGCTGTCACCATTTAATTGGTATCAGATTCTGACTTGCACAAGTAACATTC
ENSG00000206903_x_st	1.08281	1.06825	1.21794	1.13276	miRNA-3_0	Homo sapiens	2011-10-14	snoRNA	Affymetrix Proprietary Database	ENSG00000206903	chr15:65577799-65577929 (-)	131	CTCCATGTATCTTTGGGACCTGTCAAGTGTGGCAGTCTCCCTTCCTTGCCATGGAAGAGCATATTCTTGTTTACCAGCAAAGCTGTCACCATTTAATTGGTATCAGATTCTGACTTGCACAAGTAACATTC
ENSG00000206909_x_st	0.880785	0.944851	0.906678	0.941856	miRNA-3_0	Homo sapiens	2011-10-14	snoRNA	Affymetrix Proprietary Database	ENSG00000206909	chr5:170793122-170793256 (+)	135	CTGCAGCCAATTAAGCCGACTGAGTTCCTTTCCTCATGGGGGCCCAGTGTGCAATCGCTGCAAACAGCAGCTTCCTTGGTAGTATATGCAGCCTGTTTATTGTACGGGTTGCTCTACGGGACCTTGGAGACAGGC
ENSG00000206913_s_st	1.06702	1.13993	1.2133	1.20791	miRNA-3_0	Homo sapiens	2011-10-14	snoRNA	Affymetrix Proprietary Database	ENSG00000206913	chr11:73963459-73963597 (-)	139	GAGCTTCCAGGATCACCCCTGCAGAGTGGCTAATATTCTGCCAGCTTCGGAAAGGGAGGGGAAGCAAGCCTGGCAGAGGCACCCATTCCATTCCCAGCTTGCTTAGTAGCTGGCCATGGGAAGACACTGTGCAACACTG
ENSG00000206913_st	0.919854	0.960658	0.960658	1.02595	miRNA-3_0	Homo sapiens	2011-10-14	snoRNA	Affymetrix Proprietary Database	ENSG00000206913	chr11:73963459-73963597 (-)	139	GAGCTTCCAGGATCACCCCTGCAGAGTGGCTAATATTCTGCCAGCTTCGGAAAGGGAGGGGAAGCAAGCCTGGCAGAGGCACCCATTCCATTCCCAGCTTGCTTAGTAGCTGGCCATGGGAAGACACTGTGCAACACTG
ENSG00000206947_st	1.01696	0.855617	0.801837	1.08604	miRNA-3_0	Homo sapiens	2011-10-14	snoRNA	Affymetrix Proprietary Database	ENSG00000206947	chr7:39368602-39368733 (-)	132	CTTCCCATTTATTTGCTGCTTATAGTCTCACTGTGATATGAGCAATTATACACATGGGATAAAATAATATTGAGCCACTGTAAATTGAGATGAAGTAACCGTTTTCATATCTTCTGCATGGACTAGACATTG
ENSG00000206947_x_st	0.796509	0.904246	0.959224	1.30601	miRNA-3_0	Homo sapiens	2011-10-14	snoRNA	Affymetrix Proprietary Database	ENSG00000206947	chr7:39368602-39368733 (-)	132	CTTCCCATTTATTTGCTGCTTATAGTCTCACTGTGATATGAGCAATTATACACATGGGATAAAATAATATTGAGCCACTGTAAATTGAGATGAAGTAACCGTTTTCATATCTTCTGCATGGACTAGACATTG
ENSG00000206958_st	0.891353	1.09101	0.788256	0.908539	miRNA-3_0	Homo sapiens	2011-10-14	snoRNA	Affymetrix Proprietary Database	ENSG00000206958	chr5:87678589-87678724 (+)	136	CTGCAGCCAATTGAGTTGACCGAGCTCTTTTCCTCCTGGGGGCTTGGTGTGCAATGGCTGCAAACAGCAGATTCCTTGGTAGTGTATGCAGCCTGCTTCTTGTATGGGTTGCCTCTAAGGGACCTTGAAGGCAGCC
ENSG00000206958_x_st	0.930699	0.930699	0.97245	0.888948	miRNA-3_0	Homo sapiens	2011-10-14	snoRNA	Affymetrix Proprietary Database	ENSG00000206958	chr5:87678589-87678724 (+)	136	CTGCAGCCAATTGAGTTGACCGAGCTCTTTTCCTCCTGGGGGCTTGGTGTGCAATGGCTGCAAACAGCAGATTCCTTGGTAGTGTATGCAGCCTGCTTCTTGTATGGGTTGCCTCTAAGGGACCTTGAAGGCAGCC
ENSG00000206961_st	0.834674	0.834674	0.966241	1.09117	miRNA-3_0	Homo sapiens	2011-10-14	snoRNA	Affymetrix Proprietary Database	ENSG00000206961	chr2:170584382-170584513 (+)	132	GGCTTCCTAGTACTTACCATGGTCTGTGTTCTTACGCTGACTGTATAGAAACAGGAGGCAGAGTAAACCGACCCCACATATACCTCAGCCCAGGCCCTGTGCTGCGTCTGTATTGTGAATCAGGAGACATGG
ENSG00000206976_st	0.889966	0.895759	0.9441	1.08953	miRNA-3_0	Homo sapiens	2011-10-14	snoRNA	Affymetrix Proprietary Database	ENSG00000206976	chr11:3943797-3943933 (+)	137	GGCCTCCTGGGATCCCATCTGGAAAGTGCTTAGTATTCTGCCTGCTTCACAAAGGGAGGGAAAGCAAACGTGGTGAGGCACCCTTTCCATTCCAGCTTGCTCGGTAGCTGGTGATTGGAAGACACTCTGTGACAGCG
ENSG00000206977_st	0.751304	1.01826	0.878265	0.944972	miRNA-3_0	Homo sapiens	2011-10-14	snoRNA	Affymetrix Proprietary Database	ENSG00000206977	chr6:41800592-41800731 (+)	140	TGCATTGCCATGGTATCTGCACTCAGTAGTTTATTCCTGCTGGGTGTCCAAAGATCAGTGCCATAGAAATTCAGTATCTAGCATCACTGATTTTCTTGGCTTTGTGCTTGTTAAAACTTGGTATTTCTATTGACACAGTA
ENSG00000206977_x_st	0.733051	0.88378	0.950285	1.08906	miRNA-3_0	Homo sapiens	2011-10-14	snoRNA	Affymetrix Proprietary Database	ENSG00000206977	chr6:41800592-41800731 (+)	140	TGCATTGCCATGGTATCTGCACTCAGTAGTTTATTCCTGCTGGGTGTCCAAAGATCAGTGCCATAGAAATTCAGTATCTAGCATCACTGATTTTCTTGGCTTTGTGCTTGTTAAAACTTGGTATTTCTATTGACACAGTA
ENSG00000206987_s_st	1.00184	0.91457	0.814038	1.10183	miRNA-3_0	Homo sapiens	2011-10-14	snoRNA	Affymetrix Proprietary Database	ENSG00000206987	chr15:32718489-32718621 (-)	133	TAGTCAGGCGGGATAATCCTTACCTGTTCCTCCTTTTGGAGGGCAGTAGAATGTGGTAGTTGGAGTTGCATGATACTTGATTGATATCTCTGTGTAATGATGGCATGCAATACCCTGACTGCTCCTTTCGAAT
ENSG00000207002_st	1.14552	1.07897	0.856109	1.13025	miRNA-3_0	Homo sapiens	2011-10-14	snoRNA	Affymetrix Proprietary Database	ENSG00000207002	chr3:123532924-123533054 (+)	131	TGCAGCTGTGTCAAATTTGGTGCCTGCCCTGCCTGTGTAGGCACTGACCCAGAAGGCTGCCACAGAAACACTGACTCATGGGCCCTGTTCCTGTGTCTCGGGCTCAGGGATAAATTTGGTTACAGATACCA
ENSG00000207002_x_st	0.977257	1.24979	1.20504	0.984044	miRNA-3_0	Homo sapiens	2011-10-14	snoRNA	Affymetrix Proprietary Database	ENSG00000207002	chr3:123532924-123533054 (+)	131	TGCAGCTGTGTCAAATTTGGTGCCTGCCCTGCCTGTGTAGGCACTGACCCAGAAGGCTGCCACAGAAACACTGACTCATGGGCCCTGTTCCTGTGTCTCGGGCTCAGGGATAAATTTGGTTACAGATACCA
ENSG00000207022_st	1.00683	1.29319	1.11749	1.24723	miRNA-3_0	Homo sapiens	2011-10-14	snoRNA	Affymetrix Proprietary Database	ENSG00000207022	chr1:93311616-93311739 (+)	124	GGCCTCCTGGTGCTTACCCCAGGCTGTGTTCTTATACTGACTGTATAGAATGAGGAGGTGAACTCCCATGTACACCTCAGCCCAGGCCCTGCGCCTTGTCTGTATTGTGAACGGGAGCACACAG
ENSG00000207027_st	0.804243	1.04489	1.04489	1.09891	miRNA-3_0	Homo sapiens	2011-10-14	snoRNA	Affymetrix Proprietary Database	ENSG00000207027	chr8:23663742-23663890 (-)	149	ATCCAAGGGGATTCCCTCTCCAAGGGAACATGCAGTGCCCCTCTCAGGAAAGTAACAACCTGGAATAGAATCTGGCATGCCTAAGGTCTTTGAGGAATAGAGGAATAGAGGATGCTTGTTTCCTCTGCCTTCCTTGGCTGCCTACATGG
ENSG00000207027_x_st	0.980549	0.909852	0.873792	1.17422	miRNA-3_0	Homo sapiens	2011-10-14	snoRNA	Affymetrix Proprietary Database	ENSG00000207027	chr8:23663742-23663890 (-)	149	ATCCAAGGGGATTCCCTCTCCAAGGGAACATGCAGTGCCCCTCTCAGGAAAGTAACAACCTGGAATAGAATCTGGCATGCCTAAGGTCTTTGAGGAATAGAGGAATAGAGGATGCTTGTTTCCTCTGCCTTCCTTGGCTGCCTACATGG
ENSG00000207062_s_st	1.04533	0.675995	1.10147	0.936657	miRNA-3_0	Homo sapiens	2011-10-14	snoRNA	Affymetrix Proprietary Database	ENSG00000207062	chr7:64530916-64531050 (+)	135	GCATGGCTGAATACTGTGTTCTTTTATCAGTAGTTTACACAGCCAGACACCATGCAAAAGCAGTCTTCCCTTTAGAATGACTGATGGTATGCTAAGGTTTTTCATAGCATATCATTATTAAAGGTGAATACAAAT
ENSG00000207084_st	0.754923	0.936133	0.879915	0.762879	miRNA-3_0	Homo sapiens	2011-10-14	snoRNA	Affymetrix Proprietary Database	ENSG00000207084	chr3:160414717-160414848 (+)	132	CTGTGAATATTCTCGCTGTTCTGATTTTGTAATAATCACGATGGGCTAAACATTCGCAATATTAAGACCATGTATGTATCCCTAGACCTAGTTCTTTCCCCAGGTCTGGTTTTATAAATGCTGGTGATAAAC
ENSG00000207084_x_st	0.819715	0.793125	0.89353	0.95352	miRNA-3_0	Homo sapiens	2011-10-14	snoRNA	Affymetrix Proprietary Database	ENSG00000207084	chr3:160414717-160414848 (+)	132	CTGTGAATATTCTCGCTGTTCTGATTTTGTAATAATCACGATGGGCTAAACATTCGCAATATTAAGACCATGTATGTATCCCTAGACCTAGTTCTTTCCCCAGGTCTGGTTTTATAAATGCTGGTGATAAAC
ENSG00000207094_x_st	1.01226	1.15315	0.882665	1.21192	miRNA-3_0	Homo sapiens	2011-10-14	snoRNA	Affymetrix Proprietary Database	ENSG00000207094	chr7:88078407-88078546 (-)	140	ATCCAAGGCGATTCCCTCTCCAAGGGGACATCTAGTGCCCCTCTCAGGAAAGTAGCAACTTGGAATAGAATCTGGCATGCCTAAGGTCTTTGAGGAACAGGGATGCTTATTTCCTCTGCCTTCCTTGGCTGCCTACATAG
ENSG00000207098_st	5.99026	6.83838	5.49339	5.62468	miRNA-3_0	Homo sapiens	2011-10-14	snoRNA	Affymetrix Proprietary Database	ENSG00000207098	chr21:34214171-34214305 (-)	135	CTGCAACCAATTAAGCTGACTGAATTCCTTTCCTCCCGGGGGCCAGGTGTGCAATGGCTGCAAACAGCAGCTTCCTTGGTAGTGTACGCAGCCTGTTTCTTGTATGCGTTGCTCTAAGGGACCTTGGAGACAGGC
ENSG00000207098_x_st	4.50479	4.50479	4.54727	4.49421	miRNA-3_0	Homo sapiens	2011-10-14	snoRNA	Affymetrix Proprietary Database	ENSG00000207098	chr21:34214171-34214305 (-)	135	CTGCAACCAATTAAGCTGACTGAATTCCTTTCCTCCCGGGGGCCAGGTGTGCAATGGCTGCAAACAGCAGCTTCCTTGGTAGTGTACGCAGCCTGTTTCTTGTATGCGTTGCTCTAAGGGACCTTGGAGACAGGC
ENSG00000207100_st	0.949195	0.80058	0.936415	0.902547	miRNA-3_0	Homo sapiens	2011-10-14	snoRNA	Affymetrix Proprietary Database	ENSG00000207100	chrX:132286782-132286920 (+)	139	TGCACTGCGTGGTATCTGCACTCAGCAGTTTACTCCTGCTAGGGTGTTCAAAGGTCAGTGCCATAGAAATCCAGTATCTGGTTTCATTGGTTTTCTTGGCTTTGTGCTTGTTAAACCTGGTATTTCTATTGATACAGCA
ENSG00000207100_x_st	0.736316	0.826145	0.893209	0.979048	miRNA-3_0	Homo sapiens	2011-10-14	snoRNA	Affymetrix Proprietary Database	ENSG00000207100	chrX:132286782-132286920 (+)	139	TGCACTGCGTGGTATCTGCACTCAGCAGTTTACTCCTGCTAGGGTGTTCAAAGGTCAGTGCCATAGAAATCCAGTATCTGGTTTCATTGGTTTTCTTGGCTTTGTGCTTGTTAAACCTGGTATTTCTATTGATACAGCA
ENSG00000207109_st	0.894273	0.963357	0.911544	0.935272	miRNA-3_0	Homo sapiens	2011-10-14	snoRNA	Affymetrix Proprietary Database	ENSG00000207109	chr3:53367087-53367155 (-)	69	TGTCAGTGATGAAAATTTTGTCTAGTTCTGCTACTGACATTAAGTTATGATAAAGTCTGTCTGAGGAGA
ENSG00000207109_x_st	0.752914	1.03019	0.879003	1.00644	miRNA-3_0	Homo sapiens	2011-10-14	snoRNA	Affymetrix Proprietary Database	ENSG00000207109	chr3:53367087-53367155 (-)	69	TGTCAGTGATGAAAATTTTGTCTAGTTCTGCTACTGACATTAAGTTATGATAAAGTCTGTCTGAGGAGA
ENSG00000207118_st	0.981263	1.30677	1.30677	1.29249	miRNA-3_0	Homo sapiens	2011-10-14	snoRNA	Affymetrix Proprietary Database	ENSG00000207118	chr11:122929617-122929703 (-)	87	TCGCTATGATGATGGATTCCAAAACCATTCGTAGTTTCCACCAGAAAGTCTTATGTTGGCCAGTTCCTTCCTTGGATGTTTGAGCGA
ENSG00000207118_x_st	0.819715	0.930298	1.01213	0.869663	miRNA-3_0	Homo sapiens	2011-10-14	snoRNA	Affymetrix Proprietary Database	ENSG00000207118	chr11:122929617-122929703 (-)	87	TCGCTATGATGATGGATTCCAAAACCATTCGTAGTTTCCACCAGAAAGTCTTATGTTGGCCAGTTCCTTCCTTGGATGTTTGAGCGA
ENSG00000207119_st	0.957043	1.1567	0.877967	1.20105	miRNA-3_0	Homo sapiens	2011-10-14	snoRNA	Affymetrix Proprietary Database	ENSG00000207119	chr15:69750281-69750488 (-)	208	AAGAGTATAATTTCAGGCATCAATTCTGTAGTTCCTTACTAGAGAAGTTTCTCTTAACATGTACAACACTGGAAACCATGAGGAGGTGGCAGCACAGCATTCTCTGCTGAGCGTGAGGTTGGCTCTTGGTGTTGCTTTGCTGCAACTGTCATTTGCCATTGATGATGGTTCTTCTCTTCCTCCGAGGGAGAGAATGCAGTCTGAGTGG
ENSG00000207130_s_st	0.863276	1.14821	0.961005	0.843593	miRNA-3_0	Homo sapiens	2011-10-14	snoRNA	Affymetrix Proprietary Database	ENSG00000207130	chr3:128433414-128433548 (-)	135	CTCCATGTGTCTTTGGAACCTGTCAGCTGTGGCAGTTGCCCTTCCTAGCCATGGAAGAGTAAGTATATTCTTGTTTATTGGCAAAGCTGTCACCATTTCATTGGTATCAGATTCTGACTTGCACAAGTAACATTC
ENSG00000207130_st	1.05692	0.931063	1.00015	0.796509	miRNA-3_0	Homo sapiens	2011-10-14	snoRNA	Affymetrix Proprietary Database	ENSG00000207130	chr3:128433414-128433548 (-)	135	CTCCATGTGTCTTTGGAACCTGTCAGCTGTGGCAGTTGCCCTTCCTAGCCATGGAAGAGTAAGTATATTCTTGTTTATTGGCAAAGCTGTCACCATTTCATTGGTATCAGATTCTGACTTGCACAAGTAACATTC
ENSG00000207130_x_st	0.841438	0.820759	1.05913	0.965296	miRNA-3_0	Homo sapiens	2011-10-14	snoRNA	Affymetrix Proprietary Database	ENSG00000207130	chr3:128433414-128433548 (-)	135	CTCCATGTGTCTTTGGAACCTGTCAGCTGTGGCAGTTGCCCTTCCTAGCCATGGAAGAGTAAGTATATTCTTGTTTATTGGCAAAGCTGTCACCATTTCATTGGTATCAGATTCTGACTTGCACAAGTAACATTC
ENSG00000207147_st	1.23956	0.840145	0.83708	0.803212	miRNA-3_0	Homo sapiens	2011-10-14	snoRNA	Affymetrix Proprietary Database	ENSG00000207147	chr21:41885071-41885206 (+)	136	GCCCGCCTTGGCCTCCCAAAGTGCTGGGATTCTTACATCGACTGCATAGAAAGAGGAGAGAACATAACCTACCTACCCCGTACATACTTCAGCCCAGGTCCTGTGCCTCATCTGTAATATGAATGAAGAGACATGG
ENSG00000207171_st	0.727701	0.909528	0.806385	0.901007	miRNA-3_0	Homo sapiens	2011-10-14	snoRNA	Affymetrix Proprietary Database	ENSG00000207171	chr4:169392560-169392690 (+)	131	GGCTTGCTGGTGCTTACCACAGGCTGAATTCTTACACTGACTATATAGAAAAGGAGGTAGAGTAAACCTACCCAATATACCCCTCAGCCCAGGCTCTGTGCCTGATCTATATTGTGAATGTGGGAACATAG
ENSG00000207171_x_st	0.927152	1.50305	0.893656	0.953851	miRNA-3_0	Homo sapiens	2011-10-14	snoRNA	Affymetrix Proprietary Database	ENSG00000207171	chr4:169392560-169392690 (+)	131	GGCTTGCTGGTGCTTACCACAGGCTGAATTCTTACACTGACTATATAGAAAAGGAGGTAGAGTAAACCTACCCAATATACCCCTCAGCCCAGGCTCTGTGCCTGATCTATATTGTGAATGTGGGAACATAG
ENSG00000207177_st	0.954759	1.02384	0.639416	0.874137	miRNA-3_0	Homo sapiens	2011-10-14	snoRNA	Affymetrix Proprietary Database	ENSG00000207177	chr5:110020495-110020628 (-)	134	GGCCTCCTGGTGCTTACAAGCAGCTGTGTGCTTGCATTGACTGTACAGAAAAAAAGAGATAGAGTAAACACACCCCGTATACAACTCAGCCCAGGTCCTGTGCCTTGTCTATATTGTGAATAGGGGGGACATAG
ENSG00000207187_s_st	0.818327	0.878589	0.972103	0.878589	miRNA-3_0	Homo sapiens	2011-10-14	snoRNA	Affymetrix Proprietary Database	ENSG00000207187	chr2:30410300-30410432 (+)	133	GGTCTCTCAGCTCTGCTTAACCACACGGGTCCAGTGTGTGCTTGGCGTGTTTTCAGGGAGGCAGAGAAAGGCTCTCCTAATGCACGACAGACCCGCCCAGAATGGCCTCTCTGTTCCTAGGAGTGTGACAATT
ENSG00000207199_st	1.12403	1.13785	0.832883	0.935867	miRNA-3_0	Homo sapiens	2011-10-14	snoRNA	Affymetrix Proprietary Database	ENSG00000207199	chr8:38876134-38876202 (-)	69	TCTTAGTGATGAAAACTTTGTCCAGTTCTGCTAATGACTTTAAGTGATGATAAACTATGTCTGAGGGGA
ENSG00000207199_x_st	0.833086	0.833086	0.833086	0.833086	miRNA-3_0	Homo sapiens	2011-10-14	snoRNA	Affymetrix Proprietary Database	ENSG00000207199	chr8:38876134-38876202 (-)	69	TCTTAGTGATGAAAACTTTGTCCAGTTCTGCTAATGACTTTAAGTGATGATAAACTATGTCTGAGGGGA
ENSG00000207215_st	0.916206	0.79069	0.971831	0.88335	miRNA-3_0	Homo sapiens	2011-10-14	snoRNA	Affymetrix Proprietary Database	ENSG00000207215	chr8:98370493-98370702 (+)	210	AAGACTATACTCTCAGGAATCATTTCTATAGTTTTTTACTAGAGAAATTTCTCTGAACGTGTAGAGCACTGGAAACCGTGAGGAGAAGCTGCCTTCTCTTCTGAGCATGAAGTGAGCTCTCAGTGTTGCTTCTCTGCAACTGCCATTTGCCATTGATGATCGTTCTTCTCTTCCTCTGGGAGAGTAAAAGGGTACAGGATGCAGTCTGAG
ENSG00000207217_st	1.15075	0.84699	1.08911	0.917027	miRNA-3_0	Homo sapiens	2011-10-14	snoRNA	Affymetrix Proprietary Database	ENSG00000207217	chr7:6056508-6056642 (+)	135	GCATGGGTTTGGATTATGACAGGCCCATCCCCCTGGACCTCTCATAGTGCCCCATGCCAGAGCAAACTGTGGCCCCGAACCATTGCCTGGCTTCTGTACCCGTGGGCCACTGGCACTGAAGAGGGTTACACAGTG
ENSG00000207217_x_st	0.875164	0.881065	0.978736	0.76779	miRNA-3_0	Homo sapiens	2011-10-14	snoRNA	Affymetrix Proprietary Database	ENSG00000207217	chr7:6056508-6056642 (+)	135	GCATGGGTTTGGATTATGACAGGCCCATCCCCCTGGACCTCTCATAGTGCCCCATGCCAGAGCAAACTGTGGCCCCGAACCATTGCCTGGCTTCTGTACCCGTGGGCCACTGGCACTGAAGAGGGTTACACAGTG
ENSG00000207244_st	1.02228	1.23748	0.806953	1.01937	miRNA-3_0	Homo sapiens	2011-10-14	snoRNA	Affymetrix Proprietary Database	ENSG00000207244	chr8:8819085-8819218 (+)	134	CTGCAGCCAATTGAGCTGATGGAGTTCCTTTCCTCCTGGGGCCCAGTGTGCAAAAGCTGCAAACAGCAGCTTCCTTGGTAGTGTACGCAGCCTGTTTCTTATATGGGTTGCTCTAAGGGACCTTGGAGACAGTC
ENSG00000207244_x_st	0.919699	0.861764	0.919699	0.902765	miRNA-3_0	Homo sapiens	2011-10-14	snoRNA	Affymetrix Proprietary Database	ENSG00000207244	chr8:8819085-8819218 (+)	134	CTGCAGCCAATTGAGCTGATGGAGTTCCTTTCCTCCTGGGGCCCAGTGTGCAAAAGCTGCAAACAGCAGCTTCCTTGGTAGTGTACGCAGCCTGTTTCTTATATGGGTTGCTCTAAGGGACCTTGGAGACAGTC
ENSG00000207249_st	0.967164	1.11152	0.992498	1.03068	miRNA-3_0	Homo sapiens	2011-10-14	snoRNA	Affymetrix Proprietary Database	ENSG00000207249	chr2:105349692-105349820 (+)	129	CTGAGAATATCTTGCTGTTCTGATTTTGTAATAGGACAGGCTATAAAGATTGGCTATATTAAGGCCACGCACATGTCCCCAGACTTAATTCTTTCCCTAGGTCTGGTTTTATAAACTCTGGTAATAAAC
ENSG00000207249_x_st	0.920551	1.09274	0.896751	0.839632	miRNA-3_0	Homo sapiens	2011-10-14	snoRNA	Affymetrix Proprietary Database	ENSG00000207249	chr2:105349692-105349820 (+)	129	CTGAGAATATCTTGCTGTTCTGATTTTGTAATAGGACAGGCTATAAAGATTGGCTATATTAAGGCCACGCACATGTCCCCAGACTTAATTCTTTCCCTAGGTCTGGTTTTATAAACTCTGGTAATAAAC
ENSG00000207274_x_st	1.11007	0.950285	0.947612	0.869663	miRNA-3_0	Homo sapiens	2011-10-14	snoRNA	Affymetrix Proprietary Database	ENSG00000207274	chr2:215711671-215711805 (+)	135	CTGCAGCCAATTAAGCCAACTGAGTTCCTTTCCTTGTGGGGGCCCAGTGTGCAATGGCTGCACACAGCAGCTTCCTTGGTAGTGTACACAGCCTGTTGGTTGTATGGGTTGCTCTGAGGGACCTTGGAGACAGGC
ENSG00000207299_st	0.8637	0.808014	0.841145	0.924303	miRNA-3_0	Homo sapiens	2011-10-14	snoRNA	Affymetrix Proprietary Database	ENSG00000207299	chr11:89851559-89851629 (+)	71	CTACAATGATGGCAATATGTTTCATCGACAGCAGTTCACCCATTGAGTGTTGATACCGTGGGTCTGAGTGA
ENSG00000207344_s_st	1.17756	1.05989	0.942878	1.04382	miRNA-3_0	Homo sapiens	2011-10-14	snoRNA	Affymetrix Proprietary Database	ENSG00000207344	chr7:64526377-64526510 (+)	134	TTGCACAGTGAACACCCAAGTGTGCTTTATAGTTCCCTTGGCTTTGACCCTGTGCTAGAGCATTGCCTGCTCTTCTCCTCTGCATTGAAAGGAATATTTATCCCTTTAAATGTATTCAGAAAGCCAGCACATTA
ENSG00000207407_st	1.09963	0.699479	0.949386	0.958893	miRNA-3_0	Homo sapiens	2011-10-14	snoRNA	Affymetrix Proprietary Database	ENSG00000207407	chr11:19612703-19612838 (-)	136	TGCCCCATTCTCAAAGAGAATAGGCACTGTTGATCATGCGATCCAGAGATTGTTAATGGGGCTGCATTGAGAAACAAGCTATGTTTCCATTCACAGCAAACACATCGCAGTGGTGACAATGAGACCTGTAACATTT
ENSG00000207410_x_st	0.955844	1.47976	0.993811	0.983509	miRNA-3_0	Homo sapiens	2011-10-14	snoRNA	Affymetrix Proprietary Database	ENSG00000207410	chr17:65267585-65267723 (+)	139	TGCACTGCATGGCATCTGCACCCAGCAGTTTACTCTTGCTAAGGTGTTCAAAGGTCAGTGCTATAGAAATTCAGTATCTGGCATCATTGGTTTTCTTGACTTTGTGCTTGTTAAACCTAGTATTTCTATTGATACAGTA
ENSG00000207419_st	1.04185	1.16803	0.900892	0.84794	miRNA-3_0	Homo sapiens	2011-10-14	snoRNA	Affymetrix Proprietary Database	ENSG00000207419	chr6:11710052-11710193 (+)	142	ATCCAAGGTGAGTCTCTCTCCAAGGGGCTGACTAGTGCCTCTCTTAGGACAGTAGCAAGTTGGAATAAAATCTGGCATGCCTAAGGTCTTTAAGGAACAGGGGATGCTTACTTCTTTTGCGTTCCTCTGGCGGCCTACATAG
ENSG00000207430_s_st	0.919542	1.21811	0.959984	0.75336	miRNA-3_0	Homo sapiens	2011-10-14	snoRNA	Affymetrix Proprietary Database	ENSG00000207430	chr15:30873387-30873519 (+)	133	TAGTCAGGCGGGATAATCCTTACCTGTGCCTCCTTTTGGAGGGCAGCAGAATGTGGTAGTTGGAGTTGCATGATACTTGATTCATATCTCTGTGTAATGATGGCATGCAATACCCTGACTGCTCCTTTCGAAT
ENSG00000207432_s_st	0.819989	0.880456	0.819989	0.819989	miRNA-3_0	Homo sapiens	2011-10-14	snoRNA	Affymetrix Proprietary Database	ENSG00000207432	chr15:30404401-30404533 (+)	133	TAGTCAGGCGGGATAATCCTTACCTGTGCCTCCTTTTGGAGGGCAGCAGAATGTGGTAGTTGGAATTGCATGATACTTGATTCATATCTCTGTGTAATGATGGCATGCAATACCCTGACTGCTCCTTTCGAAT
ENSG00000207444_st	0.814577	1.12932	1.12932	0.771999	miRNA-3_0	Homo sapiens	2011-10-14	snoRNA	Affymetrix Proprietary Database	ENSG00000207444	chr14:71865054-71865124 (+)	71	CTACAATCATGGCAATATTTTTTGTCAACAGCGGTTCACCTAGTGAATGTTGATACTTTGGGTTTGAGTGA
ENSG00000207444_x_st	0.915781	0.885476	0.762486	0.769188	miRNA-3_0	Homo sapiens	2011-10-14	snoRNA	Affymetrix Proprietary Database	ENSG00000207444	chr14:71865054-71865124 (+)	71	CTACAATCATGGCAATATTTTTTGTCAACAGCGGTTCACCTAGTGAATGTTGATACTTTGGGTTTGAGTGA
ENSG00000207502_st	1.19812	1.48628	1.10147	1.13895	miRNA-3_0	Homo sapiens	2011-10-14	snoRNA	Affymetrix Proprietary Database	ENSG00000207502	chr1:116164493-116164626 (-)	134	GCATGGTAGTGGGTTCATTGGGGGCCCTTCTCTGTGGGCCTCATAGCGTACCCATGCCAGTGTAAACTTGAGCCTTGAACCATTGCCCAGCCTCCTTCCCATGGGCTGTGTGTAGCGAAGGGGGTTGCACAGTG
ENSG00000207502_x_st	1.10277	1.10277	1.01536	1.0155	miRNA-3_0	Homo sapiens	2011-10-14	snoRNA	Affymetrix Proprietary Database	ENSG00000207502	chr1:116164493-116164626 (-)	134	GCATGGTAGTGGGTTCATTGGGGGCCCTTCTCTGTGGGCCTCATAGCGTACCCATGCCAGTGTAAACTTGAGCCTTGAACCATTGCCCAGCCTCCTTCCCATGGGCTGTGTGTAGCGAAGGGGGTTGCACAGTG
ENSG00000207503_st	0.686328	1.14037	1.16937	0.934694	miRNA-3_0	Homo sapiens	2011-10-14	snoRNA	Affymetrix Proprietary Database	ENSG00000207503	chr21:42911133-42911253 (+)	121	TGGTTGTTACCAAGGCATTTAGCATGCAATTTCTCATTTGCTGTGGACACGACGAGAAGAGAATTCCTCACTCGGTTTTCTGTCTGCCACCTTGCTAGCGATCAGCCCACTGGGAACATTT
ENSG00000207516_st	1.19958	1.26003	1.24308	1.13395	miRNA-3_0	Homo sapiens	2011-10-14	snoRNA	Affymetrix Proprietary Database	ENSG00000207516	chr15:45829448-45829575 (+)	128	TTCCACCACTATTGGTCTGCAGCTCTTCTTATGGTAGCAGTTGTTGCATTTCTCTGTGGGAAAGAAAAGAGGATTAAACACCTCTTTCTTAGCAAAACAGAGAGTAGGCATATGTGTGACAGACACAA
ENSG00000207516_x_st	0.888807	1.05126	1.3388	1.05126	miRNA-3_0	Homo sapiens	2011-10-14	snoRNA	Affymetrix Proprietary Database	ENSG00000207516	chr15:45829448-45829575 (+)	128	TTCCACCACTATTGGTCTGCAGCTCTTCTTATGGTAGCAGTTGTTGCATTTCTCTGTGGGAAAGAAAAGAGGATTAAACACCTCTTTCTTAGCAAAACAGAGAGTAGGCATATGTGTGACAGACACAA
ENSG00000208308_x_st	0.903005	1.07795	1.14445	0.909992	miRNA-3_0	Homo sapiens	2011-10-14	snoRNA	Affymetrix Proprietary Database	ENSG00000208308	chr2:135894198-135894325 (+)	128	TGCACTTATGTATGTTTTTGTTTAACTTGTGGACAAAGACTTATGGATAGGTGCAAAAAATAAATCCTCTTTTGCAACCCAGAACTCATTGTTCAGTATGAGTTTTGATACATATAAGAAGGGATATT
ENSG00000212134_x_st	1.01817	1.06615	1.09699	1.05173	miRNA-3_0	Homo sapiens	2011-10-14	snoRNA	Affymetrix Proprietary Database	ENSG00000212134	chr20:29964122-29964249 (+)	128	TACACTTGTTTATATTTTTGTTTAACTTGTGGACAAAGATTTATAGACAGGTGCAAAAAATAAATCCTCTTTTGCAACCCAGAACTCATTGTTCGGTATGAGTTTTAATACATATAAGAAGGGATATT
ENSG00000212144_st	0.972558	0.728713	0.735164	0.795422	miRNA-3_0	Homo sapiens	2011-10-14	snoRNA	Affymetrix Proprietary Database	ENSG00000212144	chr1:234729021-234729148 (+)	128	TTGTCAGGTGGGATAATCCTTACCTATGTTTGGAGGACAGTATTAGGACATAATGATTGGAGTCACATGATATGATTAATGTCTGCTTCATAATCAGGTCTCACACACCCTGATTGCTCCTATCTGAT
ENSG00000212145_st	0.919542	0.896336	1.35388	0.896336	miRNA-3_0	Homo sapiens	2011-10-14	snoRNA	Affymetrix Proprietary Database	ENSG00000212145	chr3:41940603-41940745 (-)	143	TAGTCAGGCAGGATAATCCCTATCTGTTCCTCCTTTTGGAGGGCAGTAGAATGTGGTAATTGGAGTGGCATAATACTTGATTAATAATTGTGCACTTTCCAATTCATGCTATTATGGCTTCCTGGAGTGGTGTCTTCTCTGAT
ENSG00000212148_st	1.0019	1.42177	0.865981	0.86385	miRNA-3_0	Homo sapiens	2011-10-14	snoRNA	Affymetrix Proprietary Database	ENSG00000212148	chr10:36727589-36727716 (+)	128	TGCACTTCTGTATGTTTTTGTTTAACTTGTGGACAAAGACTTGTGGATAGGTGCAAAAAATAAGTCCTCTTTTGCAACCTGGAACTCATTGTTCAGTATGAGTTTTGATACATATAAGAAGGGATATT
ENSG00000212148_x_st	0.967183	1.14901	1.15937	1.45476	miRNA-3_0	Homo sapiens	2011-10-14	snoRNA	Affymetrix Proprietary Database	ENSG00000212148	chr10:36727589-36727716 (+)	128	TGCACTTCTGTATGTTTTTGTTTAACTTGTGGACAAAGACTTGTGGATAGGTGCAAAAAATAAGTCCTCTTTTGCAACCTGGAACTCATTGTTCAGTATGAGTTTTGATACATATAAGAAGGGATATT
ENSG00000212149_x_st	0.862301	0.96462	1.08594	1.0246	miRNA-3_0	Homo sapiens	2011-10-14	snoRNA	Affymetrix Proprietary Database	ENSG00000212149	chr17:41092592-41092719 (-)	128	TGCACTTATGTATGTTTTTGTTTAACTTGTGGACAAAGACTTATGGATAGGTGCAACAAATAAATCCTCTTTTGCAACCCAGAACTCATTGTTCAGCATGAGTTTTGATACATACAGGAAGGGATATT
ENSG00000212161_st	0.814441	0.862461	1.00205	1.11833	miRNA-3_0	Homo sapiens	2011-10-14	snoRNA	Affymetrix Proprietary Database	ENSG00000212161	chr1:159821696-159821762 (-)	67	GGATTTATAATGAGCTGTGTTTACTGAGCATTATGAAGTAAAGTTCAATATGATTACTCTGAAGTCT
ENSG00000212161_x_st	0.722004	1.05341	1.14709	0.842124	miRNA-3_0	Homo sapiens	2011-10-14	snoRNA	Affymetrix Proprietary Database	ENSG00000212161	chr1:159821696-159821762 (-)	67	GGATTTATAATGAGCTGTGTTTACTGAGCATTATGAAGTAAAGTTCAATATGATTACTCTGAAGTCT
ENSG00000212165_st	0.891889	0.775601	0.692049	1.00774	miRNA-3_0	Homo sapiens	2011-10-14	snoRNA	Affymetrix Proprietary Database	ENSG00000212165	chr20:16963477-16963678 (-)	202	AAGATTATATTTTCAGGGATCATTTCTATAGTTTGTCACTAGGGAAGTTCCTCTGAATGTGTAGAGCACCAGAAACATGAGGAAGAGGCACAGGGTTCTCTCCTGAGTGTGAAGCTGGCTCTTGGCGCTGCTTTCCTGCAACTGCTATTTGCCATTCGTGATTGTGGAGAGTCAGAGGGAGAGGATGATGCAGTCTGAGTGG
ENSG00000212165_x_st	0.727649	1.08015	0.899607	1.01321	miRNA-3_0	Homo sapiens	2011-10-14	snoRNA	Affymetrix Proprietary Database	ENSG00000212165	chr20:16963477-16963678 (-)	202	AAGATTATATTTTCAGGGATCATTTCTATAGTTTGTCACTAGGGAAGTTCCTCTGAATGTGTAGAGCACCAGAAACATGAGGAAGAGGCACAGGGTTCTCTCCTGAGTGTGAAGCTGGCTCTTGGCGCTGCTTTCCTGCAACTGCTATTTGCCATTCGTGATTGTGGAGAGTCAGAGGGAGAGGATGATGCAGTCTGAGTGG
ENSG00000212168_st	0.924242	0.950285	0.950285	0.976329	miRNA-3_0	Homo sapiens	2011-10-14	snoRNA	Affymetrix Proprietary Database	ENSG00000212168	chr2:57771670-57771734 (+)	65	CTGTAATGATGTTGCTCAAATATCTGACCTGAAATGATTATATAGACCAATTTAATACTGAAGAA
ENSG00000212168_x_st	1.01094	1.07629	0.89153	0.89866	miRNA-3_0	Homo sapiens	2011-10-14	snoRNA	Affymetrix Proprietary Database	ENSG00000212168	chr2:57771670-57771734 (+)	65	CTGTAATGATGTTGCTCAAATATCTGACCTGAAATGATTATATAGACCAATTTAATACTGAAGAA
ENSG00000212175_st	1.07912	1.18293	1.0155	0.800379	miRNA-3_0	Homo sapiens	2011-10-14	snoRNA	Affymetrix Proprietary Database	ENSG00000212175	chr2:55792839-55792986 (+)	148	GGTTGTGGTGGTTTTCTTTCTGGTACATTTGTTAAGTTTTCAAATGAGCCTAACTCTGCCACATATATCATATAGGAGCTGGCAAAGGCTTGATGACAAAGAGATCTCTCTCAAGCCTTTCCCACATCAGAGGCTGGCTTTCACACAC
ENSG00000212175_x_st	1.02557	1.32617	1.08692	1.13302	miRNA-3_0	Homo sapiens	2011-10-14	snoRNA	Affymetrix Proprietary Database	ENSG00000212175	chr2:55792839-55792986 (+)	148	GGTTGTGGTGGTTTTCTTTCTGGTACATTTGTTAAGTTTTCAAATGAGCCTAACTCTGCCACATATATCATATAGGAGCTGGCAAAGGCTTGATGACAAAGAGATCTCTCTCAAGCCTTTCCCACATCAGAGGCTGGCTTTCACACAC
ENSG00000212181_st	0.984894	0.984761	0.784055	0.984761	miRNA-3_0	Homo sapiens	2011-10-14	snoRNA	Affymetrix Proprietary Database	ENSG00000212181	chr2:149018143-149018277 (-)	135	TATCTCTGACCTGGGTAGAGCAGCATCTGGTTGGTGGTGCCCATCTCATATCAGCCAGAGATACAGCAATTCCTTGTTTATCCCAGCTTGGCTTTTAGTCTGTGCCCATGCCTGGTTCACGTGTGAAAAATATGG
ENSG00000212181_x_st	0.767498	1.06503	1.1389	0.898501	miRNA-3_0	Homo sapiens	2011-10-14	snoRNA	Affymetrix Proprietary Database	ENSG00000212181	chr2:149018143-149018277 (-)	135	TATCTCTGACCTGGGTAGAGCAGCATCTGGTTGGTGGTGCCCATCTCATATCAGCCAGAGATACAGCAATTCCTTGTTTATCCCAGCTTGGCTTTTAGTCTGTGCCCATGCCTGGTTCACGTGTGAAAAATATGG
ENSG00000212182_st	0.950285	1.28985	0.919501	1.01937	miRNA-3_0	Homo sapiens	2011-10-14	snoRNA	Affymetrix Proprietary Database	ENSG00000212182	chr2:114763018-114763232 (-)	215	AAGACTGTAGTTTCAGGGATTGTTTCTATAGTTTGCTACTAGAGAAGTTTCTCTGAACGTGTAGAGCCCCGGAAACCCCCGGGTGGTGGTGCAGCATCCTCTCTTGAGGTGAAGCCGGCTTTTGGTGTTGCTTCACTGCAACTACCTTTTGCCATGGATGATTGTCCTTCTCCTCCTCTGGCAGAGGGAGAGGGAGAGGACATAAGTCTGAGTGG
ENSG00000212187_st	0.985472	0.88378	0.970136	0.985472	miRNA-3_0	Homo sapiens	2011-10-14	snoRNA	Affymetrix Proprietary Database	ENSG00000212187	chr1:212198903-212199024 (+)	122	ATGCCCTTTTAAGGTTGATGTGGTGCTTTAAGAAGCTAACATAGAAGGATAAAGTAAGTCTCTACAAAACCCAGAGAAGAGACTGGAAAACTCCTCTCTGGATCCTGCCTGGAGTCACAGCT
ENSG00000212191_st	0.796509	1.03447	1.40028	0.885859	miRNA-3_0	Homo sapiens	2011-10-14	snoRNA	Affymetrix Proprietary Database	ENSG00000212191	chr4:179607040-179607110 (-)	71	AAATAATTAAATTTCTCCAAATAGCTGGAGTTACTGGCAAATTGTTTAGTGGCAAACATGGTTTTCTGAAT
ENSG00000212195_st	0.937805	0.705643	1.03793	1.0537	miRNA-3_0	Homo sapiens	2011-10-14	snoRNA	Affymetrix Proprietary Database	ENSG00000212195	chr17:56709003-56709197 (-)	195	AAGACTATATTTTGAGGGATAATTTCTATAGTGTGTTTCTCGAGGAGTATATCTGAACGTGTAGAACGCTGGAAACCGCGAGAGGGAGATATTTGTGTTCTCTCACGAGTGGGATAGCAGTGTTTGGTGTTGCGTTATTCTAACTGCTGTTTGCTGTTGGTGACCGTTCTTCTCTAGAGAAGGCAGTCTGAGTAG
ENSG00000212206_st	0.673984	0.953913	0.85002	0.824457	miRNA-3_0	Homo sapiens	2011-10-14	snoRNA	Affymetrix Proprietary Database	ENSG00000212206	chr17:8232901-8233037 (+)	137	AAAGCAAGCTGGAATTACAGTGCTTCATTTTGTGAAATACTAAATACCATCATTATGCTGCTGAAAGAAAAGCTGTTTTAATGATTTTTGATTTGTCTTTGTGAGAGTAAAATCACGACAGATTGACATGGACAATT
ENSG00000212206_x_st	1.01629	1.00013	0.989595	0.729653	miRNA-3_0	Homo sapiens	2011-10-14	snoRNA	Affymetrix Proprietary Database	ENSG00000212206	chr17:8232901-8233037 (+)	137	AAAGCAAGCTGGAATTACAGTGCTTCATTTTGTGAAATACTAAATACCATCATTATGCTGCTGAAAGAAAAGCTGTTTTAATGATTTTTGATTTGTCTTTGTGAGAGTAAAATCACGACAGATTGACATGGACAATT
ENSG00000212211_st	0.79469	1.04258	0.930279	0.796509	miRNA-3_0	Homo sapiens	2011-10-14	snoRNA	Affymetrix Proprietary Database	ENSG00000212211	chr3:60842062-60842277 (-)	216	AAGATTATATTTCCAGGGGTCATTTCTGTGGTTCATTACTTAAAGGAGTTTCCCCAAGTGTGTAGAGCACTGGAAACCACAGGAAGATATGCAATGTTCTCTCCCGAGCACGAAGCTCGTTCTTGGTGTTGCTTCATTGCAACTGCCATTTGCCATTGATCATTGTTTTTTTCTTCCTTTGGGGAGATTAAGAGGAAGAGGACACAGTCTGAGTGA
ENSG00000212214_st	1.01728	0.88169	1.08943	0.899675	miRNA-3_0	Homo sapiens	2011-10-14	snoRNA	Affymetrix Proprietary Database	ENSG00000212214	chrX:3450158-3450292 (-)	135	TTTCCCTGACCTGGGTAGAGTGGCATCCAGTTGGTGGTGCCCATCTCATATCAGCCAGGGACAAAGCAACCCCTTGTTCCTCCCAGCTTGGCTTTTCATCTGTGCCTATGCCTGGTTCATGCCTTGGACACATTT
ENSG00000212214_x_st	1.27643	1.01937	1.06361	1.13295	miRNA-3_0	Homo sapiens	2011-10-14	snoRNA	Affymetrix Proprietary Database	ENSG00000212214	chrX:3450158-3450292 (-)	135	TTTCCCTGACCTGGGTAGAGTGGCATCCAGTTGGTGGTGCCCATCTCATATCAGCCAGGGACAAAGCAACCCCTTGTTCCTCCCAGCTTGGCTTTTCATCTGTGCCTATGCCTGGTTCATGCCTTGGACACATTT
ENSG00000212224_st	0.950285	0.722605	0.965657	1.10654	miRNA-3_0	Homo sapiens	2011-10-14	snoRNA	Affymetrix Proprietary Database	ENSG00000212224	chr20:40341118-40341239 (-)	122	GTGTCCTTTTAAGGTTGACACAGTGCTTTAAGAGCCTAACACAGAAAGGTAAAGTAAGTTTCCGTAAAACCCAGAAATGATATTGCAAAATTCCTCTTTGAATCATGTCTGGAGTCACAGCT
ENSG00000212224_x_st	0.829341	0.836612	0.950285	0.954013	miRNA-3_0	Homo sapiens	2011-10-14	snoRNA	Affymetrix Proprietary Database	ENSG00000212224	chr20:40341118-40341239 (-)	122	GTGTCCTTTTAAGGTTGACACAGTGCTTTAAGAGCCTAACACAGAAAGGTAAAGTAAGTTTCCGTAAAACCCAGAAATGATATTGCAAAATTCCTCTTTGAATCATGTCTGGAGTCACAGCT
ENSG00000212228_st	0.924844	0.909222	0.755565	1.02263	miRNA-3_0	Homo sapiens	2011-10-14	snoRNA	Affymetrix Proprietary Database	ENSG00000212228	chr16:11367970-11368093 (-)	124	CCACCCTGACCTGGGTAGAGTGGCCTCTGGTTGGTGGTGTCCATCTTGCATCAGTCAGGGACAAAGCAACCCCTTGTTCATCCCAGCTTGGTTTCTGGCCTGTTCCCATGCCTTGGACAAACAA
ENSG00000212229_st	0.823523	0.736252	1.04122	0.736252	miRNA-3_0	Homo sapiens	2011-10-14	snoRNA	Affymetrix Proprietary Database	ENSG00000212229	chr6:67920301-67920373 (-)	73	AAACGATGAACTCACCTAAAATAGCTGTAATAACCAGCAGATTATGTAATGGCAAACCTACAGTTTTCTGAAT
ENSG00000212249_st	0.870817	0.79661	1.06058	1.04156	miRNA-3_0	Homo sapiens	2011-10-14	snoRNA	Affymetrix Proprietary Database	ENSG00000212249	chr5:68169781-68169914 (+)	134	CCCAAAGTGCTGGGATAACCCTTACCTGTTTCTCCTTTGCAGGGCAGATAGAACATGATAATTGGAGATGCATGAAACGTGATTAATCTCTCTGTATAATCAGGACTTGCAACACACTTAATTTTTTTTTTAAT
ENSG00000212249_x_st	0.648855	0.902382	0.778813	0.913311	miRNA-3_0	Homo sapiens	2011-10-14	snoRNA	Affymetrix Proprietary Database	ENSG00000212249	chr5:68169781-68169914 (+)	134	CCCAAAGTGCTGGGATAACCCTTACCTGTTTCTCCTTTGCAGGGCAGATAGAACATGATAATTGGAGATGCATGAAACGTGATTAATCTCTCTGTATAATCAGGACTTGCAACACACTTAATTTTTTTTTTAAT
ENSG00000212264_st	0.872763	0.950285	1.18402	0.899813	miRNA-3_0	Homo sapiens	2011-10-14	snoRNA	Affymetrix Proprietary Database	ENSG00000212264	chr7:23436065-23436135 (+)	71	AAATAATGAAATCACCCAAAATAGCTGGAATTACTGGCAGATTGTGTAGCAATAAACCTAGTTTTCTGAAG
ENSG00000212264_x_st	1.08783	1.36561	1.02586	0.936284	miRNA-3_0	Homo sapiens	2011-10-14	snoRNA	Affymetrix Proprietary Database	ENSG00000212264	chr7:23436065-23436135 (+)	71	AAATAATGAAATCACCCAAAATAGCTGGAATTACTGGCAGATTGTGTAGCAATAAACCTAGTTTTCTGAAG
ENSG00000212266_st	0.855464	0.921729	0.903532	0.79466	miRNA-3_0	Homo sapiens	2011-10-14	snoRNA	Affymetrix Proprietary Database	ENSG00000212266	chr1:118231243-118231364 (-)	122	TGCACTTGTGTTTTTGTTTAACTGTGAACAAAGACTTATAGAGAAGTGCAAAAAATAAATCCTCTTTTGCAACCCAGAACTCATTGTTTAGTAAGGGTTTTGATACATATAAAAGAGATATT
ENSG00000212270_st	0.968003	1.09236	1.54484	0.911817	miRNA-3_0	Homo sapiens	2011-10-14	snoRNA	Affymetrix Proprietary Database	ENSG00000212270	chr14:26275854-26275918 (-)	65	GTTCATGATAAGTAACATTTCTTCAATTTGACCTGATGTGTATTGAAGAAAACCAGCATCTGAGG
ENSG00000212273_x_st	0.739521	1.14001	1.30681	0.849271	miRNA-3_0	Homo sapiens	2011-10-14	snoRNA	Affymetrix Proprietary Database	ENSG00000212273	chr8:134656841-134656968 (-)	128	TGCACTTATGTATGTTTTTGTTTAAACTGTGGACAAAGACTTATGGATAAGTACAAAAAATAAATCCTCTTTTGCAACCCAGAACTCATTGTTCAGTATGAGTTTTAATACATATAGCCAGGGAAATT
ENSG00000212277_st	0.988097	0.77731	0.995004	0.867475	miRNA-3_0	Homo sapiens	2011-10-14	snoRNA	Affymetrix Proprietary Database	ENSG00000212277	chr11:74427732-74427794 (-)	63	ACAGATGATGAACTCATTGACAGACATACAGAGACTGTGTGCTGATTGTCATGTTCTGACTTA
ENSG00000212277_x_st	0.88378	0.950285	1.03974	0.733142	miRNA-3_0	Homo sapiens	2011-10-14	snoRNA	Affymetrix Proprietary Database	ENSG00000212277	chr11:74427732-74427794 (-)	63	ACAGATGATGAACTCATTGACAGACATACAGAGACTGTGTGCTGATTGTCATGTTCTGACTTA
ENSG00000212278_st	0.808956	0.99352	0.944545	1.10917	miRNA-3_0	Homo sapiens	2011-10-14	snoRNA	Affymetrix Proprietary Database	ENSG00000212278	chr5:18236232-18236305 (+)	74	TTGGATATACGATAATCTCACTCCGACTTAAACTCTCTCACTGATTATTTGATAATAACAGGTCAGATATTCTT
ENSG00000212279_st	0.930319	0.88378	0.903532	0.849697	miRNA-3_0	Homo sapiens	2011-10-14	snoRNA	Affymetrix Proprietary Database	ENSG00000212279	chr15:74783299-74783372 (-)	74	TGGATACTGTGACAGTTGCATCGTTCAGCAGATTGAGTCACGAAGAGATGTATACCATCTGTCTGATGTATCTG
ENSG00000212284_st	0.784145	0.894287	1.11198	0.921189	miRNA-3_0	Homo sapiens	2011-10-14	snoRNA	Affymetrix Proprietary Database	ENSG00000212284	chr15:25511738-25511808 (+)	71	TCAATAATGAAATCTTCTGATTTGGTGAGAAATAATGCCTTAAAATTACACTCAATAGGATTATGCTGAGG
ENSG00000212284_x_st	1.02599	0.9097	0.904418	1.02599	miRNA-3_0	Homo sapiens	2011-10-14	snoRNA	Affymetrix Proprietary Database	ENSG00000212284	chr15:25511738-25511808 (+)	71	TCAATAATGAAATCTTCTGATTTGGTGAGAAATAATGCCTTAAAATTACACTCAATAGGATTATGCTGAGG
ENSG00000212293_st	1.05391	0.986116	0.940477	0.682151	miRNA-3_0	Homo sapiens	2011-10-14	snoRNA	Affymetrix Proprietary Database	ENSG00000212293	chr13:32994527-32994653 (-)	127	AATTGGGATCAAAGATGCAGCCGCCTTCCCATTTAAGCAGCACAGACAGCCCAAAGTGACAGTTTTCCTGTACAGTTACTCTTCTGTTATCTGTAACTGATCTATGACATTTTGGGAAAAAACAGCC
ENSG00000212295_st	0.710275	0.92797	0.743528	0.743528	miRNA-3_0	Homo sapiens	2011-10-14	snoRNA	Affymetrix Proprietary Database	ENSG00000212295	chr6:156699884-156699958 (+)	75	TTCAGATGATTTGAATTGATAAGCTGAGGTTCTGTGAGGAATGACAGTTAAGAGCATGTTAAAGTTGTTATGAAA
ENSG00000212295_x_st	0.981754	1.05947	0.81863	1.06366	miRNA-3_0	Homo sapiens	2011-10-14	snoRNA	Affymetrix Proprietary Database	ENSG00000212295	chr6:156699884-156699958 (+)	75	TTCAGATGATTTGAATTGATAAGCTGAGGTTCTGTGAGGAATGACAGTTAAGAGCATGTTAAAGTTGTTATGAAA
ENSG00000212300_st	0.934564	0.735164	1.01353	1.01937	miRNA-3_0	Homo sapiens	2011-10-14	snoRNA	Affymetrix Proprietary Database	ENSG00000212300	chr4:159621843-159622060 (+)	218	AAGACTATACTTTCAGGGATCATTTCTCTAGTTCAATACTACAGAAGTTTCTCTGAAGGTGTAGCAAGCACCAGAAACCACGAGGAAAGTGCAGTATTCTCTCCCAAGTGTGATGCCGCCCGTCTCTTGATGTTGCTTTGCTCAGCTGCCATTCGGCATTGATGATTGTTTTATCCTTCCTTAGGAAGAGTGAGAGGGAAAGGATGCAGTCCAAGTGG
ENSG00000212302_st	0.931354	0.899762	0.971796	0.902916	miRNA-3_0	Homo sapiens	2011-10-14	snoRNA	Affymetrix Proprietary Database	ENSG00000212302	chr14:23225970-23226038 (-)	69	AGGGAAGTGATGACAACTGTGACTGTTGTGTGACACTGATTTCTCTCATATTTGTACTGGCTGATCCTG
ENSG00000212302_x_st	0.901871	0.905976	1.07594	0.840527	miRNA-3_0	Homo sapiens	2011-10-14	snoRNA	Affymetrix Proprietary Database	ENSG00000212302	chr14:23225970-23226038 (-)	69	AGGGAAGTGATGACAACTGTGACTGTTGTGTGACACTGATTTCTCTCATATTTGTACTGGCTGATCCTG
ENSG00000212309_st	1.07508	0.889223	0.974524	1.12113	miRNA-3_0	Homo sapiens	2011-10-14	snoRNA	Affymetrix Proprietary Database	ENSG00000212309	chr2:203142831-203142915 (+)	85	TTCAATGTTGTCAATGATGCATTCTTATTGGAACTGAATTTAAGTGATCTGACTCATTCGTCACTACCACTGAGACAACATTGAG
ENSG00000212309_x_st	0.955272	1.10905	0.954745	1.00515	miRNA-3_0	Homo sapiens	2011-10-14	snoRNA	Affymetrix Proprietary Database	ENSG00000212309	chr2:203142831-203142915 (+)	85	TTCAATGTTGTCAATGATGCATTCTTATTGGAACTGAATTTAAGTGATCTGACTCATTCGTCACTACCACTGAGACAACATTGAG
ENSG00000212321_st	0.956717	0.967383	0.943986	0.876095	miRNA-3_0	Homo sapiens	2011-10-14	snoRNA	Affymetrix Proprietary Database	ENSG00000212321	chrX:121974279-121974497 (+)	219	AAGGCTATACTTTCAGGGATCATTTTTATAGCTTATTACTAGAGGAGTTAATGTGAATGTGTAGAGCACCAGAAACCTTGAGGAGGAGGTGCAGCGTTCTCTCCTGAGCATAAAGCTGGCCCGCAGTATTGTGTTGCCTCACTGCAACTGCCATTTGCCATTGATGATGATTGTTCTCTTTCACTGAGAGAGTAAGAGGACAGGATGCATTCTAACTGG
ENSG00000212338_st	0.82763	0.93993	0.896164	1.02651	miRNA-3_0	Homo sapiens	2011-10-14	snoRNA	Affymetrix Proprietary Database	ENSG00000212338	chr1:179165608-179165714 (+)	107	ATCCAAGGTGATTCCTTCTCCAAGGGGGACATCCAGTGACCCTCTCAGGAAGTAGCAACTTGGAATAGAATAGTCCAGGAGTTCCAGGACCAGCCTGGCCAATATGG
ENSG00000212338_x_st	0.950285	1.06159	0.881044	0.868879	miRNA-3_0	Homo sapiens	2011-10-14	snoRNA	Affymetrix Proprietary Database	ENSG00000212338	chr1:179165608-179165714 (+)	107	ATCCAAGGTGATTCCTTCTCCAAGGGGGACATCCAGTGACCCTCTCAGGAAGTAGCAACTTGGAATAGAATAGTCCAGGAGTTCCAGGACCAGCCTGGCCAATATGG
ENSG00000212342_st	0.845982	1.05913	0.794169	0.845982	miRNA-3_0	Homo sapiens	2011-10-14	snoRNA	Affymetrix Proprietary Database	ENSG00000212342	chr8:131175218-131175373 (+)	156	TCTCGTGGTAGTTTTCTTTTTGGCACATTTGTTAAGTTTTCAAATGGGCCTAACACTGCCACATGTATTATACTGGAGTTGGCAAAGGCCTGTGACAATGAGATATCTCTCAAGCCTTTCACGCCTTTCCTCTATCAGAGAATGGCTCCCACATGT
ENSG00000212342_x_st	1.24075	0.961122	0.874244	0.961122	miRNA-3_0	Homo sapiens	2011-10-14	snoRNA	Affymetrix Proprietary Database	ENSG00000212342	chr8:131175218-131175373 (+)	156	TCTCGTGGTAGTTTTCTTTTTGGCACATTTGTTAAGTTTTCAAATGGGCCTAACACTGCCACATGTATTATACTGGAGTTGGCAAAGGCCTGTGACAATGAGATATCTCTCAAGCCTTTCACGCCTTTCCTCTATCAGAGAATGGCTCCCACATGT
ENSG00000212347_x_st	0.970389	0.96469	0.944573	0.950272	miRNA-3_0	Homo sapiens	2011-10-14	snoRNA	Affymetrix Proprietary Database	ENSG00000212347	chrX:45752346-45752417 (-)	72	AGGGTACTATGATAGTTGCATAGTTCAGCAGATTGAATCATCAAGAGATTTAATATTTGTCTGATGTATCTG
ENSG00000212363_st	0.982982	1.17716	1.06153	1.11393	miRNA-3_0	Homo sapiens	2011-10-14	snoRNA	Affymetrix Proprietary Database	ENSG00000212363	chr5:74178481-74178608 (-)	128	TGCGTGACATGTATGTTTTTGTTTAACTTGTATACAAAGGCTTATGGATAGGTGCAAAAATAAATTCTCTTTTGCAACCCAGAACTCATTGTTCAGTGTGAGTTTTGATACATATAAGAAGGGATATT
ENSG00000212363_x_st	0.827921	0.903807	0.941996	0.773374	miRNA-3_0	Homo sapiens	2011-10-14	snoRNA	Affymetrix Proprietary Database	ENSG00000212363	chr5:74178481-74178608 (-)	128	TGCGTGACATGTATGTTTTTGTTTAACTTGTATACAAAGGCTTATGGATAGGTGCAAAAATAAATTCTCTTTTGCAACCCAGAACTCATTGTTCAGTGTGAGTTTTGATACATATAAGAAGGGATATT
ENSG00000212367_st	0.908251	0.885046	0.823701	0.951514	miRNA-3_0	Homo sapiens	2011-10-14	snoRNA	Affymetrix Proprietary Database	ENSG00000212367	chr18:24269281-24269493 (-)	213	AAGACTGTACGTTCCAAGATTGTTTCTATAGTTGGTTGTGAGAGAAGTTTCTCTGAACTTGCAGAGCACGGGAAACCAGGAGGAGGAGGCTCAGGGTGCTCTCCACACGTGTGAAACCGGCTGTGGGTGTTGCTTTCCTGTGACTGCCATTTGCCACTGATGATCTTCTCTTCCTCTGGAAGAGTAAGAGGGGGAAGGACACAGTTTCAGTGC
ENSG00000212371_st	1.07486	1.1002	0.996507	0.845301	miRNA-3_0	Homo sapiens	2011-10-14	snoRNA	Affymetrix Proprietary Database	ENSG00000212371	chr14:77932627-77932779 (+)	153	GGTCATATAAGTAGAAACCACTGAGTGAATCTTACTAGAAAAGTGAATGGCCATTCTTGGTTACTCTGTAGCACAGAAGAATTCCTGGCTTCTTTGTGTTGCACAGCTGACTTGTGCCATTCTGCTGCTATAGTGTGGAGTTGAGAAACATGA
ENSG00000212377_st	0.984827	0.936915	0.653418	0.856293	miRNA-3_0	Homo sapiens	2011-10-14	snoRNA	Affymetrix Proprietary Database	ENSG00000212377	chr13:73028040-73028105 (-)	66	GTAGGTGACGACCAATATTTTTTTTACTTTGACTTGATGTCTATTGAAGAAATCTAGCATCTGAGA
ENSG00000212378_s_st	1.02194	0.864755	0.898603	0.940899	miRNA-3_0	Homo sapiens	2011-10-14	snoRNA	Affymetrix Proprietary Database	ENSG00000212378	chr2:72987663-72987731 (+)	69	ATGTAATAATGTTCATCAAATGTCTGACCTGAAATGAGCATGTAGACAAGTTAATTTAACACTGAAGAA
ENSG00000212378_st	0.878551	0.954436	1.01599	0.706826	miRNA-3_0	Homo sapiens	2011-10-14	snoRNA	Affymetrix Proprietary Database	ENSG00000212378	chr2:72987663-72987731 (+)	69	ATGTAATAATGTTCATCAAATGTCTGACCTGAAATGAGCATGTAGACAAGTTAATTTAACACTGAAGAA
ENSG00000212378_x_st	0.971164	0.911994	0.955242	0.740121	miRNA-3_0	Homo sapiens	2011-10-14	snoRNA	Affymetrix Proprietary Database	ENSG00000212378	chr2:72987663-72987731 (+)	69	ATGTAATAATGTTCATCAAATGTCTGACCTGAAATGAGCATGTAGACAAGTTAATTTAACACTGAAGAA
ENSG00000212380_st	1.01415	0.796509	0.950285	0.750501	miRNA-3_0	Homo sapiens	2011-10-14	snoRNA	Affymetrix Proprietary Database	ENSG00000212380	chr15:25509657-25509737 (+)	81	GGGGCAATATGGAGATGTTATATTGTCTTCGACAGGGAAGATGACATAAAAATTATGTTCAATAGGATTATGTGGAGACTT
ENSG00000212380_x_st	0.92067	1.09286	0.877222	1.10008	miRNA-3_0	Homo sapiens	2011-10-14	snoRNA	Affymetrix Proprietary Database	ENSG00000212380	chr15:25509657-25509737 (+)	81	GGGGCAATATGGAGATGTTATATTGTCTTCGACAGGGAAGATGACATAAAAATTATGTTCAATAGGATTATGTGGAGACTT
ENSG00000212383_st	0.807761	0.999944	0.940774	0.999944	miRNA-3_0	Homo sapiens	2011-10-14	snoRNA	Affymetrix Proprietary Database	ENSG00000212383	chr12:57255159-57255292 (+)	134	TGTTCCCGATCTGGTAGAGTAGCATCTGGTTGGTGGTGACCATCTAATACCAGCCAGGGACAAAGCAACCCCTTGTTTATCCCAGCTTGGCTTTTGGTCTGTTCCCATGCTTGGTTCATGCCTTGGACACATGG
ENSG00000212383_x_st	0.883583	1.06871	0.914932	1.0041	miRNA-3_0	Homo sapiens	2011-10-14	snoRNA	Affymetrix Proprietary Database	ENSG00000212383	chr12:57255159-57255292 (+)	134	TGTTCCCGATCTGGTAGAGTAGCATCTGGTTGGTGGTGACCATCTAATACCAGCCAGGGACAAAGCAACCCCTTGTTTATCCCAGCTTGGCTTTTGGTCTGTTCCCATGCTTGGTTCATGCCTTGGACACATGG
ENSG00000212391_st	0.997631	1.19612	1.01648	1.06683	miRNA-3_0	Homo sapiens	2011-10-14	snoRNA	Affymetrix Proprietary Database	ENSG00000212391	chr2:227833705-227833838 (-)	134	TGTTCTGACATGGGAAGAGTAGCTTCTGGTTGGTGGAGCCCATCTCACATTAGCCAGAGACAAAGCAACACCTTGTTTATCCCGGCTTGGCTTTTGGCCTGTGTCCATGACTGGTCCATACCTTGGACACATGG
ENSG00000212395_st	1.05126	1.11142	0.930861	1.04818	miRNA-3_0	Homo sapiens	2011-10-14	snoRNA	Affymetrix Proprietary Database	ENSG00000212395	chr9:134658247-134658345 (-)	99	TTTACAAGGGAAAAGCAACCCCATTAAAAAGTGGGCAAAGTAAGGTCTTTGGGGAACAGGGATGCTTATTTCCTCTGCCTTCCTTGTCTGCCTACACGG
ENSG00000212395_x_st	1.05122	1.04242	0.956422	0.942475	miRNA-3_0	Homo sapiens	2011-10-14	snoRNA	Affymetrix Proprietary Database	ENSG00000212395	chr9:134658247-134658345 (-)	99	TTTACAAGGGAAAAGCAACCCCATTAAAAAGTGGGCAAAGTAAGGTCTTTGGGGAACAGGGATGCTTATTTCCTCTGCCTTCCTTGTCTGCCTACACGG
ENSG00000212397_st	1.05362	1.25327	1.31165	1.12581	miRNA-3_0	Homo sapiens	2011-10-14	snoRNA	Affymetrix Proprietary Database	ENSG00000212397	chr11:112473077-112473175 (-)	99	ATTCTTAAATGAATGATGAAATACCAAAAAGAAAAATAAGCAAAGAACAGATAACAGAAAGAAGCACAGCAAATACAACATAATACTGACAGTAAAAAT
ENSG00000212411_st	0.811433	1.09564	0.863497	0.845322	miRNA-3_0	Homo sapiens	2011-10-14	snoRNA	Affymetrix Proprietary Database	ENSG00000212411	chr10:29864235-29864310 (+)	76	AGGCCAATGCTGAATTATTATCTTGACGAGAAATGATGACGTAAAAATTAAGCTTAGTAGGATTACACTGAGGCCC
ENSG00000212411_x_st	0.846653	0.977739	0.88761	0.982243	miRNA-3_0	Homo sapiens	2011-10-14	snoRNA	Affymetrix Proprietary Database	ENSG00000212411	chr10:29864235-29864310 (+)	76	AGGCCAATGCTGAATTATTATCTTGACGAGAAATGATGACGTAAAAATTAAGCTTAGTAGGATTACACTGAGGCCC
ENSG00000212414_st	0.867287	0.867287	0.860156	0.869663	miRNA-3_0	Homo sapiens	2011-10-14	snoRNA	Affymetrix Proprietary Database	ENSG00000212414	chr8:101016811-101016877 (+)	67	ATACTATGATGGTTGCATAGTTCAGCAGATTGAATTCATGAAGAGATTTACAATGTCTGATGTAGTT
ENSG00000212414_x_st	0.84069	0.941564	0.941564	0.941564	miRNA-3_0	Homo sapiens	2011-10-14	snoRNA	Affymetrix Proprietary Database	ENSG00000212414	chr8:101016811-101016877 (+)	67	ATACTATGATGGTTGCATAGTTCAGCAGATTGAATTCATGAAGAGATTTACAATGTCTGATGTAGTT
ENSG00000212415_st	0.794839	0.969226	0.738948	0.954807	miRNA-3_0	Homo sapiens	2011-10-14	snoRNA	Affymetrix Proprietary Database	ENSG00000212415	chr15:33262928-33262992 (+)	65	ATACTATGATGTTTGCATAGTTCAGCAGATTGAATTATGAAGAGATCTACCATTTGTCTGGTGTT
ENSG00000212415_x_st	1.00746	0.853688	0.950285	1.01937	miRNA-3_0	Homo sapiens	2011-10-14	snoRNA	Affymetrix Proprietary Database	ENSG00000212415	chr15:33262928-33262992 (+)	65	ATACTATGATGTTTGCATAGTTCAGCAGATTGAATTATGAAGAGATCTACCATTTGTCTGGTGTT
ENSG00000212421_st	1.08783	1.29995	0.830374	0.979092	miRNA-3_0	Homo sapiens	2011-10-14	snoRNA	Affymetrix Proprietary Database	ENSG00000212421	chr9:89875365-89875500 (+)	136	GTGCCCTTTTAAGGTAGACGCAGTTTCGTAAGAGGCTAACACATAAGGGTAAATTAAAGTAAGTCTCCATAAAACCCAGAGAAGAGACAGAAGAGACTGTGAAACTCCTCTTTGGACCCCATCTGGAGCCACAGCA
ENSG00000212422_st	0.92149	0.834076	1.07536	1.26432	miRNA-3_0	Homo sapiens	2011-10-14	snoRNA	Affymetrix Proprietary Database	ENSG00000212422	chr7:10262424-10262637 (+)	214	AAGATGATACTTTCAGTGATCTTTTTTCAGTTTATTACTAGAAAAGTGTCTCTGAACCTGGAGAGCACCAGAAACCAAGAGGAGGAGATGTAGCGCTCTCTCCTGAGCTTAAAGCTGGCTCTTGGTTTTGCTTTGCTGCAACTGCTTTTTGCCATTGATGATCATTCTTCTCTTCCTCCTGGGAAGTAAGAGAGAGAAGATGCAGCACGAATGG
ENSG00000212428_st	1.00614	0.914071	1.10147	0.942838	miRNA-3_0	Homo sapiens	2011-10-14	snoRNA	Affymetrix Proprietary Database	ENSG00000212428	chr15:25404368-25404426 (+)	59	GGGTCATGAGGAGGTTTGATGACATAAAAATTATGCTCATAAGTATTATGCTGAGACCC
ENSG00000212428_x_st	0.92457	1.10298	0.818774	1.04509	miRNA-3_0	Homo sapiens	2011-10-14	snoRNA	Affymetrix Proprietary Database	ENSG00000212428	chr15:25404368-25404426 (+)	59	GGGTCATGAGGAGGTTTGATGACATAAAAATTATGCTCATAAGTATTATGCTGAGACCC
ENSG00000212432_s_st	1.06579	0.990101	0.950285	0.934919	miRNA-3_0	Homo sapiens	2011-10-14	snoRNA	Affymetrix Proprietary Database	ENSG00000212432	chr12:9597654-9597801 (+)	148	GCCATGATGCTCTTCGGTTTAGGAGCAATTAAAATGACTACAGATTGGTGGCAGTTTATGGATTTGCACAAGAAGAGAACTCACAGAACTAGCATTATTTTACCCTCTGTCTTTACAGAGGTGTATTTGGCTGTTTTGTTAGACATTC
ENSG00000212434_st	1.0413	1.1078	1.01405	0.984687	miRNA-3_0	Homo sapiens	2011-10-14	snoRNA	Affymetrix Proprietary Database	ENSG00000212434	chrX:68912800-68912998 (+)	199	AAGACTATACTTTCAGGGATCATTTCTATAGTTTATTACTGGAGAAGTTTCTTTGAATGTATAGAGCACTAAAAACCATATTATCTCCCAAGTGTAAAGCTGCCTCTTGGTGTTGGTTTACTTCAGTTGCCATTTGCCATTAATGATTGTTCTTCTTTTCTTTGGGGAGAATAAGAGACAGAGGACACAGTCTGGGTGG
ENSG00000212440_s_st	0.823473	0.990179	0.908074	0.768807	miRNA-3_0	Homo sapiens	2011-10-14	snoRNA	Affymetrix Proprietary Database	ENSG00000212440	chr12:9439269-9439418 (-)	150	GCCATGATGCTCTTCGGTTTAGGGGCAATTAAAATGACTACAGATTGGTGGCAGTTTATGGATTTGCACAAGAAGAGAGAACTCACAGAACTAGCATTATTTTACCCTCTGTCTTTACAGAGGTATATTTGGCTGTTTTGTTAGACATTC
ENSG00000212445_st	0.921271	0.924075	1.21656	0.907154	miRNA-3_0	Homo sapiens	2011-10-14	snoRNA	Affymetrix Proprietary Database	ENSG00000212445	chr16:68223190-68223324 (+)	135	TGTCCTTGACTTGGGTAGAGTGATGTCTGGTTGGTGCTGCCTATCTCATATAAGCCAGGGACAAATCAATGCCTTATTTATTCCAGCTTGGCTTTTGGTCTGTGCCCATACCTGGTTTATGCCTTGGACACATGG
ENSG00000212455_st	0.88378	1.21536	0.750607	0.796616	miRNA-3_0	Homo sapiens	2011-10-14	snoRNA	Affymetrix Proprietary Database	ENSG00000212455	chr2:18221872-18221999 (-)	128	TAGACTTGTGCATGTTTTTGCTTAACTTGTGGATAAAGTCTTACAGACAGGTGCAAAAAATAAATCCTCTTTTGCAACCCAGAACTCATTGTTCAGTATGAGTTTTGATACATATAAGAAAGGACATT
ENSG00000212455_x_st	1.15096	1.01937	0.88606	1.01937	miRNA-3_0	Homo sapiens	2011-10-14	snoRNA	Affymetrix Proprietary Database	ENSG00000212455	chr2:18221872-18221999 (-)	128	TAGACTTGTGCATGTTTTTGCTTAACTTGTGGATAAAGTCTTACAGACAGGTGCAAAAAATAAATCCTCTTTTGCAACCCAGAACTCATTGTTCAGTATGAGTTTTGATACATATAAGAAAGGACATT
ENSG00000212458_st	0.978947	0.796928	0.932194	0.964528	miRNA-3_0	Homo sapiens	2011-10-14	snoRNA	Affymetrix Proprietary Database	ENSG00000212458	chr4:1112672-1112801 (+)	130	TGTCCTTGGCCTGGGTAGAGTGGCACCTAGTTGGTGGTGCCCATATTAGCCAGGGACAAAGCAACCCTTTGTTCATCCCAGCTTGGCTTTTGATCTGTACCTATACCTGGTTCATGCCTTAGACACATGG
ENSG00000212458_x_st	0.818049	0.88378	0.884555	1.06463	miRNA-3_0	Homo sapiens	2011-10-14	snoRNA	Affymetrix Proprietary Database	ENSG00000212458	chr4:1112672-1112801 (+)	130	TGTCCTTGGCCTGGGTAGAGTGGCACCTAGTTGGTGGTGCCCATATTAGCCAGGGACAAAGCAACCCTTTGTTCATCCCAGCTTGGCTTTTGATCTGTACCTATACCTGGTTCATGCCTTAGACACATGG
ENSG00000212461_st	0.985573	0.807939	0.903091	1.06432	miRNA-3_0	Homo sapiens	2011-10-14	snoRNA	Affymetrix Proprietary Database	ENSG00000212461	chr12:72033135-72033263 (+)	129	ATTTTACATAGCGCTGCAGATGTGGCTGCTGTGTCACATTTGTGTTATTAGGTGGCAGAGAGAAGAGAGGCTATGTCTATGCTCAGTGTTCTGCCCCATGAACATTTGAATGTTTAATAGTCAGACACT
ENSG00000212461_x_st	1.07184	1.03596	0.950285	1.22661	miRNA-3_0	Homo sapiens	2011-10-14	snoRNA	Affymetrix Proprietary Database	ENSG00000212461	chr12:72033135-72033263 (+)	129	ATTTTACATAGCGCTGCAGATGTGGCTGCTGTGTCACATTTGTGTTATTAGGTGGCAGAGAGAAGAGAGGCTATGTCTATGCTCAGTGTTCTGCCCCATGAACATTTGAATGTTTAATAGTCAGACACT
ENSG00000212479_st	0.912608	1.06122	1.06122	1.11609	miRNA-3_0	Homo sapiens	2011-10-14	snoRNA	Affymetrix Proprietary Database	ENSG00000212479	chr21:30552747-30552960 (-)	214	AAGACGACGCTTGCAGGGATTGTTTCTATAGCTCACTACCAGATAAGTTTCTCCGAACATGTAGAGCACCAGAAACCACATGCAGCGGTGCAGCGCTCTCTCGGGAGCCTGACACTGGCTCTGGGTGCTGCTTCACTGCAACTTCCATTTGCCATTGAGAACTGTTCCGCTCTTCCTCTGGGAAAGTAAGAGAGAGAGGGTGCAATCTGAGGGG
ENSG00000212490_st	0.830171	0.898243	0.830171	0.779344	miRNA-3_0	Homo sapiens	2011-10-14	snoRNA	Affymetrix Proprietary Database	ENSG00000212490	chr4:53614304-53614426 (+)	123	TGCCCCTTTTAAGGTTGACACAGTGCATTAAGCAGAAGGGTTAAGTAAGTCTCCATAAAACCCAGAGAAGAGAATGTAAAGCTCCTCTTTGGAGGAGCTAGACTCCTGTCTGGAGTCACAGCT
ENSG00000212490_x_st	0.918732	0.702375	0.938484	0.944333	miRNA-3_0	Homo sapiens	2011-10-14	snoRNA	Affymetrix Proprietary Database	ENSG00000212490	chr4:53614304-53614426 (+)	123	TGCCCCTTTTAAGGTTGACACAGTGCATTAAGCAGAAGGGTTAAGTAAGTCTCCATAAAACCCAGAGAAGAGAATGTAAAGCTCCTCTTTGGAGGAGCTAGACTCCTGTCTGGAGTCACAGCT
ENSG00000212502_st	0.937524	1.00676	0.886251	0.81701	miRNA-3_0	Homo sapiens	2011-10-14	snoRNA	Affymetrix Proprietary Database	ENSG00000212502	chr12:109171920-109172047 (-)	128	TGGACTTATGCGTGCGTTTGTTTAACTTGTGGGCAAGTACTTATAGACAGGTGCAAACAATAAATCTCCTTTTGCAACTGAGAACTTGTTGTTCAGTATGAGTTTTGATACATATAAGAAAGGCTATT
ENSG00000212502_x_st	0.901305	0.915149	0.978796	1.05451	miRNA-3_0	Homo sapiens	2011-10-14	snoRNA	Affymetrix Proprietary Database	ENSG00000212502	chr12:109171920-109172047 (-)	128	TGGACTTATGCGTGCGTTTGTTTAACTTGTGGGCAAGTACTTATAGACAGGTGCAAACAATAAATCTCCTTTTGCAACTGAGAACTTGTTGTTCAGTATGAGTTTTGATACATATAAGAAAGGCTATT
ENSG00000212511_st	1.01002	0.962005	0.712376	0.871791	miRNA-3_0	Homo sapiens	2011-10-14	snoRNA	Affymetrix Proprietary Database	ENSG00000212511	chr15:37144841-37145059 (+)	219	AAGACGATACTTTCAAGAATCATGATCATTCTATACAGTTCATTACTAGAAAAGTTTCTCTAAACATGTAGAGCGCTGGAAGCCATGAGGAGGAGTCTCAGTGTTGTTGCCTGAGCATGAAGCAGACTCTTGTTGCTTCACTGCAACCACCATGTACCATTGATGATGGTTCTTCTCTTCCTCCAGGAGAGTAAGAGGGAAAGAATTCAGTCTGAGTGG
ENSG00000212517_st	0.86656	0.805215	0.835887	0.90331	miRNA-3_0	Homo sapiens	2011-10-14	snoRNA	Affymetrix Proprietary Database	ENSG00000212517	chr20:5102063-5102185 (-)	123	GTTCCCTTTTAAGGCTGACCCAGTGCTTTAAGAGGCTGATACAGAAGGGTAAAGTTAAGTCTCCACAAAATCCAGGGAAGAGACTGTGAAACTCATCTTAGAACCTTGTATGGAGTCACAGCT
ENSG00000212517_x_st	0.796763	1.05482	0.911682	0.901044	miRNA-3_0	Homo sapiens	2011-10-14	snoRNA	Affymetrix Proprietary Database	ENSG00000212517	chr20:5102063-5102185 (-)	123	GTTCCCTTTTAAGGCTGACCCAGTGCTTTAAGAGGCTGATACAGAAGGGTAAAGTTAAGTCTCCACAAAATCCAGGGAAGAGACTGTGAAACTCATCTTAGAACCTTGTATGGAGTCACAGCT
ENSG00000212528_st	0.992383	0.992383	0.94273	1.01937	miRNA-3_0	Homo sapiens	2011-10-14	snoRNA	Affymetrix Proprietary Database	ENSG00000212528	chr15:25513613-25513698 (+)	86	AAGACAACGTAAATATATGTATAAAGAGTATCTTCAGGAGACGTAATAATGTAAAAATCATGCTCAATAGAATTAAGCTGAGGCTC
ENSG00000212529_st	0.84658	1.17714	1.27849	1.05847	miRNA-3_0	Homo sapiens	2011-10-14	snoRNA	Affymetrix Proprietary Database	ENSG00000212529	chr5:171679338-171679482 (-)	145	CCTCGCTTTCTTTGCAGGGAGCAGGTATGTATGTTCCCTATTATGTCTGGAGGCAGAGGGAAAAGGCTTCAGTCCCCTGGGCATCATGTCTTTGGTGCCGCTGGCTTCCTGTCTGCCAATTCTATCCTCAAGCACTGGGACACAG
ENSG00000212532_st	0.822512	1.07214	0.949312	0.85367	miRNA-3_0	Homo sapiens	2011-10-14	snoRNA	Affymetrix Proprietary Database	ENSG00000212532	chr6:51329488-51329563 (+)	76	GTCCTCTGATGACTTCATGTTAGTGCCACCTGTCTGGGCCACGGAGAACCCATGATGGAACTGAGAATCTGAGGAA
ENSG00000212532_x_st	0.80366	0.869113	0.866188	0.879861	miRNA-3_0	Homo sapiens	2011-10-14	snoRNA	Affymetrix Proprietary Database	ENSG00000212532	chr6:51329488-51329563 (+)	76	GTCCTCTGATGACTTCATGTTAGTGCCACCTGTCTGGGCCACGGAGAACCCATGATGGAACTGAGAATCTGAGGAA
ENSG00000212533_s_st	0.875136	0.875192	0.936537	0.934306	miRNA-3_0	Homo sapiens	2011-10-14	snoRNA	Affymetrix Proprietary Database	ENSG00000212533	chr12:31229801-31229950 (-)	150	GCCACGATGCTCTTCGGTTTAGGGGCAATTAAAATGACTACAGATTGGTGGCAGTTTATGGATTTGCACAAGAAGAGAGAACTCACAGAACTAGCATTATTTTACCCTCTGTCTTCACAGAGGTATATTTGGCTGTTTTGTTAGACATTC
ENSG00000212538_st	0.773875	0.919059	0.942914	1.01937	miRNA-3_0	Homo sapiens	2011-10-14	snoRNA	Affymetrix Proprietary Database	ENSG00000212538	chr1:163892907-163893109 (+)	203	AAGACTATTCTTTCAGGGATCATTATGCGAGAAGTTTTTCTGAATGCCTAAAGAACCAGAAAACCATGAGGACAGACAGCAGCATTTTCTCCTGAGCTTGAAGCTGGCTCTTGGCACTGGTTTGCTGCAACTGCCGTTTGCCATTGCTGATCATTTTTCTCTTCCTTTGGGAGAGTGAGGGGAAGAGAATGCAATCTGAGTGA
ENSG00000212539_st	0.957414	1.01937	0.981836	0.869535	miRNA-3_0	Homo sapiens	2011-10-14	snoRNA	Affymetrix Proprietary Database	ENSG00000212539	chr18:54624501-54624699 (+)	199	TAGACGATACTTTCAAGGATCATTTCTATAGTTTGTTACTAGAGAAATTGCTCTGAATGTGTAGAGCAGCAGAAATCACAAAGAGGAGGCGCAGCATCCTCCCCTGAGCATGTTGCTTCCCTTCAACTGCGCTTTGCCATTACTGATGGTTCTTCTCTTCCTCTGCGAGAGTAAGAGGGAGAGGATGCAGTCTGAATGG
ENSG00000212551_st	0.950285	0.796509	0.822428	0.879547	miRNA-3_0	Homo sapiens	2011-10-14	snoRNA	Affymetrix Proprietary Database	ENSG00000212551	chr11:32103310-32103518 (+)	209	AAGACTATACTTTCAGGGATCATTTCTATAGTTCATTACTAAAGAAGTCTATCTGAACATGTAGAACACATGACACCATAAGGAGGAGGCACAACATTCTCCCTAGAGCCTGAAGCTGGCTCTTGGTGTTTCATGACTACAGCAGCCATTTGCCACTGATGACTGTTCTCTTCCAGGAGAATAAGAAGGAGAAGATGCAGTTTGGGTTG
ENSG00000212553_st	0.991211	0.735164	1.17803	0.90394	miRNA-3_0	Homo sapiens	2011-10-14	snoRNA	Affymetrix Proprietary Database	ENSG00000212553	chr13:40431272-40431364 (-)	93	AGATTGATGATGGCACCCCCATAAAACCATTCCTTAGGAAATCTGAACAAAATGAGTGAAAACTCACTAGTTGTTCTCATTGAGGCTGGGCCC
ENSG00000212553_x_st	1.07614	1.07212	1.01937	0.796509	miRNA-3_0	Homo sapiens	2011-10-14	snoRNA	Affymetrix Proprietary Database	ENSG00000212553	chr13:40431272-40431364 (-)	93	AGATTGATGATGGCACCCCCATAAAACCATTCCTTAGGAAATCTGAACAAAATGAGTGAAAACTCACTAGTTGTTCTCATTGAGGCTGGGCCC
ENSG00000212558_st	0.831707	1.06541	0.725848	1.08157	miRNA-3_0	Homo sapiens	2011-10-14	snoRNA	Affymetrix Proprietary Database	ENSG00000212558	chr2:10230332-10230446 (-)	115	GTGCCTAAGGTTAACACAGCGCCTTAAGAGGCTAACACAGAAGGGCAAAGTAAGTCTCCATAAAACCCAGAGAAGACTGTGAACCCCTCTCTGGATCCTGTCTGGAGTCACAGCT
ENSG00000212558_x_st	0.716838	0.904463	0.755848	1.13202	miRNA-3_0	Homo sapiens	2011-10-14	snoRNA	Affymetrix Proprietary Database	ENSG00000212558	chr2:10230332-10230446 (-)	115	GTGCCTAAGGTTAACACAGCGCCTTAAGAGGCTAACACAGAAGGGCAAAGTAAGTCTCCATAAAACCCAGAGAAGACTGTGAACCCCTCTCTGGATCCTGTCTGGAGTCACAGCT
ENSG00000212565_st	0.735164	0.735164	0.749524	1.07972	miRNA-3_0	Homo sapiens	2011-10-14	snoRNA	Affymetrix Proprietary Database	ENSG00000212565	chr17:46958202-46958329 (+)	128	GTCGCACTTAAACTTAAGACTCTTTTTCTTGCAGCAGTGGTTTAAACAGAGGAACAAACAGGAAGATCTTGTCGCCTTTGAGGGGCTGTGGTTGGGCCCCTCAAAGTGACTTTGGAGGTTCTACGCCA
ENSG00000212567_st	0.726239	0.735164	1.15172	1.09494	miRNA-3_0	Homo sapiens	2011-10-14	snoRNA	Affymetrix Proprietary Database	ENSG00000212567	chr5:40790179-40790306 (-)	128	CCTCCTTTTCTTGTCAGGGACTGAGTGTGTGGTCCTGCTCCTGTTATGTATGGAGGCAAAGGGAAAGGGCTCCGGCCCCCTCAAAATCATGTCTTTGGTGCCAGCCGGTTCTGTTCTCAGTCACCTGG
ENSG00000212579_x_st	1.07614	1.28985	1.12609	0.98478	miRNA-3_0	Homo sapiens	2011-10-14	snoRNA	Affymetrix Proprietary Database	ENSG00000212579	chr6:35619595-35619722 (+)	128	TGTATACTACACTGTTTTTGTTTAACTTGTGGACAAAGACTTATGGTTAGGTGCAAAAAATAAATCCTCTTTTGCAACCCAGAACTCATTGTTCAGTATGAGTTTTGATACATATAAGAAGGTGTTGC
ENSG00000212580_st	0.876505	0.793955	1.24508	1.30661	miRNA-3_0	Homo sapiens	2011-10-14	snoRNA	Affymetrix Proprietary Database	ENSG00000212580	chr2:50116006-50116124 (-)	119	TTCTTATTGAGCTCCTTTCTGTCTACTGGTGGCAGTCTATGGATTTGCACAAGACAAAACTAGCGCTATTTTACCTTCTGTCTTTAAACAGGTATATTTGACTGTTTTGTGAGAAATTC
ENSG00000212581_st	1.12113	0.967351	1.06637	1.03831	miRNA-3_0	Homo sapiens	2011-10-14	snoRNA	Affymetrix Proprietary Database	ENSG00000212581	chr2:186526501-186526633 (+)	133	TTATCAGCTGGGATAATCTTTACCTGTTCCTTCTTTTGGAGGGCAAATTAGGACATGATTGGGGTTCACATAGTATGCGATTAACGTCTCTGAGTAATCAGGACTTCCAGTACCCTGATTGTGCCTATCTGAT
ENSG00000212586_st	0.877483	0.88378	1.17533	0.816138	miRNA-3_0	Homo sapiens	2011-10-14	snoRNA	Affymetrix Proprietary Database	ENSG00000212586	chr6:38790083-38790180 (-)	98	ACCTCTGCTGGGGTGTTTAAAGGTCAGCGCTGTAGATATTCAGCATCTGGCATCTTGGCTTCCTGCTTGTTAAACCTGGTATTTTTACTGATACAGTA
ENSG00000212586_x_st	0.935531	1.01142	0.912651	0.904336	miRNA-3_0	Homo sapiens	2011-10-14	snoRNA	Affymetrix Proprietary Database	ENSG00000212586	chr6:38790083-38790180 (-)	98	ACCTCTGCTGGGGTGTTTAAAGGTCAGCGCTGTAGATATTCAGCATCTGGCATCTTGGCTTCCTGCTTGTTAAACCTGGTATTTTTACTGATACAGTA
ENSG00000212587_st	0.96145	0.794176	0.978077	0.824301	miRNA-3_0	Homo sapiens	2011-10-14	snoRNA	Affymetrix Proprietary Database	ENSG00000212587	chr6:111169749-111169876 (+)	128	TGCACTTATGTATGTTTTTGTTTAACTTGTGGACAAAGACTTTAGGAAAGGTGCAAAAAATAAATCTTCTTTTGCAACCCAGAACTCATTGTTCAGTATGAGTTTTGATACATATCAGAATGGATACT
ENSG00000212589_st	1.01937	0.88378	0.797298	0.860071	miRNA-3_0	Homo sapiens	2011-10-14	snoRNA	Affymetrix Proprietary Database	ENSG00000212589	chr10:115580218-115580349 (+)	132	ACTGCCCCTGGAGGCATTGCAGATGTGGCTGCTGTGTCACATTTGTGTCATTAGGTAGCAGCGATTAGAGAGGCTATGTCTATGCTCAGCGTTCTGTCCCATGAACATTTGAATGTTTAATAGTCTGACTCT
ENSG00000212589_x_st	0.85606	0.91523	0.897512	1.01937	miRNA-3_0	Homo sapiens	2011-10-14	snoRNA	Affymetrix Proprietary Database	ENSG00000212589	chr10:115580218-115580349 (+)	132	ACTGCCCCTGGAGGCATTGCAGATGTGGCTGCTGTGTCACATTTGTGTCATTAGGTAGCAGCGATTAGAGAGGCTATGTCTATGCTCAGCGTTCTGTCCCATGAACATTTGAATGTTTAATAGTCTGACTCT
ENSG00000212590_st	0.95558	1.25218	1.0856	1.0852	miRNA-3_0	Homo sapiens	2011-10-14	snoRNA	Affymetrix Proprietary Database	ENSG00000212590	chr7:152306398-152306519 (+)	122	GCACCCCTTTAAGGCTGATGCAATGCTTTAAGAGGCTAACGCAGAAGGGTGAAGCCAGTCTCCTTAAAACCCAAAGAAGAGATTGTAAAACTTCTCTTTGGATCCTGTCTGGAGTCACAGCT
ENSG00000212590_x_st	0.950285	0.862302	0.779382	0.801537	miRNA-3_0	Homo sapiens	2011-10-14	snoRNA	Affymetrix Proprietary Database	ENSG00000212590	chr7:152306398-152306519 (+)	122	GCACCCCTTTAAGGCTGATGCAATGCTTTAAGAGGCTAACGCAGAAGGGTGAAGCCAGTCTCCTTAAAACCCAAAGAAGAGATTGTAAAACTTCTCTTTGGATCCTGTCTGGAGTCACAGCT
ENSG00000212593_st	0.85706	1.05545	1.06178	0.979676	miRNA-3_0	Homo sapiens	2011-10-14	snoRNA	Affymetrix Proprietary Database	ENSG00000212593	chr16:23453162-23453242 (+)	81	CACTAGAAGACAGAATTCACAGAAGTAGCATTTCACCTTTTGCCTTTACAGAAGTATATTTGGCTGTTTTGTGAGACATTC
ENSG00000212593_x_st	0.935411	0.790563	0.760804	0.847682	miRNA-3_0	Homo sapiens	2011-10-14	snoRNA	Affymetrix Proprietary Database	ENSG00000212593	chr16:23453162-23453242 (+)	81	CACTAGAAGACAGAATTCACAGAAGTAGCATTTCACCTTTTGCCTTTACAGAAGTATATTTGGCTGTTTTGTGAGACATTC
ENSG00000212594_st	0.802959	0.931692	0.951847	0.871225	miRNA-3_0	Homo sapiens	2011-10-14	snoRNA	Affymetrix Proprietary Database	ENSG00000212594	chr12:103985890-103986021 (+)	132	TCATCAGATGGGATAACTTTTACCTGTTCCTCCTTTTGGAGGTTAGATTCTAATACGATGATTGAAGTTCGTATGATACGTGATTAATGTCTCTGCATAATCAGGACTTGTAACACCTTGATTGCTTCTGAT
ENSG00000212598_st	0.726611	0.975315	0.876875	1.0065	miRNA-3_0	Homo sapiens	2011-10-14	snoRNA	Affymetrix Proprietary Database	ENSG00000212598	chr3:90079434-90079644 (+)	211	AAGACTATTCTTTCAGGGATCATTTTTATGCTTTGTACTAGAAGTTTCTCTGAAAGTGTAGAGCACCATCAACTATGGGAAAGGGGCACAGCATTGTCTCCTAAGCATGAAGCCAGCTCTCTGTGTTGTGTTGCTGCAACTGACACTTGGTATTGATGATCATTCTTTCCCTCCCTCAAAAGAATAAGAGGGGAGGATGAAGTCTGAGAGG
ENSG00000212604_st	0.910216	0.724206	0.913169	0.974513	miRNA-3_0	Homo sapiens	2011-10-14	snoRNA	Affymetrix Proprietary Database	ENSG00000212604	chr15:26254087-26254221 (-)	135	TGCCCCTGACCTGGGAAGAGAGGGGCCTGGCTGGTGGTATCCATCTCATACCAGCTAGGGATGAAGAAACCGCTTGCTCATCCCAGCCTGGCTCCTGGTCTATGCCCATGCCTGGTTCGTGCCTTGGACATATCA
ENSG00000212604_x_st	0.965224	0.972399	1.2034	0.942019	miRNA-3_0	Homo sapiens	2011-10-14	snoRNA	Affymetrix Proprietary Database	ENSG00000212604	chr15:26254087-26254221 (-)	135	TGCCCCTGACCTGGGAAGAGAGGGGCCTGGCTGGTGGTATCCATCTCATACCAGCTAGGGATGAAGAAACCGCTTGCTCATCCCAGCCTGGCTCCTGGTCTATGCCCATGCCTGGTTCGTGCCTTGGACATATCA
ENSG00000212608_st	0.684821	0.982247	0.833631	0.935609	miRNA-3_0	Homo sapiens	2011-10-14	snoRNA	Affymetrix Proprietary Database	ENSG00000212608	chr3:53421740-53421863 (-)	124	TGAACTTTAAAATGCAAGTTCATAGTTCTTTAAGAGACTAACACAGAAAGCTAAAGTAATTCTCCATAAAACCCAGAGACGAGATTGTAAAACTCCTCTGTAGATACTGTCTGGAGTCACAGCT
ENSG00000212608_x_st	0.861376	0.937261	0.923515	0.758271	miRNA-3_0	Homo sapiens	2011-10-14	snoRNA	Affymetrix Proprietary Database	ENSG00000212608	chr3:53421740-53421863 (-)	124	TGAACTTTAAAATGCAAGTTCATAGTTCTTTAAGAGACTAACACAGAAAGCTAAAGTAATTCTCCATAAAACCCAGAGACGAGATTGTAAAACTCCTCTGTAGATACTGTCTGGAGTCACAGCT
ENSG00000212610_st	0.902712	1.08857	0.694697	0.82209	miRNA-3_0	Homo sapiens	2011-10-14	snoRNA	Affymetrix Proprietary Database	ENSG00000212610	chr1:218715033-218715241 (-)	209	AAGACTATACTTTCAGGGATTATTTCAGATAAACTTCTAGAGTTTCTCTGAACCTGTAGAGCACCAGAAACCATGAAAAGAGGGTGTAGCATTCTCTCCTGCGTGTGAGGCCGGCTCTTGGTGCTACCTCACTGAAACTGCCATTGCCACGGATGATCATTCTTCTCTTACTCTGAGAGAGAAAGAGAGAGAGAATACAGTCTGAGTGG
ENSG00000212611_st	0.776748	0.979091	1.17626	0.860065	miRNA-3_0	Homo sapiens	2011-10-14	snoRNA	Affymetrix Proprietary Database	ENSG00000212611	chrX:113260261-113260330 (+)	70	ATACATGATGACTTACATGGACTCTCATTCAGCTAATGACTTGCTGCTGAAACATGGAAATCTGATTTTT
ENSG00000212611_x_st	0.859285	0.915278	0.836079	0.808401	miRNA-3_0	Homo sapiens	2011-10-14	snoRNA	Affymetrix Proprietary Database	ENSG00000212611	chrX:113260261-113260330 (+)	70	ATACATGATGACTTACATGGACTCTCATTCAGCTAATGACTTGCTGCTGAAACATGGAAATCTGATTTTT
ENSG00000212615_x_st	0.953673	0.909823	1.05905	0.822552	miRNA-3_0	Homo sapiens	2011-10-14	snoRNA	Affymetrix Proprietary Database	ENSG00000212615	chr14:45557446-45557511 (+)	66	CTGTGATGATGGCATTTCTTAGGACAATTTTGGATTAATTATGAAAACAACTACTCTCTGAGCAAT
ENSG00000212618_st	0.915469	1.07772	0.915469	0.931485	miRNA-3_0	Homo sapiens	2011-10-14	snoRNA	Affymetrix Proprietary Database	ENSG00000212618	chr17:18847312-18847386 (+)	75	TTCTTACAAATCTAAATGTGCTTTGATGCAAGTATATTTGAATCCCTTTCCATCTGATAACTGAGCAAAATAATA
ENSG00000212620_st	0.848291	1.06598	0.888924	0.937991	miRNA-3_0	Homo sapiens	2011-10-14	snoRNA	Affymetrix Proprietary Database	ENSG00000212620	chr4:80764256-80764382 (+)	127	GACTTCTCACTGAGCTTCTTTCTGTCTGTTGCTGGCAGCTTATGGATTCATATGAGCAGAGAGAATCACAGAACTAGCATTACTTTTGTCTTTACAGGAGTATATTTGGCTGTCTTGTGAGATATTA
ENSG00000212624_st	1.02054	0.96145	0.931322	1.05184	miRNA-3_0	Homo sapiens	2011-10-14	snoRNA	Affymetrix Proprietary Database	ENSG00000212624	chr1:52190447-52190568 (-)	122	GTGCCCTTTTAAGGTTGACGCAGTGCTTTAAGGGGCTAACACAGAAGGGTAAAGGAAGTCTCCATAAACCCCAGAGAAGAGATTGTAAAGCTCCTCTTTAGAACCTTTCTGGAGTCACACCT
ENSG00000212624_x_st	0.913876	0.727865	0.780863	0.836758	miRNA-3_0	Homo sapiens	2011-10-14	snoRNA	Affymetrix Proprietary Database	ENSG00000212624	chr1:52190447-52190568 (-)	122	GTGCCCTTTTAAGGTTGACGCAGTGCTTTAAGGGGCTAACACAGAAGGGTAAAGGAAGTCTCCATAAACCCCAGAGAAGAGATTGTAAAGCTCCTCTTTAGAACCTTTCTGGAGTCACACCT
ENSG00000212626_st	0.795939	0.914062	0.931528	1.06123	miRNA-3_0	Homo sapiens	2011-10-14	snoRNA	Affymetrix Proprietary Database	ENSG00000212626	chr18:7301018-7301151 (-)	134	TGCCTCTGACCTGGGTAGAGTGGCATCTGGCTGTGACATTCATCTCATATCAGCCAGGGACAAAGCAACCCCTTGTTTATTTCAGCTTGGCCTTTTGTCTGTGCCCATGCCTGGTTCATGCCTTGGACACACTA
ENSG00000212626_x_st	1.01937	0.88378	0.843409	1.13154	miRNA-3_0	Homo sapiens	2011-10-14	snoRNA	Affymetrix Proprietary Database	ENSG00000212626	chr18:7301018-7301151 (-)	134	TGCCTCTGACCTGGGTAGAGTGGCATCTGGCTGTGACATTCATCTCATATCAGCCAGGGACAAAGCAACCCCTTGTTTATTTCAGCTTGGCCTTTTGTCTGTGCCCATGCCTGGTTCATGCCTTGGACACACTA
ENSG00000220986_st	1.04989	1.07474	0.91582	1.09122	miRNA-3_0	Homo sapiens	2011-10-14	snoRNA	Affymetrix Proprietary Database	ENSG00000220986	chr5:68456633-68456766 (+)	134	AAGCGCTGCCTTTGTACCCCACCGTGCCTCCGCCTGGTGTCTGGGGTCAGGTTGCAGTGCCAGAGCACGTGCTTGCGCATAAATGGGGCAGCCTGGCCCCCTGCGGATGGTCCTTTTAACCGCGAGCAACAAGG
ENSG00000221040_st	0.823299	0.884644	0.731663	0.796509	miRNA-3_0	Homo sapiens	2011-10-14	snoRNA	Affymetrix Proprietary Database	ENSG00000221040	chr1:116821228-116821442 (+)	215	AAGACTATACTTTCAGGGATCATTTATATGATTTGTGGCTACAGAAGTTTCTCAGCGTGAGGAGCCCCAGAAACCATGAGGAGGAGACGCAGCATTCTCTGTGGCGCGTGAGGCCAGCTCTTGGTTTTACTTCGCTACAACTGCATTTGCCATTGGTGATCGTTCTTCTCTCATCTCAGGGAGAGTAGAAGGGAGAGAAGATGCAGCCTGAGTGA
ENSG00000221043_st	1.04436	0.975273	0.790981	0.874327	miRNA-3_0	Homo sapiens	2011-10-14	snoRNA	Affymetrix Proprietary Database	ENSG00000221043	chr5:149075312-149075522 (-)	211	AAGACTCTACTCTCAGGGCTCATTTCTGTCATTCAATACTAGAGAAGTTTCTCTGAATGTTTAGAGCACTGGAAACCAAACGGAGGAGGCGGGCATTCTTTCCTGAGCATGCAGCCAGCTCATAGTGTTGTTTTGTTGCAGCTGCCGCTTGCCATTGATGATCCTTCTTCTCTTCCTTCAGGGGAGTAAGGAGACGACGCGGTCTTAGTGG
ENSG00000221044_st	1.08008	1.01937	0.936726	0.93636	miRNA-3_0	Homo sapiens	2011-10-14	snoRNA	Affymetrix Proprietary Database	ENSG00000221044	chr17:42102389-42102591 (-)	203	AAGCTTGTACTCTCAGTGATCATTGCTGTAGTTACGAGATAAGCTTCTCTGAACATGCAGAGCAGTGGTAACTATGAGGAGGCACAGTCTCTCCTGAGCATGACTCTGGCTGTTGGTGTGGCTTTGCTGCAGCTGCCGTGTGCCATTGATGATCCTGCTCCTCTTCCTTCGGGAAAGTAAGAGGGAGAGAACAGTCTGAGTGG
ENSG00000221060_st	1.30561	1.18807	1.10147	1.09117	miRNA-3_0	Homo sapiens	2011-10-14	snoRNA	Affymetrix Proprietary Database	ENSG00000221060	chr14:70270920-70271048 (-)	129	AGGGTTTGCTTAGGGCAGGGAGGTTGAAGAGTGGCTCCTCTGTTTACAATACACCAAACAGGAATCTGGGGTCATTGTGACAAGGGGCACAAAACTTGTGTCCTCCCTACATGTGAAAAAAAAAAAAGA
ENSG00000221060_x_st	0.796006	1.01786	1.03729	1.15251	miRNA-3_0	Homo sapiens	2011-10-14	snoRNA	Affymetrix Proprietary Database	ENSG00000221060	chr14:70270920-70271048 (-)	129	AGGGTTTGCTTAGGGCAGGGAGGTTGAAGAGTGGCTCCTCTGTTTACAATACACCAAACAGGAATCTGGGGTCATTGTGACAAGGGGCACAAAACTTGTGTCCTCCCTACATGTGAAAAAAAAAAAAGA
ENSG00000221083_st	0.931644	0.950285	0.971919	1.01937	miRNA-3_0	Homo sapiens	2011-10-14	snoRNA	Affymetrix Proprietary Database	ENSG00000221083	chr1:8571854-8571978 (-)	125	ACAGACTCACTTTGCACCTGGCTGCAGCCTCATGGGGGTGCTTTTTCCATGTGCCAGGGAAACATTCTGGGGTGTTGTGGCTGCCTGACCTATCAAGGGTGATGCAGCTGTCTGGGGATACAGGA
ENSG00000221090_st	0.738649	0.916282	0.965665	0.733854	miRNA-3_0	Homo sapiens	2011-10-14	snoRNA	Affymetrix Proprietary Database	ENSG00000221090	chr15:45507104-45507231 (-)	128	GGGATGTGCTCAGAGCAGGGGGCCTGAGGAATGGCTCCTCTGTTTACAACACACCCAACAGGAATCTGGGATCATTGTGACGAGAGGTACCAAAACTTGTAGGCTTCCTACGAACAAACTGTACATGT
ENSG00000221093_st	0.841094	0.841094	0.85002	1.04849	miRNA-3_0	Homo sapiens	2011-10-14	snoRNA	Affymetrix Proprietary Database	ENSG00000221093	chr8:57033801-57033911 (-)	111	ACCAAGATTCAAGTCACATTCCGAGTGTCCCGGTGTGCTAGGGCACTTGCAGAGAATCTGCTGGTCTTGATTCACTGGTGGGGGCAATCGGTGCCCAGATTAGGAACATGC
ENSG00000221125_st	0.952643	0.808125	0.895585	0.802938	miRNA-3_0	Homo sapiens	2011-10-14	snoRNA	Affymetrix Proprietary Database	ENSG00000221125	chr19:50452574-50452784 (-)	211	AAGATGACACTTTGAGGCATCGTGTCTATGGTTCATTACTACAGAAGCTTCTCTGGATGTGTAAAGCACAGGAAACCAGGCAGAGGAGGCACAGGGTGCTCTCCAGAACGAGAAGCCAGCTCCTGGAGTTGTTTGCTGCAACTGCCATTCCCCGTTGATGACCATGCTCTTCCTTCAGAAGAGGGAGAGTGAGAGGACCAAGTCCAAGTGG
ENSG00000221139_st	0.942648	1.20755	1.0077	1.15046	miRNA-3_0	Homo sapiens	2011-10-14	snoRNA	Affymetrix Proprietary Database	ENSG00000221139	chr18:19030614-19030717 (-)	104	TGTTTAATGACTAAGGAAGGTCCCTGTCCCCGCCAGGGGCTGTGAGCAACACCATGGCTGCCCCAGGGCTGGCCAATTGGGCAGATGCCCAGGGGCTGAGAACA
ENSG00000221148_st	0.892702	0.806792	1.02958	1.09117	miRNA-3_0	Homo sapiens	2011-10-14	snoRNA	Affymetrix Proprietary Database	ENSG00000221148	chr12:84577103-84577227 (-)	125	GCTGACACTAGAGTAACATCCTGACACAGCTCTTGTCCTGGTGTGCTAGAGTTCTCGATGAATCTACTGGTCTTGATTCACTGGCAGGAGCAGTGACTGTGTTAGTATGCGTATCTGAAACATGG
ENSG00000221148_x_st	0.88378	1.28985	0.927365	1.01937	miRNA-3_0	Homo sapiens	2011-10-14	snoRNA	Affymetrix Proprietary Database	ENSG00000221148	chr12:84577103-84577227 (-)	125	GCTGACACTAGAGTAACATCCTGACACAGCTCTTGTCCTGGTGTGCTAGAGTTCTCGATGAATCTACTGGTCTTGATTCACTGGCAGGAGCAGTGACTGTGTTAGTATGCGTATCTGAAACATGG
ENSG00000221164_st	1.06964	1.06965	1.1333	0.836835	miRNA-3_0	Homo sapiens	2011-10-14	snoRNA	Affymetrix Proprietary Database	ENSG00000221164	chr10:74885838-74885965 (-)	128	GGGGTGTGCTCAGAGCAGGGGGCCTAAAGAATGGCTCCTCTGTTTATAACACACCCAACAGGAATCTGGGGTCAATGTGATGAGAGGCACAAAGCTTGTGGCCTCCCTACAAACAAATGCCTACATGT
ENSG00000221164_x_st	0.839293	0.869499	0.879568	0.783909	miRNA-3_0	Homo sapiens	2011-10-14	snoRNA	Affymetrix Proprietary Database	ENSG00000221164	chr10:74885838-74885965 (-)	128	GGGGTGTGCTCAGAGCAGGGGGCCTAAAGAATGGCTCCTCTGTTTATAACACACCCAACAGGAATCTGGGGTCAATGTGATGAGAGGCACAAAGCTTGTGGCCTCCCTACAAACAAATGCCTACATGT
ENSG00000221245_st	1.03065	1.0933	0.828393	1.26542	miRNA-3_0	Homo sapiens	2011-10-14	snoRNA	Affymetrix Proprietary Database	ENSG00000221245	chr4:120490854-120490980 (+)	127	GGGGTGTGCTCAGAGCAGGGGGCTGAAGAATGGCTCCTCTGTTTATAACACATGGAACAGGCATCTGAGGTCACTGTGACAAGGGGCACAAAACTTGTGACTCCCTAAGAACAAATGTCCTACAAGT
ENSG00000221245_x_st	0.884999	0.972269	0.937148	1.11406	miRNA-3_0	Homo sapiens	2011-10-14	snoRNA	Affymetrix Proprietary Database	ENSG00000221245	chr4:120490854-120490980 (+)	127	GGGGTGTGCTCAGAGCAGGGGGCTGAAGAATGGCTCCTCTGTTTATAACACATGGAACAGGCATCTGAGGTCACTGTGACAAGGGGCACAAAACTTGTGACTCCCTAAGAACAAATGTCCTACAAGT
ENSG00000221252_st	1.56669	1.12051	0.712091	0.986758	miRNA-3_0	Homo sapiens	2011-10-14	snoRNA	Affymetrix Proprietary Database	ENSG00000221252	chr6:42379938-42380134 (-)	197	AAGACTGTACTTTCAGGAATCATTTCTATAGTTCATTACTAGAGAAATTTCTCTGAACATGTAGAGCACCAGAAAATATTTTTAAAGATTTCTTTAGGCTGGGCGTGGTGGCTCACGCCTGTAATCCCAGCACTTTGGGAGGCCGAAGTGGGCGGATCATCTGAGGTCGGGAGTTCGAGACCAGCCTGACTAACATG
ENSG00000221300_st	0.819715	0.88378	1.08713	1.22661	miRNA-3_0	Homo sapiens	2011-10-14	snoRNA	Affymetrix Proprietary Database	ENSG00000221300	chr2:42667517-42667576 (+)	60	ATTTCTATGGAAAAGAGGTGAAGTGGACAGAAGGGATGTCTGAAATTCTATCCTGAGGCT
ENSG00000221300_x_st	0.950975	0.996983	0.989853	0.99936	miRNA-3_0	Homo sapiens	2011-10-14	snoRNA	Affymetrix Proprietary Database	ENSG00000221300	chr2:42667517-42667576 (+)	60	ATTTCTATGGAAAAGAGGTGAAGTGGACAGAAGGGATGTCTGAAATTCTATCCTGAGGCT
ENSG00000221332_st	0.945585	0.984282	1.10572	0.831188	miRNA-3_0	Homo sapiens	2011-10-14	snoRNA	Affymetrix Proprietary Database	ENSG00000221332	chr6:76108577-76108783 (-)	207	AATTCTATACTTTGAGGAGCCATTTTCATAGTTTGTTACTAGAGAAGTTTCTCTGAACATGGAGTGTACCAGAAAGCATGAGGAGGAAGTGCAGTGCTCTCGCCTTAGCTGTGAAATCAGTTGCTTCATTGTAACCACCATTTTTCATTGATGGCCCATCTTCTCTTCCTTTGGGAGAATAAGAAGGGGAAGATGCAGTCTGAGTGG
ENSG00000221345_st	0.795436	0.911725	0.75843	0.943418	miRNA-3_0	Homo sapiens	2011-10-14	snoRNA	Affymetrix Proprietary Database	ENSG00000221345	chr6:71836597-71836808 (-)	212	AAGACTACACTTTCAGGGATCCTTTCTTCAGTTCGTTACTAGAGGTTTCTCTGAATATGTAGAGCACCAGAAACCACTAGAAGGAAATGCAGTGTGCTCTCTCCAGAGTGTGAAGCCAACCCTTGGTGTTGCTTGGCTGCAACTGCCGTTTACCATTGACAATTGTTCTCTTCCTCAAGAAGAATGAGAGGGAAAGAAGGCAGTCTGTGTGA
ENSG00000221376_st	1.26263	1.14446	1.013	0.932083	miRNA-3_0	Homo sapiens	2011-10-14	snoRNA	Affymetrix Proprietary Database	ENSG00000221376	chr15:69617632-69617759 (-)	128	GCAGACTCACTGTGCACCTGGCTGCAGGCCCAGGTGGGTGCTCGTTCCCTCTGCAAGAGAAACAAACATTCCAGGGTGCTGTGGCTGCCTGACCTATAAGGGCGATGCAGCTGCCTGGGGATAGACAG
ENSG00000221376_x_st	1.12812	0.967088	0.981892	0.8304	miRNA-3_0	Homo sapiens	2011-10-14	snoRNA	Affymetrix Proprietary Database	ENSG00000221376	chr15:69617632-69617759 (-)	128	GCAGACTCACTGTGCACCTGGCTGCAGGCCCAGGTGGGTGCTCGTTCCCTCTGCAAGAGAAACAAACATTCCAGGGTGCTGTGGCTGCCTGACCTATAAGGGCGATGCAGCTGCCTGGGGATAGACAG
ENSG00000221398_st	0.925531	0.91251	1.10807	0.964596	miRNA-3_0	Homo sapiens	2011-10-14	snoRNA	Affymetrix Proprietary Database	ENSG00000221398	chr21:35828408-35828535 (-)	128	GGGGTGCACTCAGGGCAGGGGGCTTGAAGAACGGCTCCTCTGTTTACGACACACTCAACAGGGGTGTGAGGTCACAGTGATGAGAGGCCCAAACTTGTGGCCTCCCCGTGAACAAATGCCCTACACAT
ENSG00000221400_st	1.04822	1.10147	0.954094	0.935867	miRNA-3_0	Homo sapiens	2011-10-14	snoRNA	Affymetrix Proprietary Database	ENSG00000221400	chr10:43912698-43912888 (-)	191	ATTAGGCGGCTTTCAGGGATCATTTCTATAGTCTGCTACTAGAGTACTTTCTGTGAAAGTGTAGAGCCCCCGGAAACGACAGGAGGTGCAGTTTTCTCCTGAGTGTGAAGCCGGCGCTTGGTGTTGCTTTCGCCATTGAGGTTTCTTCTCCTCCGTGGGGGAATGAGAGGGAGAGGACACAGGCTGAATGG
ENSG00000221455_st	0.958425	0.89471	0.819244	0.958837	miRNA-3_0	Homo sapiens	2011-10-14	snoRNA	Affymetrix Proprietary Database	ENSG00000221455	chr6:93500171-93500382 (+)	212	AAGACTCCTTTCAGGAATCATTTCTTTAGTTCCTACTAGAGAGGCTTCTCTTAACATGTGGAGCGCTGGAAACCACAAAGAGGAGGTGCAGCATTCAGTTCTAAGTGTGAAGTGGATTCTTGGTGTTGCTGTGCTGCAACTGCCATTTGCTAATGATGACCTTGCTTTTCTTACTTAGAGTAAGACAGAGAGACAGCAGTCAGCCTAAGCGG
ENSG00000221461_st	0.825365	1.03717	0.955936	0.87156	miRNA-3_0	Homo sapiens	2011-10-14	snoRNA	Affymetrix Proprietary Database	ENSG00000221461	chr8:124192551-124192765 (-)	215	GAGACTATACTCTCAGTGACCAGTTCCTGAGTTCATTACTAGAGAAGTTTCTCTGAACGTGTAGAGCACGGGGAGCCAGGAGGGGAAGGTGAGCGTTTTCTCCTGAGCATGAGGTGGCTTTAGATATTGCTTCATGGCAATTTGGCAACTGCCATGTGCCATTGAAGATGGTTGTTATCTTCCTCTGGAAGAGGAAGAGGACACAGTCTGAGTGG
ENSG00000221496_st	0.984827	0.984827	0.950285	1.01937	miRNA-3_0	Homo sapiens	2011-10-14	snoRNA	Affymetrix Proprietary Database	ENSG00000221496	chr17:42381382-42381570 (+)	189	TTTCTATAGTTTATTACCAGAAAAGTTTCTCAGAATGTGTAGAGCACTGGAAACCATGAGGAAGAGGCATAGCGTTCTCTCTTGAGCATCAAGTTGGCTGTTGGTGTTGCTTTGCTGCAAACGCCATTTGTCATTGTCTTCCTTGTCTTCCTTTAGGAGAGTAAGAGGGAGAGGACACAGTCTGGGTAG
ENSG00000221498_st	0.970232	1.10238	0.863924	0.849717	miRNA-3_0	Homo sapiens	2011-10-14	snoRNA	Affymetrix Proprietary Database	ENSG00000221498	chr2:183928963-183929074 (-)	112	GCAGACTCCCTCAGCATCCAGCGGGTGCTTTTTCGGTCTGCCAGTGAGCATTCCATGGTGCTGTGACCATTTTGACCTCTCTAGGGTGATGCAGCTGCCTGGGGACACAGAG
ENSG00000221611_st	0.819715	0.81613	0.754303	0.873248	miRNA-3_0	Homo sapiens	2011-10-14	snoRNA	Affymetrix Proprietary Database	ENSG00000221611	chr12:13124987-13125077 (+)	91	TACATTCCATGATGTCCAGCACTGGGCTCTGATCACTCCGGAGGACACAGTTTTCCCCAAGACCATGGCTACCTGGGGATCTGAGAGAAAA
ENSG00000221611_x_st	0.846312	0.958969	0.810354	1.25321	miRNA-3_0	Homo sapiens	2011-10-14	snoRNA	Affymetrix Proprietary Database	ENSG00000221611	chr12:13124987-13125077 (+)	91	TACATTCCATGATGTCCAGCACTGGGCTCTGATCACTCCGGAGGACACAGTTTTCCCCAAGACCATGGCTACCTGGGGATCTGAGAGAAAA
ENSG00000221633_st	0.722595	0.86997	0.589582	0.993072	miRNA-3_0	Homo sapiens	2011-10-14	snoRNA	Affymetrix Proprietary Database	ENSG00000221633	chr3:108737757-108737963 (-)	207	AAGACTGTATTTTCAGGGATCATGTCTATAGGTCATTTCTAGAGAAGCTTCTCTGAACATTTAGGGCACAGGAAACCACGAGGAGGCGCAGCATTCTCTCCTGAGCATGGAACCGGTGTTGCTTCACTGCAACTGGCCGTTCATTTGCTCTTGGTGATCATTCCTCTCTTCCTTTGGGAGAGGAATAGGGAGAGGACACAGTCGAGG
ENSG00000221638_st	0.806978	0.863522	0.816768	0.859917	miRNA-3_0	Homo sapiens	2011-10-14	snoRNA	Affymetrix Proprietary Database	ENSG00000221638	chr2:75855079-75855293 (+)	215	ATCTTTATACTTTCAGGGATCAATTCTATAGTAGGTTACTAGAGAAATGTTTCTGAACAGAGTAGGGGGAGAAATCTCAATGAAAAGCTGCAGTAGCTCTCCTGAGCATGAAGCTGGCAGGTGGTGCCACCTGGTGGTAGCCACTGCTTGCTGTCGATGACCGTTCTTTGCTCCTTGGACAAGGATAAGAGAGAGAGAGAACACAAGCTGCGGGT
ENSG00000221639_st	0.9052	1.05878	1.07391	0.978156	miRNA-3_0	Homo sapiens	2011-10-14	snoRNA	Affymetrix Proprietary Database	ENSG00000221639	chr4:74129677-74129801 (+)	125	TCTGAGACTAGAGTCACATCCTGACACGGCTCTTCTCCAATGTGCTGGAGTCCTCAGCATCTGCTGGTCTTGATTCACTGATGGGGGCAACCAGTGTCCCCTTAAGTGTCCGGGCAGAAACATAC
ENSG00000221639_x_st	0.795538	1.13731	0.950285	0.928904	miRNA-3_0	Homo sapiens	2011-10-14	snoRNA	Affymetrix Proprietary Database	ENSG00000221639	chr4:74129677-74129801 (+)	125	TCTGAGACTAGAGTCACATCCTGACACGGCTCTTCTCCAATGTGCTGGAGTCCTCAGCATCTGCTGGTCTTGATTCACTGATGGGGGCAACCAGTGTCCCCTTAAGTGTCCGGGCAGAAACATAC
ENSG00000221673_st	0.895236	0.895236	1.17626	0.721652	miRNA-3_0	Homo sapiens	2011-10-14	snoRNA	Affymetrix Proprietary Database	ENSG00000221673	chr1:220136028-220136206 (+)	179	AGAAGAAGAGTTTTTAAATGGCGCAGCCCTGGAATCCACAAGGAGGAGGTTCAGTATTCTCTCCTGAGCGTGAAGTTGGTTCTTGGCATTGCTTCACTGCAACTGCTATTTGCCATTGATGATTGTTCTTCTCTTCCTCTGAGAGAGTAAGAGGGAGAGGATGCATGCAGTCTGAGTGG
ENSG00000221711_st	0.831861	0.920498	0.893205	0.742864	miRNA-3_0	Homo sapiens	2011-10-14	snoRNA	Affymetrix Proprietary Database	ENSG00000221711	chr4:78623900-78623957 (-)	58	GGCCAGTGATGGTTTAAAAGTAATGGACAGAAGGTTTCTGAAATTCTATTTTGAAGTT
ENSG00000221711_x_st	0.781227	0.930972	0.629062	0.836409	miRNA-3_0	Homo sapiens	2011-10-14	snoRNA	Affymetrix Proprietary Database	ENSG00000221711	chr4:78623900-78623957 (-)	58	GGCCAGTGATGGTTTAAAAGTAATGGACAGAAGGTTTCTGAAATTCTATTTTGAAGTT
ENSG00000221719_st	0.877194	0.938538	0.877194	0.82243	miRNA-3_0	Homo sapiens	2011-10-14	snoRNA	Affymetrix Proprietary Database	ENSG00000221719	chr16:2846409-2846533 (-)	125	GCCGAGACTAAGTCGCATGCTGACACAGCTCTTGGTGTGCTACGGTACTTGGAGAGAATCTACTGGTCTTGATTCACTGGTGGGGGCAGTTGTTGCTTCCTTTAGTGCCCAGATCAGAAACATAC
ENSG00000221719_x_st	0.851747	1.16788	0.828124	0.837631	miRNA-3_0	Homo sapiens	2011-10-14	snoRNA	Affymetrix Proprietary Database	ENSG00000221719	chr16:2846409-2846533 (-)	125	GCCGAGACTAAGTCGCATGCTGACACAGCTCTTGGTGTGCTACGGTACTTGGAGAGAATCTACTGGTCTTGATTCACTGGTGGGGGCAGTTGTTGCTTCCTTTAGTGCCCAGATCAGAAACATAC
ENSG00000221750_st	1.09954	0.957093	0.976844	0.777476	miRNA-3_0	Homo sapiens	2011-10-14	snoRNA	Affymetrix Proprietary Database	ENSG00000221750	chrX:54953738-54953866 (+)	129	GGGGTGCGCTCAGAGCAGAGGGCCTTAAGAATGGCTCCTCTGTTTACAACACACCCAACAGGAATCTGGGCTTACTCCTCACAGGTGGCATGATACTTTGGCCTTCCTGTGACATCATGCCCTATACAT
ENSG00000222095_st	0.851485	0.89531	0.956654	1.04515	miRNA-3_0	Homo sapiens	2011-10-14	snoRNA	Affymetrix Proprietary Database	ENSG00000222095	chr14:101460594-101460667 (+)	74	TGGCCCAGAGATGATGACTCGTGGGTATGAGTCAAGGATGATGAGTAATAGGAGTCAGGAAGTTTAAGCTCCGA
ENSG00000222145_st	1.13116	1.07182	0.99109	1.07182	miRNA-3_0	Homo sapiens	2011-10-14	snoRNA	Affymetrix Proprietary Database	ENSG00000222145	chr6:89423961-89424149 (-)	189	TCAGCTTGAGTCACTCTTCCCAGGCTTTATCCAGGTGGCTTAGGTTAGCTAGGGCTGTGTCCCGTGATGTACAGTCCCTTTACACAATGTTGGAGATAAAACTTGGCCTCATGTCTTGCTTCATATTCCCACAGCCTCTCAGAGTCCTGTGGACAATGACTAGGGAGACAAACCATGCAAGCAACATAT
ENSG00000222185_st	0.85026	0.88378	0.950285	0.991148	miRNA-3_0	Homo sapiens	2011-10-14	snoRNA	Affymetrix Proprietary Database	ENSG00000222185	chr14:101464804-101464878 (+)	75	TGGACCAATGATGTGAATGGAATGCATCTGAATAAAAATTATGATCAATCAGTTTTTGGAACAACTGAGGTCCAC
ENSG00000222345_st	0.822588	0.950285	1.1056	1.1151	miRNA-3_0	Homo sapiens	2011-10-14	snoRNA	Affymetrix Proprietary Database	ENSG00000222345	chr3:52725394-52725469 (+)	76	AAGAAATGAAGAAACTAAAATTGGTCTTAGTATTGAAGTGAAGACACTGAGATCCAACTCTGATCTTGCCCTAAAC
ENSG00000222345_x_st	1.09123	0.886148	0.991307	0.947509	miRNA-3_0	Homo sapiens	2011-10-14	snoRNA	Affymetrix Proprietary Database	ENSG00000222345	chr3:52725394-52725469 (+)	76	AAGAAATGAAGAAACTAAAATTGGTCTTAGTATTGAAGTGAAGACACTGAGATCCAACTCTGATCTTGCCCTAAAC
ENSG00000222489_st	0.871362	1.04155	1.09422	0.944516	miRNA-3_0	Homo sapiens	2011-10-14	snoRNA	Affymetrix Proprietary Database	ENSG00000222489	chr14:20791338-20791485 (-)	148	TGATGGCTGTTCCTCTCACTGCTTGAAGCCTTAGGCAGTGGGATTTTGATCCATCATATATCAAAAATGGCTTATCTTCACTCAGGGCACCATGAGGATGGGCTGGCTGTCCGTTAGTGCCTTCTGATTTTTGCGGAGTCAAACAATT
ENSG00000222588_s_st	0.849702	0.880781	1.1413	0.872669	miRNA-3_0	Homo sapiens	2011-10-14	snoRNA	Affymetrix Proprietary Database	ENSG00000222588	chr10:120820495-120820623 (-)	129	GTGCACATTTCATTGTCTTTTTTCTTTATTTCAAGAGAAAAGATATATCTGATGTGCTCAGCAAACCTTTGGAGGTTAATTAGCAGCATGACTAATTTAGCCATTGCTGCCAGTCACCTTCAAACAAGT
ENSG00000222588_st	0.80742	1.12436	1.06901	0.9015	miRNA-3_0	Homo sapiens	2011-10-14	snoRNA	Affymetrix Proprietary Database	ENSG00000222588	chr10:120820495-120820623 (-)	129	GTGCACATTTCATTGTCTTTTTTCTTTATTTCAAGAGAAAAGATATATCTGATGTGCTCAGCAAACCTTTGGAGGTTAATTAGCAGCATGACTAATTTAGCCATTGCTGCCAGTCACCTTCAAACAAGT
ENSG00000222588_x_st	0.776563	1.24337	0.781972	0.970232	miRNA-3_0	Homo sapiens	2011-10-14	snoRNA	Affymetrix Proprietary Database	ENSG00000222588	chr10:120820495-120820623 (-)	129	GTGCACATTTCATTGTCTTTTTTCTTTATTTCAAGAGAAAAGATATATCTGATGTGCTCAGCAAACCTTTGGAGGTTAATTAGCAGCATGACTAATTTAGCCATTGCTGCCAGTCACCTTCAAACAAGT
ENSG00000222604_st	1.02031	1.1715	1.02031	1.19158	miRNA-3_0	Homo sapiens	2011-10-14	snoRNA	Affymetrix Proprietary Database	ENSG00000222604	chr14:75178654-75178748 (+)	95	GATAGCATCATGCAATAAGAAAAGTATGACAGAGGTACCCATTCCGTTCCCAGCTTGATCAGTAGCTGGAGAATGGAAGACAAAGTGCAAAAAAA
ENSG00000222666_st	1.1145	1.37136	1.05773	0.974223	miRNA-3_0	Homo sapiens	2011-10-14	snoRNA	Affymetrix Proprietary Database	ENSG00000222666	chr10:28696969-28697180 (-)	212	AGGACTGTGCTTTCAGAGTTCATGTCCACAGCTCATTGCGGGGGCAGTTTCTCTGATCGTGTGGAGCTGGATGCCAGGAGCAGGACACACTGTGTTCTTTCCTGAGCATGAAGCCAGCTCTCGGAGTTGTTTTGTTGCACCTGCCATTAGGCGTTGATGATGTTCTTTCTTTCCTCCGGTAGGGTAAGAAGGAGAGGACGCAGTCCAAGTGG
ENSG00000222687_st	0.806148	1.02832	0.855209	0.924293	miRNA-3_0	Homo sapiens	2011-10-14	snoRNA	Affymetrix Proprietary Database	ENSG00000222687	chrX:114360879-114361007 (-)	129	CAGCATTGTGCAATGGCCTTTGGTTTTTCTTGTAACCAGTTAGGTCTGAAACCAATGCAAAAGAAATTTCCTTTTTCCACGAGAAACATCCCTGCAGTGGGTTGTTCCTATCGACAGGAGGTTACACGT
ENSG00000222937_st	0.920419	0.818287	0.925453	0.994537	miRNA-3_0	Homo sapiens	2011-10-14	snoRNA	Affymetrix Proprietary Database	ENSG00000222937	chr5:137894659-137894728 (-)	70	GTGCCGTGATGTATTTGTCAACACATCACTCTGAAGAAAAGTATGTGGTGACTTTCTGTGACTGAGCATG
ENSG00000222966_st	0.892355	1.12693	0.910609	0.947615	miRNA-3_0	Homo sapiens	2011-10-14	snoRNA	Affymetrix Proprietary Database	ENSG00000222966	chr7:99549656-99549781 (+)	126	AGTTCCTTGGAAGTTAAAGGTTAAGCTTAAGGACTGATTCAAAGGCAGGTGCAAAAAATAAACCCTCTTTTGTAACCCAGAACTCATTTTTCAGTATGAGTTTTGATACATATAAGAAGGAAAGCT
ENSG00000223004_st	0.87956	0.860201	0.668106	1.08537	miRNA-3_0	Homo sapiens	2011-10-14	snoRNA	Affymetrix Proprietary Database	ENSG00000223004	chr5:24811590-24811657 (+)	68	TTTATATGATGAAATCAAACTAACTCACCGTTACTGACACAGTGAAAACATGTGAACGCCTGAGAAGA
ENSG00000223027_st	1.16637	0.865164	1.11034	1.11034	miRNA-3_0	Homo sapiens	2011-10-14	snoRNA	Affymetrix Proprietary Database	ENSG00000223027	chr10:27077946-27078086 (+)	141	CCTCATTTTCTTGGCAGGAACTTGTAGTCCCACTCCCTGTTATGTACAGAGGCAAAGGGAAGAGCTCTGGCCCCCTTGGCATGTCTTTGGAGCCATGCAGCTTCCCGTCTGCCAGTTCTATCCTCAAGCACCAGGACACCA
ENSG00000223111_s_st	1.04035	1.01937	1.09448	1.19923	miRNA-3_0	Homo sapiens	2011-10-14	snoRNA	Affymetrix Proprietary Database	ENSG00000223111	chr10:51611024-51611224 (-)	201	TCCAGCAGTAGTCAGCTGTCTGGACAGAACCATTCCTGGGATCATGTTACACTGCTGGGAGAAGAATGTCTTCTCTTCATCCAGTTGCGTCCATCACTGTTCTGGTGGTGTCTGGCACTGGTGCAAGGCAGAACTGTGCTTCCTTGAGAGTGTGCTGAGCATTCACCTTGGCTGCTTGGTTCTAGTCTAGGAGCAGACACA
ENSG00000223182_s_st	0.842351	0.996127	0.990582	0.792024	miRNA-3_0	Homo sapiens	2011-10-14	snoRNA	Affymetrix Proprietary Database	ENSG00000223182	chr10:51383526-51383726 (+)	201	TCCAGCAGTAGTCAGCTGTCTGGACAGAACCATTCCTGGGATCATGTTACACTGCTGGGAGAAGAATGTCTTCTCTTCATCCAGTTGCGTCCATCACTGTTCTGGTGGTGTCTGGCACTGGTGCAAGGCAGAACTGTGCTTCCTTGAGAGTGTGCTGAGCATTCACCTTGGCTGCTTGGTTCTAGTCTAGGAGCAGACACA
ENSG00000223294_st	0.749247	0.910924	0.869762	0.942916	miRNA-3_0	Homo sapiens	2011-10-14	snoRNA	Affymetrix Proprietary Database	ENSG00000223294	chr12:64969445-64969521 (+)	77	GCCAAATGATGCTTATTTGACTCTGGTGCACTTCAGTGTAAGGATGATTTATAATCTGTCACTCATGATTGAAGGCC
ENSG00000238294_st	0.856469	0.854192	0.981461	0.923276	miRNA-3_0	Homo sapiens	2011-10-14	snoRNA	Affymetrix Proprietary Database	ENSG00000238294	chr20:55050699-55050801 (+)	103	ATTCTTTAGTAGTTCATAATGCTATGATTGGGTTTCCATGTGCACATGTAAGATGTGCCTCTCTCAAGCCTTGTTGTGACATCAGCACATTACCCATCTGATG
ENSG00000238294_x_st	0.966997	1.18491	0.905652	1.21161	miRNA-3_0	Homo sapiens	2011-10-14	snoRNA	Affymetrix Proprietary Database	ENSG00000238294	chr20:55050699-55050801 (+)	103	ATTCTTTAGTAGTTCATAATGCTATGATTGGGTTTCCATGTGCACATGTAAGATGTGCCTCTCTCAAGCCTTGTTGTGACATCAGCACATTACCCATCTGATG
ENSG00000238295_x_st	1.01937	0.871569	0.932913	0.869663	miRNA-3_0	Homo sapiens	2011-10-14	snoRNA	Affymetrix Proprietary Database	ENSG00000238295	chr2:178210586-178210689 (-)	104	ATCCTTTTGTAGTTCATGAGCGTGATGATTGGGTGTTCACATGCATGTGTGAGATGTGCCGCTGTTGAACCTTGTTATGATGTCAGCACATTACCCGTCTGACA
ENSG00000238296_st	0.807373	1.48628	1.02249	0.936954	miRNA-3_0	Homo sapiens	2011-10-14	snoRNA	Affymetrix Proprietary Database	ENSG00000238296	chr1:101694220-101694321 (-)	102	ATCCTTTTGTAGTTCATAAGCGTGATCACTGGGTGTTTACGCACGTGTGAGATATGCCATCCTTGAACCTTGTTATGATGTCAGCACATTACCCATCTGACA
ENSG00000238296_x_st	0.950285	0.716731	1.02089	0.796509	miRNA-3_0	Homo sapiens	2011-10-14	snoRNA	Affymetrix Proprietary Database	ENSG00000238296	chr1:101694220-101694321 (-)	102	ATCCTTTTGTAGTTCATAAGCGTGATCACTGGGTGTTTACGCACGTGTGAGATATGCCATCCTTGAACCTTGTTATGATGTCAGCACATTACCCATCTGACA
ENSG00000238297_st	1.10734	0.923139	0.891771	0.675995	miRNA-3_0	Homo sapiens	2011-10-14	snoRNA	Affymetrix Proprietary Database	ENSG00000238297	chr7:107640237-107640427 (-)	191	AAGACTATCCTCTCAGTGATGATTTCTATAGTTCGTTACTAGAGAAGTTTCTCTAAACATGTAGAGAGCATCAGAAACCACAAAAAAGAGGTGCAGCGGTCTCTCCTGAGTGTGAAGCTGGCTCTTGGTATTGCTTCTTGGTTCTTCTCTTCCTTTGGGAGAGTAAGAGGAAGAGGATGCAGTCTTAGTAG
ENSG00000238298_st	0.910128	0.893124	0.897413	1.11737	miRNA-3_0	Homo sapiens	2011-10-14	snoRNA	Affymetrix Proprietary Database	ENSG00000238298	chr9:133325241-133325342 (+)	102	TTATTTTTGTAGTTGATGAATGTGCTGATTGGGTATTCTCGTGTGTGTGTGAGGTGCCACCCTCAAACTTTGTTATGATGTTGGCACATTACCCATCTGATA
ENSG00000238298_x_st	0.915095	0.929887	0.949639	0.743624	miRNA-3_0	Homo sapiens	2011-10-14	snoRNA	Affymetrix Proprietary Database	ENSG00000238298	chr9:133325241-133325342 (+)	102	TTATTTTTGTAGTTGATGAATGTGCTGATTGGGTATTCTCGTGTGTGTGTGAGGTGCCACCCTCAAACTTTGTTATGATGTTGGCACATTACCCATCTGATA
ENSG00000238301_x_st	0.914324	1.13695	1.03061	0.85301	miRNA-3_0	Homo sapiens	2011-10-14	snoRNA	Affymetrix Proprietary Database	ENSG00000238301	chr4:47307951-47308054 (-)	104	TTCCTTTTGTAGTACATGAGCATGATGATTTAATTTTCACACACATGTGTAAGACATGCCTCTCTCAAACTTTGTTATGAGGTCAGCACATTACCTTTCTGATA
ENSG00000238305_st	0.819715	0.907977	0.903532	0.735164	miRNA-3_0	Homo sapiens	2011-10-14	snoRNA	Affymetrix Proprietary Database	ENSG00000238305	chr13:100436308-100436411 (-)	104	ATCCTTTTGTGGTTCACAAGCATGATGATTGACTTCTCATGCTATTGTGTGAGATGTACCTCCTTCAAATCTTGCTGCAACGTTGGCACATTACAGATCTGATG
ENSG00000238305_x_st	0.798358	1.3721	0.681438	1.05823	miRNA-3_0	Homo sapiens	2011-10-14	snoRNA	Affymetrix Proprietary Database	ENSG00000238305	chr13:100436308-100436411 (-)	104	ATCCTTTTGTGGTTCACAAGCATGATGATTGACTTCTCATGCTATTGTGTGAGATGTACCTCCTTCAAATCTTGCTGCAACGTTGGCACATTACAGATCTGATG
ENSG00000238306_x_st	0.94834	1.01719	0.77496	1.06962	miRNA-3_0	Homo sapiens	2011-10-14	snoRNA	Affymetrix Proprietary Database	ENSG00000238306	chr2:184814060-184814163 (-)	104	ATCTTTTTGTGGTTCACAAGTGTGATGATTAGGTTTTCAGACTCATGTGTGAGACATGCCTTCCTCAAACCTTCTTATGCTATCAGCACATAATCTGGCTGACA
ENSG00000238309_st	0.782297	0.81494	0.912868	0.92098	miRNA-3_0	Homo sapiens	2011-10-14	snoRNA	Affymetrix Proprietary Database	ENSG00000238309	chr18:12533423-12533524 (-)	102	ATCCTTTTGCAGTTCCTAAGCGTGATGATTGGATATTCACACTTGTGTGCGAGATGTTCCTTTTTCTAAACCTTGTTATGTCAGCACATTACTCATCTGATG
ENSG00000238309_x_st	0.873761	0.954503	0.899678	0.838214	miRNA-3_0	Homo sapiens	2011-10-14	snoRNA	Affymetrix Proprietary Database	ENSG00000238309	chr18:12533423-12533524 (-)	102	ATCCTTTTGCAGTTCCTAAGCGTGATGATTGGATATTCACACTTGTGTGCGAGATGTTCCTTTTTCTAAACCTTGTTATGTCAGCACATTACTCATCTGATG
ENSG00000238311_x_st	0.801366	0.870798	0.92188	0.870798	miRNA-3_0	Homo sapiens	2011-10-14	snoRNA	Affymetrix Proprietary Database	ENSG00000238311	chr15:65989171-65989274 (-)	104	ATCCTTTTGTAGTTTATGAGCATGATGATTGGGTATTCATCCATGTTTGTGAGATGTGCCACCCTTGAACCTTGTTACGACATCAGCACATTACCCATCTGACC
ENSG00000238312_st	1.01937	0.997448	0.950388	0.735164	miRNA-3_0	Homo sapiens	2011-10-14	snoRNA	Affymetrix Proprietary Database	ENSG00000238312	chr3:100920676-100920779 (+)	104	ATTCTTTTGTGGTTTATAAGCATAATGGTTGGGTTTTTATATGCATGTGTGAAATGTACTTCCCTCAAACCTTGTTACAATGTCAGCACATTACCCACCTGACA
ENSG00000238312_x_st	1.30984	0.917903	1.12039	0.858733	miRNA-3_0	Homo sapiens	2011-10-14	snoRNA	Affymetrix Proprietary Database	ENSG00000238312	chr3:100920676-100920779 (+)	104	ATTCTTTTGTGGTTTATAAGCATAATGGTTGGGTTTTTATATGCATGTGTGAAATGTACTTCCCTCAAACCTTGTTACAATGTCAGCACATTACCCACCTGACA
ENSG00000238313_st	0.804505	0.798101	0.908527	0.796509	miRNA-3_0	Homo sapiens	2011-10-14	snoRNA	Affymetrix Proprietary Database	ENSG00000238313	chr9:38190404-38190504 (+)	101	ATTCTTTTGTAGTTCACAAGCATGATTGTGTGTTCACGTGCATGTGTGAGATGTCACCCTTGTGAACCTTGATACGACGTTGGCACGTTACCCATCTCACA
ENSG00000238313_x_st	0.749316	1.19858	1.02588	1.15102	miRNA-3_0	Homo sapiens	2011-10-14	snoRNA	Affymetrix Proprietary Database	ENSG00000238313	chr9:38190404-38190504 (+)	101	ATTCTTTTGTAGTTCACAAGCATGATTGTGTGTTCACGTGCATGTGTGAGATGTCACCCTTGTGAACCTTGATACGACGTTGGCACGTTACCCATCTCACA
ENSG00000238314_st	0.781749	1.06595	0.874917	0.81127	miRNA-3_0	Homo sapiens	2011-10-14	snoRNA	Affymetrix Proprietary Database	ENSG00000238314	chr21:26842421-26842513 (-)	93	ATCCTTTTGTAGTTCATAAGTGTGATGCTTGGGTCTTCCCATTCATGTGTGAGATGTACTTCACTCAAACGTTGACACATTACCCATACGATG
ENSG00000238314_x_st	0.960594	0.937389	1.16025	0.779519	miRNA-3_0	Homo sapiens	2011-10-14	snoRNA	Affymetrix Proprietary Database	ENSG00000238314	chr21:26842421-26842513 (-)	93	ATCCTTTTGTAGTTCATAAGTGTGATGCTTGGGTCTTCCCATTCATGTGTGAGATGTACTTCACTCAAACGTTGACACATTACCCATACGATG
ENSG00000238316_st	0.772861	1.09466	0.84753	1.05778	miRNA-3_0	Homo sapiens	2011-10-14	snoRNA	Affymetrix Proprietary Database	ENSG00000238316	chr1:26968777-26968880 (-)	104	ATCATTTTGTAGTTCATAAGCATGATGATTGGGCATTCACATGGATGTGTGAAATGTGCCATCCACAAACATTGTTATGATGTTGGCACATTACCTGTCTGACA
ENSG00000238316_x_st	0.884457	1.03361	0.92789	0.92789	miRNA-3_0	Homo sapiens	2011-10-14	snoRNA	Affymetrix Proprietary Database	ENSG00000238316	chr1:26968777-26968880 (-)	104	ATCATTTTGTAGTTCATAAGCATGATGATTGGGCATTCACATGGATGTGTGAAATGTGCCATCCACAAACATTGTTATGATGTTGGCACATTACCTGTCTGACA
ENSG00000238318_st	0.893849	0.97285	0.784037	0.893305	miRNA-3_0	Homo sapiens	2011-10-14	snoRNA	Affymetrix Proprietary Database	ENSG00000238318	chr4:71677963-71678063 (+)	101	ATCCTTCTGTAGTTCATAAGCGTGACGACTGGGCTTTCACACTTCTGTGTGAGATGTGCCTCCTTCACACCTTGTTACATCAGGACATTACCCATCTGACG
ENSG00000238319_st	0.971623	0.996761	1.08791	1.1219	miRNA-3_0	Homo sapiens	2011-10-14	snoRNA	Affymetrix Proprietary Database	ENSG00000238319	chr4:184195614-184195717 (-)	104	ATCCTTTTGTAGTTCCTAAGTGTGATGATTAGGTTTTCATGCTCATGTGTGACATGTGCCTCCTTCAAATCTCATTAGGACATCAGCACATTACCCATCTGACA
ENSG00000238319_x_st	0.955255	0.781512	0.81909	1.05011	miRNA-3_0	Homo sapiens	2011-10-14	snoRNA	Affymetrix Proprietary Database	ENSG00000238319	chr4:184195614-184195717 (-)	104	ATCCTTTTGTAGTTCCTAAGTGTGATGATTAGGTTTTCATGCTCATGTGTGACATGTGCCTCCTTCAAATCTCATTAGGACATCAGCACATTACCCATCTGACA
ENSG00000238321_x_st	4.93337	2.00841	1.42815	1.14101	miRNA-3_0	Homo sapiens	2011-10-14	snoRNA	Affymetrix Proprietary Database	ENSG00000238321	chr16:82487925-82488023 (+)	99	ATCCTTTTGTGGTTCCTAAGTGTGATGATTGGGTTTTCATACTCATGTGTGAAATGTACCTCCCTCAAGCCTTGTTATGATGTGGCGGGCACATTACCC
ENSG00000238322_x_st	0.962642	0.962642	0.936827	0.896551	miRNA-3_0	Homo sapiens	2011-10-14	snoRNA	Affymetrix Proprietary Database	ENSG00000238322	chr6:25435508-25435590 (+)	83	ATCCTTTTGTAGTTCATGAGGGTGATGGTTGGGTGTTCACGCACGTATGTGAGATGTGCTACCCTCGAACCTTGTTAAAGAAA
ENSG00000238325_st	1.12335	1.11915	0.997494	0.916872	miRNA-3_0	Homo sapiens	2011-10-14	snoRNA	Affymetrix Proprietary Database	ENSG00000238325	chr1:167010672-167010773 (+)	102	TTGCTTTTGTAGCTTAAGTGTGATGATTGAGTTTGTATGTGCATGTGTGAGATGTGCCACCCTCGAACCTTATTATAGCATGGGCACATTACCCATCTGACA
ENSG00000238325_x_st	0.966228	1.11082	0.903532	0.675995	miRNA-3_0	Homo sapiens	2011-10-14	snoRNA	Affymetrix Proprietary Database	ENSG00000238325	chr1:167010672-167010773 (+)	102	TTGCTTTTGTAGCTTAAGTGTGATGATTGAGTTTGTATGTGCATGTGTGAGATGTGCCACCCTCGAACCTTATTATAGCATGGGCACATTACCCATCTGACA
ENSG00000238326_x_st	0.821014	0.950285	1.18429	1.01937	miRNA-3_0	Homo sapiens	2011-10-14	snoRNA	Affymetrix Proprietary Database	ENSG00000238326	chr5:55296346-55296449 (-)	104	ATTCTTTTGTAGTTTATAAGCCTGATGATTGGGTTTTCATGTGCATGTGTGAGATGTGCCTCCCGCAAACCTTGTTACGACGTTGGCACATTACCCATCTGATG
ENSG00000238327_st	0.963654	0.89457	0.796509	0.939325	miRNA-3_0	Homo sapiens	2011-10-14	snoRNA	Affymetrix Proprietary Database	ENSG00000238327	chrX:23525328-23525430 (-)	103	ATCCCTTTATAGTTCCCGAGCATGACGATTGGGTGTTCACATGCATGTGTGAGATGTACCACCCTCGCATCTTGTTAGACGTTGGCACATTACCCGTCTGACC
ENSG00000238327_x_st	1.02793	1.16943	1.34943	1.18252	miRNA-3_0	Homo sapiens	2011-10-14	snoRNA	Affymetrix Proprietary Database	ENSG00000238327	chrX:23525328-23525430 (-)	103	ATCCCTTTATAGTTCCCGAGCATGACGATTGGGTGTTCACATGCATGTGTGAGATGTACCACCCTCGCATCTTGTTAGACGTTGGCACATTACCCGTCTGACC
ENSG00000238328_st	0.935157	1.05041	0.963896	0.838904	miRNA-3_0	Homo sapiens	2011-10-14	snoRNA	Affymetrix Proprietary Database	ENSG00000238328	chr2:101193931-101194019 (+)	89	CTCATTTTGTGGTTCATAAGTACGATCACGTATGTGAGATGTGCCCCCCTCAAATATCGTTAGGCTGTTGGCACATTACCCATATGACA
ENSG00000238328_x_st	1.02333	0.88378	0.966544	1.04225	miRNA-3_0	Homo sapiens	2011-10-14	snoRNA	Affymetrix Proprietary Database	ENSG00000238328	chr2:101193931-101194019 (+)	89	CTCATTTTGTGGTTCATAAGTACGATCACGTATGTGAGATGTGCCCCCCTCAAATATCGTTAGGCTGTTGGCACATTACCCATATGACA
ENSG00000238329_x_st	0.879027	0.88378	0.860156	0.86491	miRNA-3_0	Homo sapiens	2011-10-14	snoRNA	Affymetrix Proprietary Database	ENSG00000238329	chr16:18881488-18881591 (-)	104	ATCCTTTTGTAATACATAAGCATAATGATTGGGTTTTTATTTTCACATGTTTGATATGCCTCCCTCAAATCCTCTTATGATGTCAGCACATTACCCATCTGAGG
ENSG00000238330_x_st	0.791253	0.871854	0.935501	0.809472	miRNA-3_0	Homo sapiens	2011-10-14	snoRNA	Affymetrix Proprietary Database	ENSG00000238330	chr14:74265718-74265821 (+)	104	ATCCTTTTGTAGTTCATAAGCATGACGATTGGCTTTTCACTTTCATGTGTGAGATGTGCCTCACTCAAACCTTGTTATATTGTCAGCACATTACCCATCTGATG
ENSG00000238334_st	0.824431	0.912696	0.96683	0.951761	miRNA-3_0	Homo sapiens	2011-10-14	snoRNA	Affymetrix Proprietary Database	ENSG00000238334	chr5:68471651-68471754 (-)	104	ACTCTTTTGTAGTTCATAAGTGTGATGATTTGGTGTTCATGTGAACATGTGAAACGTGCCACCCTCAAACCTTGTTACAATGTGGGCATATTACCCATCTGACA
ENSG00000238334_x_st	0.94817	0.956725	0.812835	0.946424	miRNA-3_0	Homo sapiens	2011-10-14	snoRNA	Affymetrix Proprietary Database	ENSG00000238334	chr5:68471651-68471754 (-)	104	ACTCTTTTGTAGTTCATAAGTGTGATGATTTGGTGTTCATGTGAACATGTGAAACGTGCCACCCTCAAACCTTGTTACAATGTGGGCATATTACCCATCTGACA
ENSG00000238336_st	1.09115	1.10967	0.983567	1.09117	miRNA-3_0	Homo sapiens	2011-10-14	snoRNA	Affymetrix Proprietary Database	ENSG00000238336	chr7:129959119-129959222 (+)	104	TACTTTTTGTAGTTCATAAGCGTGGTGATTGGGTTTTCACGCTCATGTGTGACATATGCCTTCCTCCAATTTTGTTACAATGTTGGTGCGTTACCCATCAGACA
ENSG00000238336_x_st	0.963318	1.11018	1.11709	1.04884	miRNA-3_0	Homo sapiens	2011-10-14	snoRNA	Affymetrix Proprietary Database	ENSG00000238336	chr7:129959119-129959222 (+)	104	TACTTTTTGTAGTTCATAAGCGTGGTGATTGGGTTTTCACGCTCATGTGTGACATATGCCTTCCTCCAATTTTGTTACAATGTTGGTGCGTTACCCATCAGACA
ENSG00000238337_st	1.02481	0.891296	0.950466	0.876193	miRNA-3_0	Homo sapiens	2011-10-14	snoRNA	Affymetrix Proprietary Database	ENSG00000238337	chr2:135823202-135823304 (-)	103	ATCCTTTCATAGTTCGAAAGCGTGACGTTTAAGTTTTCACGCATACATATGAGATATGCCTCCCTCAAACATTGTCACAACATTGGTACATTACCATCTGACA
ENSG00000238337_x_st	0.914684	1.03391	1.02354	1.14868	miRNA-3_0	Homo sapiens	2011-10-14	snoRNA	Affymetrix Proprietary Database	ENSG00000238337	chr2:135823202-135823304 (-)	103	ATCCTTTCATAGTTCGAAAGCGTGACGTTTAAGTTTTCACGCATACATATGAGATATGCCTCCCTCAAACATTGTCACAACATTGGTACATTACCATCTGACA
ENSG00000238339_st	0.819715	1.02598	1.24218	0.869663	miRNA-3_0	Homo sapiens	2011-10-14	snoRNA	Affymetrix Proprietary Database	ENSG00000238339	chr2:179990263-179990364 (-)	102	ATCCTTTTGTAGTTTATAAGCATGATGATGGGTGCTCACACTCATCTGAGATGTGTCTCCCTCTAAGCCTTGTAACAACATCAGCACGTTACCCTTCTGATG
ENSG00000238339_x_st	0.888407	1.04819	0.942541	0.840408	miRNA-3_0	Homo sapiens	2011-10-14	snoRNA	Affymetrix Proprietary Database	ENSG00000238339	chr2:179990263-179990364 (-)	102	ATCCTTTTGTAGTTTATAAGCATGATGATGGGTGCTCACACTCATCTGAGATGTGTCTCCCTCTAAGCCTTGTAACAACATCAGCACGTTACCCTTCTGATG
ENSG00000238341_st	1.0832	1.02186	1.07959	0.96519	miRNA-3_0	Homo sapiens	2011-10-14	snoRNA	Affymetrix Proprietary Database	ENSG00000238341	chr2:122463543-122463633 (-)	91	AACTTAGTTTAGATCTTTTGAGTTTTCACATTCGTGTGAGATGTGCCTCCCTCAAACCTTGTTACTACCTTGGCACATTACATATCTGATG
ENSG00000238341_x_st	1.12403	1.38203	1.40028	0.764693	miRNA-3_0	Homo sapiens	2011-10-14	snoRNA	Affymetrix Proprietary Database	ENSG00000238341	chr2:122463543-122463633 (-)	91	AACTTAGTTTAGATCTTTTGAGTTTTCACATTCGTGTGAGATGTGCCTCCCTCAAACCTTGTTACTACCTTGGCACATTACATATCTGATG
ENSG00000238342_st	0.796509	1.18823	0.938597	0.924178	miRNA-3_0	Homo sapiens	2011-10-14	snoRNA	Affymetrix Proprietary Database	ENSG00000238342	chr15:33187401-33187502 (+)	102	ATCCTGAGATTCATGAGTGTGATGGATTGGGTGTTCGTATGCATGTGTGAGATGCGCCACCATTGAACCTTGTTAAGATATGGACACATTACCTGTCTGACA
ENSG00000238342_x_st	0.941937	0.875431	0.939356	0.878012	miRNA-3_0	Homo sapiens	2011-10-14	snoRNA	Affymetrix Proprietary Database	ENSG00000238342	chr15:33187401-33187502 (+)	102	ATCCTGAGATTCATGAGTGTGATGGATTGGGTGTTCGTATGCATGTGTGAGATGCGCCACCATTGAACCTTGTTAAGATATGGACACATTACCTGTCTGACA
ENSG00000238343_st	1.1523	1.40583	0.972832	1.41385	miRNA-3_0	Homo sapiens	2011-10-14	snoRNA	Affymetrix Proprietary Database	ENSG00000238343	chr16:68347142-68347243 (-)	102	ATCGTTTTGTAGTTCATAAGCGTGATGACTGGGTGTTCATGTGCCTGTGTCAGACGTGCCTCCCTCAAACCTTTACTACATTGGCACGTTACCCATTTGAAC
ENSG00000238343_x_st	0.957325	0.933283	0.986613	1.41992	miRNA-3_0	Homo sapiens	2011-10-14	snoRNA	Affymetrix Proprietary Database	ENSG00000238343	chr16:68347142-68347243 (-)	102	ATCGTTTTGTAGTTCATAAGCGTGATGACTGGGTGTTCATGTGCCTGTGTCAGACGTGCCTCCCTCAAACCTTTACTACATTGGCACGTTACCCATTTGAAC
ENSG00000238345_st	0.863282	0.840077	0.962154	0.775487	miRNA-3_0	Homo sapiens	2011-10-14	snoRNA	Affymetrix Proprietary Database	ENSG00000238345	chr3:10182834-10182931 (+)	98	GACTTTTTGTACTTTATAAGCGTGATGATTGGGTGTTCCCGTGTGAGATGCGCCACCCTCGAACCTTGTTACGACGTCGGCACATTGCGCGTCTGACA
ENSG00000238345_x_st	1.0465	1.35512	0.72386	1.03238	miRNA-3_0	Homo sapiens	2011-10-14	snoRNA	Affymetrix Proprietary Database	ENSG00000238345	chr3:10182834-10182931 (+)	98	GACTTTTTGTACTTTATAAGCGTGATGATTGGGTGTTCCCGTGTGAGATGCGCCACCCTCGAACCTTGTTACGACGTCGGCACATTGCGCGTCTGACA
ENSG00000238348_st	0.88378	0.741152	0.903532	0.920926	miRNA-3_0	Homo sapiens	2011-10-14	snoRNA	Affymetrix Proprietary Database	ENSG00000238348	chr9:19310689-19310786 (+)	98	ATCTTCTTATAGTTGATAAGCGTTGATGATTGGATGTTCACGCACATGTGTGAGATGTGCCTCCTACAACTTGATGTTGGCATATTACCTGTCTGATG
ENSG00000238348_x_st	1.02227	1.08779	1.14726	1.01765	miRNA-3_0	Homo sapiens	2011-10-14	snoRNA	Affymetrix Proprietary Database	ENSG00000238348	chr9:19310689-19310786 (+)	98	ATCTTCTTATAGTTGATAAGCGTTGATGATTGGATGTTCACGCACATGTGTGAGATGTGCCTCCTACAACTTGATGTTGGCATATTACCTGTCTGATG
ENSG00000238349_st	0.791517	1.00664	0.814155	0.953012	miRNA-3_0	Homo sapiens	2011-10-14	snoRNA	Affymetrix Proprietary Database	ENSG00000238349	chr19:11549997-11550096 (+)	100	AGCCGCCGCGCTTGGCCACGATGATTAGGTTTTTATGCACGTGTGAGAGATACGCCTCCCTTAAACCTTGTTGCGACCTTGGCGCATTACCTGTCTGATA
ENSG00000238350_st	1.15739	0.902075	0.98418	0.796509	miRNA-3_0	Homo sapiens	2011-10-14	snoRNA	Affymetrix Proprietary Database	ENSG00000238350	chr3:47507839-47507938 (+)	100	ATCTTCTGTAGTTCATCAGTATGATACCTGGGTGTTTCACACACATGTGAGATGAGTCATTCTTGAACCTTGTTATGATGTCAGCACTACCCATCTAACC
ENSG00000238351_st	1.08086	1.07485	1.02834	0.644239	miRNA-3_0	Homo sapiens	2011-10-14	snoRNA	Affymetrix Proprietary Database	ENSG00000238351	chr4:40870886-40870987 (-)	102	ATCTTTTAGTAGTTCGTAAGCATGGTGATTGGCTTTTCATGTGCATGTGTGAAATGTGCCTTCCACAAACCTTGTTACAAAGTTGGCACACTACCATTGATG
ENSG00000238351_x_st	0.799981	0.813312	0.851932	1.05985	miRNA-3_0	Homo sapiens	2011-10-14	snoRNA	Affymetrix Proprietary Database	ENSG00000238351	chr4:40870886-40870987 (-)	102	ATCTTTTAGTAGTTCGTAAGCATGGTGATTGGCTTTTCATGTGCATGTGTGAAATGTGCCTTCCACAAACCTTGTTACAAAGTTGGCACACTACCATTGATG
ENSG00000238352_x_st	0.887409	0.708594	1.04606	0.88747	miRNA-3_0	Homo sapiens	2011-10-14	snoRNA	Affymetrix Proprietary Database	ENSG00000238352	chr16:28797731-28797834 (-)	104	ATCTTTTTGTAGTTCATAAACGTGATGACTGTGTTTTCATGCTCATGCGTGAGTTGCACCTCCCTCAAACCTTGTTTTGACATTGACACATTATCTGCCTGATG
ENSG00000238354_st	0.823654	0.972269	0.922207	0.841585	miRNA-3_0	Homo sapiens	2011-10-14	snoRNA	Affymetrix Proprietary Database	ENSG00000238354	chr7:54427585-54427688 (+)	104	ATCCTTTTGTAGTTTATAAGCGTGATGATTGGGTTTTCATGCTCATGTGTGAGAAGTGCCTTCCTCAAACCTTGTTATGCTGTTGGTGCATTACTCATGTGATG
ENSG00000238355_st	0.903879	1.06227	0.97274	0.848697	miRNA-3_0	Homo sapiens	2011-10-14	snoRNA	Affymetrix Proprietary Database	ENSG00000238355	chr10:57327499-57327602 (+)	104	ATTATTTTGTAGTTCATAAGCGCGATGACTGGGTGTTCACACACAGGTGCAAGTTGTGCCACCCTCGAAACTTGTTACACCGTTGGCACATTACCCATCAGACA
ENSG00000238355_x_st	0.984827	0.831051	0.879107	0.964117	miRNA-3_0	Homo sapiens	2011-10-14	snoRNA	Affymetrix Proprietary Database	ENSG00000238355	chr10:57327499-57327602 (+)	104	ATTATTTTGTAGTTCATAAGCGCGATGACTGGGTGTTCACACACAGGTGCAAGTTGTGCCACCCTCGAAACTTGTTACACCGTTGGCACATTACCCATCAGACA
ENSG00000238359_x_st	0.879302	0.738634	0.907001	0.940647	miRNA-3_0	Homo sapiens	2011-10-14	snoRNA	Affymetrix Proprietary Database	ENSG00000238359	chr3:171411001-171411104 (+)	104	ATCCTTTTGTAGTTCATGAGCATGATGATTGTGTGTTCACACACAAGCGTGAGATGTGCCACACTCGAACCTTCTTACGACGTCTGCACATTACCCATCTCATC
ENSG00000238361_x_st	0.824293	1.08829	0.967778	1.07347	miRNA-3_0	Homo sapiens	2011-10-14	snoRNA	Affymetrix Proprietary Database	ENSG00000238361	chr12:93659405-93659508 (-)	104	ATCCTTTTGTAGTTCATAAGCATGATAATTGGGTTTTCATGCTCATGTGTGAGCTGTACCTCCCTTAAACCTCGTTATGATGTTGACACATTACCTGTCTGACA
ENSG00000238368_st	1.04709	0.970517	0.957618	1.04226	miRNA-3_0	Homo sapiens	2011-10-14	snoRNA	Affymetrix Proprietary Database	ENSG00000238368	chr2:120674894-120675000 (+)	107	ATCCTTTTGTGGTTCATAAGCATGATGATTAGATTTTCATGCTATTGGGTGAGATATGCCTTCCTCAGACTTTGTTACAGCATAGGCACATTACAACCTGTCTGATA
ENSG00000238368_x_st	1.41194	1.9067	1.69176	1.7241	miRNA-3_0	Homo sapiens	2011-10-14	snoRNA	Affymetrix Proprietary Database	ENSG00000238368	chr2:120674894-120675000 (+)	107	ATCCTTTTGTGGTTCATAAGCATGATGATTAGATTTTCATGCTATTGGGTGAGATATGCCTTCCTCAGACTTTGTTACAGCATAGGCACATTACAACCTGTCTGATA
ENSG00000238369_st	0.866965	0.799647	0.903532	1.21286	miRNA-3_0	Homo sapiens	2011-10-14	snoRNA	Affymetrix Proprietary Database	ENSG00000238369	chr5:149408912-149409015 (-)	104	ATCCTTTTATAGCTCACAAGTATGACAATCTGGTATTCATGCACATGGGTGAGATGTGCCTCCCTCAAACCTCATTATAACGTCAGCACATTACCCATTTGACA
ENSG00000238369_x_st	0.739702	1.02391	0.943134	0.923134	miRNA-3_0	Homo sapiens	2011-10-14	snoRNA	Affymetrix Proprietary Database	ENSG00000238369	chr5:149408912-149409015 (-)	104	ATCCTTTTATAGCTCACAAGTATGACAATCTGGTATTCATGCACATGGGTGAGATGTGCCTCCCTCAAACCTCATTATAACGTCAGCACATTACCCATTTGACA
ENSG00000238371_st	0.975693	1.0157	0.995444	0.955437	miRNA-3_0	Homo sapiens	2011-10-14	snoRNA	Affymetrix Proprietary Database	ENSG00000238371	chr2:16043792-16043895 (+)	104	ACCCTTTTGTAGTTCATAAGCATGATGATTGAGTTTTCAGGTGCATGGGTGAGATGTGCCTCCCTCAAATCTTGTTCAGACATTGGCACATTACCTCTCTGATG
ENSG00000238372_x_st	0.740533	0.838152	0.840656	0.935867	miRNA-3_0	Homo sapiens	2011-10-14	snoRNA	Affymetrix Proprietary Database	ENSG00000238372	chr8:102859484-102859588 (-)	105	ATCCTGTTGTAGCTCATGAGCGTGATAATTGGGTGTTCATGTGCGTGTGTGAGATGTGCCACCCTCTGAACCTTGTTACGACATTGGCACATTACCTGTCTGACC
ENSG00000238375_st	0.967603	0.945048	1.05112	0.936919	miRNA-3_0	Homo sapiens	2011-10-14	snoRNA	Affymetrix Proprietary Database	ENSG00000238375	chr6:37218980-37219082 (-)	103	GTCCTTTTGCAGTTTGTAAGCAAGATGAGTGGGTGTTCATTCCCATATGTGAGATGTGCCTCCCTCAAACCTTGTTTCCTGTCGGCACATTACCTGTCTGACA
ENSG00000238375_x_st	0.937408	1.22161	0.745225	0.998753	miRNA-3_0	Homo sapiens	2011-10-14	snoRNA	Affymetrix Proprietary Database	ENSG00000238375	chr6:37218980-37219082 (-)	103	GTCCTTTTGCAGTTTGTAAGCAAGATGAGTGGGTGTTCATTCCCATATGTGAGATGTGCCTCCCTCAAACCTTGTTTCCTGTCGGCACATTACCTGTCTGACA
ENSG00000238376_st	0.829005	0.898364	0.811093	0.873242	miRNA-3_0	Homo sapiens	2011-10-14	snoRNA	Affymetrix Proprietary Database	ENSG00000238376	chr18:28652470-28652573 (+)	104	TGGCTTTTATGGTGCATAAGCATGATGATAGGGTTTTTATGCTCATGTGTGAGACACACGTCTCTCAAACCTTATTACGACAACAGTACATTACCTGTATGACT
ENSG00000238377_st	1.05014	1.05014	0.804773	1.02763	miRNA-3_0	Homo sapiens	2011-10-14	snoRNA	Affymetrix Proprietary Database	ENSG00000238377	chr3:99940365-99940436 (-)	72	GTAGGGATTATTGAAAATTTAAGTAGCATAATCAATGTAATATTATTTTGTCCTCTAAGAAATACTGCACAT
ENSG00000238377_x_st	1.09645	1.09645	1.09645	1.03933	miRNA-3_0	Homo sapiens	2011-10-14	snoRNA	Affymetrix Proprietary Database	ENSG00000238377	chr3:99940365-99940436 (-)	72	GTAGGGATTATTGAAAATTTAAGTAGCATAATCAATGTAATATTATTTTGTCCTCTAAGAAATACTGCACAT
ENSG00000238383_st	0.717839	0.898385	0.823335	0.771107	miRNA-3_0	Homo sapiens	2011-10-14	snoRNA	Affymetrix Proprietary Database	ENSG00000238383	chr4:22351073-22351177 (+)	105	ATCCTCTGGTAGTTCATGAGCATGATGATTGGGTGTTTCACGCACATGTGTGAGATGTGCCGTACTTGAAACTTGTTACCATGTCTGCACAATGGGCATCTGACC
ENSG00000238383_x_st	0.925441	0.88636	0.947705	0.908624	miRNA-3_0	Homo sapiens	2011-10-14	snoRNA	Affymetrix Proprietary Database	ENSG00000238383	chr4:22351073-22351177 (+)	105	ATCCTCTGGTAGTTCATGAGCATGATGATTGGGTGTTTCACGCACATGTGTGAGATGTGCCGTACTTGAAACTTGTTACCATGTCTGCACAATGGGCATCTGACC
ENSG00000238384_x_st	1.11026	1.48168	0.975223	1.19168	miRNA-3_0	Homo sapiens	2011-10-14	snoRNA	Affymetrix Proprietary Database	ENSG00000238384	chr7:94905898-94905996 (+)	99	ATCTTTTGTAGTTCCTAAGTGTGATGATTGGGTGTTCACAGGCATGTGTGAGATGGCCTCCCTCAAACCTTGTTATGACATTGGCATACCCAAAAAAAA
ENSG00000238387_x_st	0.906853	0.987192	1.114	0.841705	miRNA-3_0	Homo sapiens	2011-10-14	snoRNA	Affymetrix Proprietary Database	ENSG00000238387	chr11:9599575-9599678 (+)	104	ACACTTTTGTAGTTTATAAGTGTGATGATTGGGTTTTCATACTCAAGTGTGAAATGTGCCTCCCTCAAACCTTGTTACGACATCAGCACATTACCAGTCTGAAA
ENSG00000238388_st	4.20017	5.17752	5.47252	5.09476	miRNA-3_0	Homo sapiens	2011-10-14	snoRNA	Affymetrix Proprietary Database	ENSG00000238388	chr11:100805005-100805109 (+)	105	ATCCTTTTGTAGTTCATGGGCATGATGTTTGGGTGTTCACGCATGTGTGTGAGACATGCCACCCTCTGAACCTTGTTACAATCTCAGCATATTACCCGTCTAACC
ENSG00000238388_x_st	1.47493	1.99521	1.71665	1.68232	miRNA-3_0	Homo sapiens	2011-10-14	snoRNA	Affymetrix Proprietary Database	ENSG00000238388	chr11:100805005-100805109 (+)	105	ATCCTTTTGTAGTTCATGGGCATGATGTTTGGGTGTTCACGCATGTGTGTGAGACATGCCACCCTCTGAACCTTGTTACAATCTCAGCATATTACCCGTCTAACC
ENSG00000238389_st	0.918478	1.05407	1.02155	0.935866	miRNA-3_0	Homo sapiens	2011-10-14	snoRNA	Affymetrix Proprietary Database	ENSG00000238389	chr1:94616974-94617077 (+)	104	GACCTTTTGTAGTTCATAAGTGTGATGATTCGGGTTTCACGCTCATATGTAAAATGTGCCTCCCTCAAACCTTGTTACAACATCAGCACATTGCCCATGTGACA
ENSG00000238389_x_st	0.871183	1.0863	0.885543	0.856463	miRNA-3_0	Homo sapiens	2011-10-14	snoRNA	Affymetrix Proprietary Database	ENSG00000238389	chr1:94616974-94617077 (+)	104	GACCTTTTGTAGTTCATAAGTGTGATGATTCGGGTTTCACGCTCATATGTAAAATGTGCCTCCCTCAAACCTTGTTACAACATCAGCACATTGCCCATGTGACA
ENSG00000238390_st	0.947951	0.990618	0.929448	1.14409	miRNA-3_0	Homo sapiens	2011-10-14	snoRNA	Affymetrix Proprietary Database	ENSG00000238390	chr21:33036619-33036795 (+)	177	ACTTTATTGTATATAAGCACTGTGCTAAAATTGCAGGAACTGGGACCATATCCTGATTTTTGTAATAATGCCAGCAGAGTACACACAAGAAAAGTAACTGCACTAGATTGTGAAGACTGGGGTGGACCTGCTTCTGAAGGTCCAGTGCCCTTTGTCTTAAGATTTGGTGTAGTGTGT
ENSG00000238394_st	0.711278	1.09148	0.968292	0.761226	miRNA-3_0	Homo sapiens	2011-10-14	snoRNA	Affymetrix Proprietary Database	ENSG00000238394	chr7:5525026-5525132 (+)	107	ATCCTCCTATAGTTCCTCAATGTGATGACTGGGTGTTCACACTCATTGGCGAGATGTGCCTCTCTCAAACCTTGTTCAGATGCTGCAGACACATTACCCATCAGATG
ENSG00000238395_st	0.857688	1.01894	0.843274	0.736252	miRNA-3_0	Homo sapiens	2011-10-14	snoRNA	Affymetrix Proprietary Database	ENSG00000238395	chr12:49354521-49354619 (-)	99	ATCCTTTTGTAGTTCATAAGCATAATGACTGGGTGCTTACACACATGTGAGATGTGCCACCCTCAAACCTTGTTACATTGGCACACTATCCATTTGACA
ENSG00000238395_x_st	1.02241	1.0146	0.999203	0.878688	miRNA-3_0	Homo sapiens	2011-10-14	snoRNA	Affymetrix Proprietary Database	ENSG00000238395	chr12:49354521-49354619 (-)	99	ATCCTTTTGTAGTTCATAAGCATAATGACTGGGTGCTTACACACATGTGAGATGTGCCACCCTCAAACCTTGTTACATTGGCACACTATCCATTTGACA
ENSG00000238398_st	0.854229	0.890642	0.833523	1.08431	miRNA-3_0	Homo sapiens	2011-10-14	snoRNA	Affymetrix Proprietary Database	ENSG00000238398	chr3:162896662-162896763 (-)	102	GTACTTTTGTGGTTCATAAGTGTGATATATGAGTTTTCATGCTCATGTATGAGATGTGCCTCCCTCAAAGCTTAGGACTTCAGCACATTGCCTAATACGAAA
ENSG00000238400_x_st	0.746186	0.862474	1.01352	0.818097	miRNA-3_0	Homo sapiens	2011-10-14	snoRNA	Affymetrix Proprietary Database	ENSG00000238400	chr5:65526957-65527060 (-)	104	ATCCTTTTGTGGTTGGTAAGCATGATAACTGGATTTTCACATTCATGTGTGAAATGTGCCTCCTTCAAGGCTTGTTACCATGTAGGCACATTACCCAACTGATG
ENSG00000238401_st	0.781512	0.776721	0.94448	0.916011	miRNA-3_0	Homo sapiens	2011-10-14	snoRNA	Affymetrix Proprietary Database	ENSG00000238401	chr1:207212039-207212145 (-)	107	ATCCTTTTGTAGTTCATAAGTGTGATGATTGGGGTTTTGCACTTATGTGTGGGATGTGATGACTCTCTCAAACCTTGTTATGACATCAGCACATTACCTGTCTGATG
ENSG00000238402_st	0.896597	1.13514	1.07451	0.837079	miRNA-3_0	Homo sapiens	2011-10-14	snoRNA	Affymetrix Proprietary Database	ENSG00000238402	chr9:75142152-75142255 (+)	104	ATTCTTTTGTAGTTCAAAAGCATGATGATTGGGTGTTCACAGGCATGTGTAAGACGTGACACCCTCTGAACCTCCTTATGACCCGGTACATTACCTGTCTGACC
ENSG00000238403_st	0.983628	1.10352	0.768507	0.768507	miRNA-3_0	Homo sapiens	2011-10-14	snoRNA	Affymetrix Proprietary Database	ENSG00000238403	chr17:80540381-80540476 (+)	96	ATCGTTTATAAGCATGATGACTGGGTTTTCACGCTTCCCCATAGGATGGGCCTTCCTTAAATCTTGTTATGTTGTCAGCACATTACTTGTGTGACG
ENSG00000238407_x_st	0.811483	1.02918	0.738033	0.95395	miRNA-3_0	Homo sapiens	2011-10-14	snoRNA	Affymetrix Proprietary Database	ENSG00000238407	chr13:98538063-98538166 (+)	104	ATCCTCTTGTAGCTCCTAAGTGTGACGATTGGGTTTTCAGGCTCATATGTGAGATGTGCCTCCCTCAGATCTTGTTACGATGTTGGCACATTACCCATCTGATG
ENSG00000238408_st	0.893348	0.86762	1.02809	0.902765	miRNA-3_0	Homo sapiens	2011-10-14	snoRNA	Affymetrix Proprietary Database	ENSG00000238408	chr13:40021252-40021353 (-)	102	ATCCTTTTGTGCTTCATAAGCGTGATGATTGGGTTTCACAGTAACGTGTGAGATGTGCCTTCTTCAGCCTTATTAGGATGTTGGCACATTACCCATCTGATA
ENSG00000238408_x_st	1.00015	0.851539	0.903532	0.986038	miRNA-3_0	Homo sapiens	2011-10-14	snoRNA	Affymetrix Proprietary Database	ENSG00000238408	chr13:40021252-40021353 (-)	102	ATCCTTTTGTGCTTCATAAGCGTGATGATTGGGTTTCACAGTAACGTGTGAGATGTGCCTTCTTCAGCCTTATTAGGATGTTGGCACATTACCCATCTGATA
ENSG00000238409_st	1.10964	1.10964	0.692194	1.16391	miRNA-3_0	Homo sapiens	2011-10-14	snoRNA	Affymetrix Proprietary Database	ENSG00000238409	chr16:11387067-11387170 (+)	104	GTGGTTTTGTGGCTCCCAAGCACGATGGTCTGGTGTTCACGAGGGTGTGTAAGATGCACCTCCCTCAAACCTTGTTACAAGGTTGGCATGTTACCCGTCTGATG
ENSG00000238410_st	0.986512	0.951575	0.837763	1.13965	miRNA-3_0	Homo sapiens	2011-10-14	snoRNA	Affymetrix Proprietary Database	ENSG00000238410	chr2:75716702-75716836 (+)	135	CTGTGTGTAGAAATGTTTGCTCCTCTATCCTTTGGGAACAGGAATACATTCATAACATGCTACATGTAAAAAGGACTCCCCAGGGTGGCCAATCTTATGGTAGAGGTTGTATGGTAATATATTTCTCCTTCATAA
ENSG00000238414_x_st	1.54869	1.39611	1.99133	1.30941	miRNA-3_0	Homo sapiens	2011-10-14	snoRNA	Affymetrix Proprietary Database	ENSG00000238414	chr10:27157094-27157193 (+)	100	ATCCTTTCATAGTTCATAAGCATGATTGGGTTTTCACACTATGTGTAAGATGTGCCTCCATCAAACCTTGTTAGGATGTTGGCATATCACCCATCTGATG
ENSG00000238416_x_st	0.938286	1.17948	0.997456	0.947664	miRNA-3_0	Homo sapiens	2011-10-14	snoRNA	Affymetrix Proprietary Database	ENSG00000238416	chr3:73131138-73131241 (+)	104	ATCCTTTTATAGTTCATAAGTGTGATGATTGGGTTTTCACGCTCGTATGTGAGATGTGCCTCCCTCAGACTTTGTTACGATGTTGGCACATTCCCCGTTTGATG
ENSG00000238418_st	0.795223	0.796509	0.737252	0.854654	miRNA-3_0	Homo sapiens	2011-10-14	snoRNA	Affymetrix Proprietary Database	ENSG00000238418	chr17:74320277-74320380 (+)	104	ATCATTTTGTAGTTCATAAGTGTGATCATTGGGTGTTCACGCTTACATGTGAGATGTGCCATCCTTGAACCTTGTTAGAACATCAGTACATCACCTGGCTGACA
ENSG00000238418_x_st	0.925801	1.04385	0.905283	0.722409	miRNA-3_0	Homo sapiens	2011-10-14	snoRNA	Affymetrix Proprietary Database	ENSG00000238418	chr17:74320277-74320380 (+)	104	ATCATTTTGTAGTTCATAAGTGTGATCATTGGGTGTTCACGCTTACATGTGAGATGTGCCATCCTTGAACCTTGTTAGAACATCAGTACATCACCTGGCTGACA
ENSG00000238422_x_st	1.7566	2.31181	1.61786	1.57162	miRNA-3_0	Homo sapiens	2011-10-14	snoRNA	Affymetrix Proprietary Database	ENSG00000238422	chr8:124278882-124278985 (-)	104	ATCCTTTTGTAGTTCTTAAGTGTGATGATTGGGTTTTCATGCTTATGTGTGAAATGTGCCTTTCTCAAACCTTGTTATGACACTGGCACATTACCTGTGTGACG
ENSG00000238425_x_st	0.997727	1.02989	0.939763	0.880071	miRNA-3_0	Homo sapiens	2011-10-14	snoRNA	Affymetrix Proprietary Database	ENSG00000238425	chr18:2774872-2774961 (+)	90	ATGCTTGTTGATGATTGGGTGTTCACGCACATGCGTGAGATATGCCACCCTTGAACCTTGTTACACTGTTGGCACATTACCTGTCTGACC
ENSG00000238428_st	0.819715	0.893795	0.805574	0.813173	miRNA-3_0	Homo sapiens	2011-10-14	snoRNA	Affymetrix Proprietary Database	ENSG00000238428	chr2:219049702-219049805 (-)	104	ATACTTTTGTAGCTCATAAGCATGATGATTCAGTGTCCAAGTGCATGCATGAGATGTGCCTCCCTCAAACCTTGTCACAACATCAGCACGTTGCTCATCTGACA
ENSG00000238428_x_st	0.742587	0.871968	0.871968	1.03725	miRNA-3_0	Homo sapiens	2011-10-14	snoRNA	Affymetrix Proprietary Database	ENSG00000238428	chr2:219049702-219049805 (-)	104	ATACTTTTGTAGCTCATAAGCATGATGATTCAGTGTCCAAGTGCATGCATGAGATGTGCCTCCCTCAAACCTTGTCACAACATCAGCACGTTGCTCATCTGACA
ENSG00000238430_st	1.10131	1.61324	1.34872	1.38079	miRNA-3_0	Homo sapiens	2011-10-14	snoRNA	Affymetrix Proprietary Database	ENSG00000238430	chr1:173629236-173629339 (-)	104	ATCCTTTTGTAATTCATAGGTGTGATTATTGGGTTTTCATGCTCATGTGTGAGAGGTACCTCCTTCAAACCTTGTTACAACACGGGCACATTTCCTGTCTGTTG
ENSG00000238430_x_st	0.88378	1.2735	0.970018	1.11091	miRNA-3_0	Homo sapiens	2011-10-14	snoRNA	Affymetrix Proprietary Database	ENSG00000238430	chr1:173629236-173629339 (-)	104	ATCCTTTTGTAATTCATAGGTGTGATTATTGGGTTTTCATGCTCATGTGTGAGAGGTACCTCCTTCAAACCTTGTTACAACACGGGCACATTTCCTGTCTGTTG
ENSG00000238433_st	1.27404	1.29786	1.27404	0.931608	miRNA-3_0	Homo sapiens	2011-10-14	snoRNA	Affymetrix Proprietary Database	ENSG00000238433	chr8:59574800-59574903 (-)	104	ATCCTTTTGTAGTTCATAAGTGTGATGATTGGGTGTTCATGTGCAGCTGTGTGATGTGCCGCCCTTGAACCTTGTTACGAGTTTGGCACATTACCTGTTTAACG
ENSG00000238433_x_st	1.06051	1.02442	0.75013	0.920235	miRNA-3_0	Homo sapiens	2011-10-14	snoRNA	Affymetrix Proprietary Database	ENSG00000238433	chr8:59574800-59574903 (-)	104	ATCCTTTTGTAGTTCATAAGTGTGATGATTGGGTGTTCATGTGCAGCTGTGTGATGTGCCGCCCTTGAACCTTGTTACGAGTTTGGCACATTACCTGTTTAACG
ENSG00000238436_st	0.859907	1.02713	0.939862	0.859907	miRNA-3_0	Homo sapiens	2011-10-14	snoRNA	Affymetrix Proprietary Database	ENSG00000238436	chr12:58062727-58062822 (-)	96	ATCCTTTTGTGGGTCATATGCATGATGATTGGGTGTTCACGCACAAGTATGAGATGTGCCACCTTTTTACAGCATTGGCACATTACCTGTCTGATG
ENSG00000238436_x_st	0.901957	0.844838	0.901957	0.956822	miRNA-3_0	Homo sapiens	2011-10-14	snoRNA	Affymetrix Proprietary Database	ENSG00000238436	chr12:58062727-58062822 (-)	96	ATCCTTTTGTGGGTCATATGCATGATGATTGGGTGTTCACGCACAAGTATGAGATGTGCCACCTTTTTACAGCATTGGCACATTACCTGTCTGATG
ENSG00000238437_st	1.25405	0.762831	0.903532	1.01578	miRNA-3_0	Homo sapiens	2011-10-14	snoRNA	Affymetrix Proprietary Database	ENSG00000238437	chr11:93530379-93530479 (+)	101	ATCCTTTTGTGGTTCAAAAGCATGATTGGGCTTTCATGCTTATGCATGAGTTGTGACTCCCTCAAACCTTATTAGGATGTCGGCGCATTACCCATCTGACA
ENSG00000238437_x_st	1.03403	1.18264	1.02364	1.22661	miRNA-3_0	Homo sapiens	2011-10-14	snoRNA	Affymetrix Proprietary Database	ENSG00000238437	chr11:93530379-93530479 (+)	101	ATCCTTTTGTGGTTCAAAAGCATGATTGGGCTTTCATGCTTATGCATGAGTTGTGACTCCCTCAAACCTTATTAGGATGTCGGCGCATTACCCATCTGACA
ENSG00000238438_x_st	0.835807	0.950285	0.950285	0.869663	miRNA-3_0	Homo sapiens	2011-10-14	snoRNA	Affymetrix Proprietary Database	ENSG00000238438	chr6:1186753-1186855 (+)	103	GTTCTTTTGTGGTTCATAAGTGTGATGATTGGGTTTTTTGCTCATGTGTGAGATGTGCCTCCCTCAAACCTCGTTATGATGTCGGCACATCACCCATCTGACT
ENSG00000238440_x_st	0.929701	1.04547	1.08348	0.893645	miRNA-3_0	Homo sapiens	2011-10-14	snoRNA	Affymetrix Proprietary Database	ENSG00000238440	chr12:64749542-64749645 (-)	104	ATCCTTTTGAAGTTCATAAGCATGGTGATTGGGTTTTCACACTCATGTGTGAGATGTACCACCCTTAAAGCTTGTTATGATGTAGGCACATTACCCATCTGACA
ENSG00000238445_st	1.22005	1.28985	1.00236	1.07144	miRNA-3_0	Homo sapiens	2011-10-14	snoRNA	Affymetrix Proprietary Database	ENSG00000238445	chr18:3572938-3573041 (-)	104	ATCTTTTTGTGATTCATCAGCATGATGATTGGGTCTTCACACAAAAGTTTAAGATGTGCCTCCCTCACATCTTATTATCGTGTCAGCATATTTCCTGTCTGAAG
ENSG00000238445_x_st	1.05103	0.946036	1.20481	1.01784	miRNA-3_0	Homo sapiens	2011-10-14	snoRNA	Affymetrix Proprietary Database	ENSG00000238445	chr18:3572938-3573041 (-)	104	ATCTTTTTGTGATTCATCAGCATGATGATTGGGTCTTCACACAAAAGTTTAAGATGTGCCTCCCTCACATCTTATTATCGTGTCAGCATATTTCCTGTCTGAAG
ENSG00000238450_st	0.885651	0.8786	0.746073	0.94021	miRNA-3_0	Homo sapiens	2011-10-14	snoRNA	Affymetrix Proprietary Database	ENSG00000238450	chr8:71516767-71516872 (+)	106	ACCCTTTTGTAGTTCACAAGTGTGATGATTGGGGTTTCACGCTTATATGTGAGATGTGTCTCTCCCTCAAACTTTGTTCTGACCTGAGCACCTTACCTGTCATAAA
ENSG00000238450_x_st	0.949459	0.882979	1.09569	1.00142	miRNA-3_0	Homo sapiens	2011-10-14	snoRNA	Affymetrix Proprietary Database	ENSG00000238450	chr8:71516767-71516872 (+)	106	ACCCTTTTGTAGTTCACAAGTGTGATGATTGGGGTTTCACGCTTATATGTGAGATGTGTCTCTCCCTCAAACTTTGTTCTGACCTGAGCACCTTACCTGTCATAAA
ENSG00000238451_x_st	0.813779	1.09587	0.8811	1.00841	miRNA-3_0	Homo sapiens	2011-10-14	snoRNA	Affymetrix Proprietary Database	ENSG00000238451	chr5:70384459-70384562 (+)	104	GTCCTTTTATAGTTGATGAGCATGATGATTGGGTGTTCACACGCATGTGTGAAATGTCCCACCCTCAAATCTTGTTACAATATTGGCACATTACCCATCTGACA
ENSG00000238453_st	0.886964	1.01441	0.804092	0.802414	miRNA-3_0	Homo sapiens	2011-10-14	snoRNA	Affymetrix Proprietary Database	ENSG00000238453	chr7:77053000-77053105 (-)	106	ATCCTTTCGTAGTTCATAAGCATGATGATCGGGTGTTCACATGCTCATATGTGACATGTGCCACCCTCGAATCTTGGTACAATGTTGGGACATTACCCATCTGACA
ENSG00000238455_st	0.931936	1.02594	0.803082	0.782231	miRNA-3_0	Homo sapiens	2011-10-14	snoRNA	Affymetrix Proprietary Database	ENSG00000238455	chr13:57133758-57133859 (+)	102	ATCCATTTGTAGTTCAGAAACATGACTATTGTCTTTTCAAGCTTATATGAGATCTGGCTCCCTCAATCCTTGCTATGATATCAGTACATTACCTGTCTGATG
ENSG00000238455_x_st	0.988131	0.821207	0.911554	0.943889	miRNA-3_0	Homo sapiens	2011-10-14	snoRNA	Affymetrix Proprietary Database	ENSG00000238455	chr13:57133758-57133859 (+)	102	ATCCATTTGTAGTTCAGAAACATGACTATTGTCTTTTCAAGCTTATATGAGATCTGGCTCCCTCAATCCTTGCTATGATATCAGTACATTACCTGTCTGATG
ENSG00000238458_st	0.833564	1.06472	1.12475	1.22987	miRNA-3_0	Homo sapiens	2011-10-14	snoRNA	Affymetrix Proprietary Database	ENSG00000238458	chr6:18402182-18402283 (-)	102	ATCCTCTTGTAGTTCATAAGCATGATGATTGGCTTCTCCCAGTCACATGAGATATGCCTCCCTCAAACCTGGTTACACCATAAGCACATTATCCATCTAACA
ENSG00000238459_x_st	0.950285	0.865997	0.951006	0.867503	miRNA-3_0	Homo sapiens	2011-10-14	snoRNA	Affymetrix Proprietary Database	ENSG00000238459	chr7:98482613-98482713 (-)	101	ATCCTTTTGTAGTTTGTAAGGGTGATGATTGGGGTTTCATGCTTATATGTGAGACATGCCTCCCTCAAACCTTGTTATGTCAGCACATTACCCATCTGATG
ENSG00000238461_x_st	0.835223	0.96371	1.06276	0.76845	miRNA-3_0	Homo sapiens	2011-10-14	snoRNA	Affymetrix Proprietary Database	ENSG00000238461	chrX:119678170-119678273 (+)	104	ATCCTTTTGTAGTTGAGAAGCATGATGATTGGGTTTTTATGCTCATATATGAGATGTGCTTCCTTCAAACCTTGTTATGACATCAGCACATTACCTGTCTGATG
ENSG00000238462_st	1.05209	0.946786	0.944836	1.07679	miRNA-3_0	Homo sapiens	2011-10-14	snoRNA	Affymetrix Proprietary Database	ENSG00000238462	chr2:9672371-9672474 (-)	104	ATACTTTTATAGTTCATAAGTGTGGTGATTGGCTGTTCACACACACATATGAGATGTACCACCCTAGAACCTTGTTACAATGTTAGCACATTACCAGTCTGACA
ENSG00000238462_x_st	0.984009	1.07128	0.942453	0.989847	miRNA-3_0	Homo sapiens	2011-10-14	snoRNA	Affymetrix Proprietary Database	ENSG00000238462	chr2:9672371-9672474 (-)	104	ATACTTTTATAGTTCATAAGTGTGGTGATTGGCTGTTCACACACACATATGAGATGTACCACCCTAGAACCTTGTTACAATGTTAGCACATTACCAGTCTGACA
ENSG00000238463_st	0.989854	0.928509	0.820588	1.14367	miRNA-3_0	Homo sapiens	2011-10-14	snoRNA	Affymetrix Proprietary Database	ENSG00000238463	chr13:95862598-95862702 (+)	105	ATCCTTTTGTAGTTCATGAGCATGATAATCGGGTGTTCACGCACTTGTGTGAGATGTGCCACCCTTGAATTTTGTTATGATGTTTCCACAATAGCCCATCTGACA
ENSG00000238464_st	1.27733	1.20567	0.774898	1.2122	miRNA-3_0	Homo sapiens	2011-10-14	snoRNA	Affymetrix Proprietary Database	ENSG00000238464	chr6:74103636-74103736 (-)	101	ATCCTTTTGTAAGTCATAAGTGTGATTGGGTTTTCATGCTCTTGTGTCAAATGTGCCTCCCTCAAACCTTGTTACGAAGTGGGCACACTACCCACCTGATG
ENSG00000238464_x_st	0.976192	1.24676	0.976192	0.984827	miRNA-3_0	Homo sapiens	2011-10-14	snoRNA	Affymetrix Proprietary Database	ENSG00000238464	chr6:74103636-74103736 (-)	101	ATCCTTTTGTAAGTCATAAGTGTGATTGGGTTTTCATGCTCTTGTGTCAAATGTGCCTCCCTCAAACCTTGTTACGAAGTGGGCACACTACCCACCTGATG
ENSG00000238465_st	0.816077	1.346	1.0779	0.84356	miRNA-3_0	Homo sapiens	2011-10-14	snoRNA	Affymetrix Proprietary Database	ENSG00000238465	chr2:70139827-70139931 (+)	105	ATCCTTTTATAGTTCATAAACATAGTAATTAGGTGTTCCCATTGCATGTATGAGATGTGCCTCCCAAAGAGCTTGTTACAGCGTTAGTACATTACCTGTCTGATA
ENSG00000238466_st	0.919784	0.827061	1.0921	0.886927	miRNA-3_0	Homo sapiens	2011-10-14	snoRNA	Affymetrix Proprietary Database	ENSG00000238466	chr8:21889861-21889963 (+)	103	AGGCTCTTGTCATTTATAAGTGTGATGATTGGGGTTTCACGCTCGTGTGTAAGGTGTGCCTCCCACAAACCTGGTTACGAGTTGGCACATCACCTGTCTGATG
ENSG00000238472_x_st	0.830413	0.831448	0.912518	0.875954	miRNA-3_0	Homo sapiens	2011-10-14	snoRNA	Affymetrix Proprietary Database	ENSG00000238472	chr10:101779351-101779456 (+)	106	GTCATTTTGTAGGTCATAAGCATGATGATTGAGTTTTCATGCTCATGCGTGAGATGTACCTCCCTCAAACCTTGCTACAACATTGGTAATGTACCAATGTCTGACA
ENSG00000238473_x_st	1.09304	0.84341	0.912493	0.695764	miRNA-3_0	Homo sapiens	2011-10-14	snoRNA	Affymetrix Proprietary Database	ENSG00000238473	chrX:47941136-47941239 (+)	104	ATCCTTTTGTAGTTCCTAAGCATGATGATTGGGTGTTCATGTGCTTATGTGAGATGTGCCTTTCTCAAACCTTGTTATGACATCAGCACATTATTCATCTGATA
ENSG00000238474_x_st	0.996856	0.900352	1.10147	0.81631	miRNA-3_0	Homo sapiens	2011-10-14	snoRNA	Affymetrix Proprietary Database	ENSG00000238474	chr6:109612458-109612561 (-)	104	ATTCTTTTGTAGTTCATGAGCCTGATGATTGGGTGTTCACACGTGTGTGTGAGATGTGCTATTCTCGAACCTTGTTACAACGTCGTCGCATTACCTGTCTGACC
ENSG00000238475_st	0.88378	0.929717	0.903532	0.849096	miRNA-3_0	Homo sapiens	2011-10-14	snoRNA	Affymetrix Proprietary Database	ENSG00000238475	chr12:63044955-63045058 (+)	104	ATCCTTTTGTAGTTCATAAGCTTGATGTTTGAGTTTTCACACTTACGTGTGAAATGTGCCTCCCTTAAACCTTGTTACTACGTCAGCACATTACCCATGAGACA
ENSG00000238475_x_st	0.771535	0.771064	0.734058	0.844689	miRNA-3_0	Homo sapiens	2011-10-14	snoRNA	Affymetrix Proprietary Database	ENSG00000238475	chr12:63044955-63045058 (+)	104	ATCCTTTTGTAGTTCATAAGCTTGATGTTTGAGTTTTCACACTTACGTGTGAAATGTGCCTCCCTTAAACCTTGTTACTACGTCAGCACATTACCCATGAGACA
ENSG00000238480_x_st	0.975477	1.56522	0.875964	0.990509	miRNA-3_0	Homo sapiens	2011-10-14	snoRNA	Affymetrix Proprietary Database	ENSG00000238480	chr3:122469219-122469322 (+)	104	ATACTTTTATAGTTCATAAGTCTGATGATTGGGTGTCATGCTCATGTGTGAGACATGCCTCCCTTAAGCCTTGTTATGACGTCAGCATATTACCTGTCTAGATA
ENSG00000238481_st	0.903413	1.1407	1.23165	1.10476	miRNA-3_0	Homo sapiens	2011-10-14	snoRNA	Affymetrix Proprietary Database	ENSG00000238481	chr2:157278707-157278811 (+)	105	GTCTTTTTATAGTTCATAAGTGTGATGATTGGGTTTTTATGCTCTTGTATGTGATGCCCCTCTCCTCAAATCTTGTCATGATGTTGGCACATTACCCATCTGATG
ENSG00000238481_x_st	1.07523	1.01714	1.17626	0.74527	miRNA-3_0	Homo sapiens	2011-10-14	snoRNA	Affymetrix Proprietary Database	ENSG00000238481	chr2:157278707-157278811 (+)	105	GTCTTTTTATAGTTCATAAGTGTGATGATTGGGTTTTTATGCTCTTGTATGTGATGCCCCTCTCCTCAAATCTTGTCATGATGTTGGCACATTACCCATCTGATG
ENSG00000238483_st	1.37929	1.53892	1.22793	1.15643	miRNA-3_0	Homo sapiens	2011-10-14	snoRNA	Affymetrix Proprietary Database	ENSG00000238483	chr13:46809805-46809908 (-)	104	ATCCTTTAGTAGTTCATAAGCATGATGATTGGCTTTTTATGCTCATGAATAAAATATGCCTCCCTCAAGCCTTTTTATGACATTGGCACATTACCCATCTGACG
ENSG00000238483_x_st	1.1686	0.896334	1.17626	0.951734	miRNA-3_0	Homo sapiens	2011-10-14	snoRNA	Affymetrix Proprietary Database	ENSG00000238483	chr13:46809805-46809908 (-)	104	ATCCTTTAGTAGTTCATAAGCATGATGATTGGCTTTTTATGCTCATGAATAAAATATGCCTCCCTCAAGCCTTTTTATGACATTGGCACATTACCCATCTGACG
ENSG00000238484_st	1.00746	1.11409	1.02721	1.0088	miRNA-3_0	Homo sapiens	2011-10-14	snoRNA	Affymetrix Proprietary Database	ENSG00000238484	chr6:34660557-34660660 (+)	104	ATCCTTTTGTAATTCAGATGCGTGATGATTGGGTGTTTACATGCATGTATGAGACGTGCCAACCTTGAATCTTGTTATATAACGTGCACATTACCCGTCTGACA
ENSG00000238485_x_st	0.897237	0.956407	1.02549	0.849566	miRNA-3_0	Homo sapiens	2011-10-14	snoRNA	Affymetrix Proprietary Database	ENSG00000238485	chrX:138784446-138784549 (-)	104	ATCCTTCTTTAGTTCATAAGCATGATGATTGGGTTTTCATGTACATGTGTGAGATGTGCCTCCCTCAAAACTTGTTACAACATTGGCACATTACCTGTCTGACA
ENSG00000238486_st	0.787111	0.88378	0.801391	0.727941	miRNA-3_0	Homo sapiens	2011-10-14	snoRNA	Affymetrix Proprietary Database	ENSG00000238486	chr19:52172658-52172761 (+)	104	ATCCTTTTGTAGTTCATAAGTGTGAGGACTGGGTTTTCAGGCTCGTGTATAAGATGTGCCTCCCTCACTCCTTGTTACAACATCGGCATATTACTCATCTGAAT
ENSG00000238486_x_st	0.84844	1.15341	1.00498	0.984219	miRNA-3_0	Homo sapiens	2011-10-14	snoRNA	Affymetrix Proprietary Database	ENSG00000238486	chr19:52172658-52172761 (+)	104	ATCCTTTTGTAGTTCATAAGTGTGAGGACTGGGTTTTCAGGCTCGTGTATAAGATGTGCCTCCCTCACTCCTTGTTACAACATCGGCATATTACTCATCTGAAT
ENSG00000238488_st	0.860442	0.965471	0.739927	0.682808	miRNA-3_0	Homo sapiens	2011-10-14	snoRNA	Affymetrix Proprietary Database	ENSG00000238488	chr7:136525840-136525943 (-)	104	ATCATTTTGCAGCTTATACATGTGATGACTGGGTTTTTTAACTCATAAGTGAGATGTGCCTTTCTTACATCTTATTATGACATTAGTACATTACCCATTTGATA
ENSG00000238488_x_st	1.01362	0.758623	0.938792	0.973275	miRNA-3_0	Homo sapiens	2011-10-14	snoRNA	Affymetrix Proprietary Database	ENSG00000238488	chr7:136525840-136525943 (-)	104	ATCATTTTGCAGCTTATACATGTGATGACTGGGTTTTTTAACTCATAAGTGAGATGTGCCTTTCTTACATCTTATTATGACATTAGTACATTACCCATTTGATA
ENSG00000238491_st	1.02839	1.09245	1.01937	1.26595	miRNA-3_0	Homo sapiens	2011-10-14	snoRNA	Affymetrix Proprietary Database	ENSG00000238491	chr3:197066328-197066422 (-)	95	AGTCTTTTGTAGTTTGCAAGCATGATGATTCGGTTTTGAGAGGTGCCTCCCTCAAACCTTGTAGACGTCGTCATCGGCACATTACCTGCCTGATG
ENSG00000238491_x_st	1.16659	1.02059	1.26242	1.24801	miRNA-3_0	Homo sapiens	2011-10-14	snoRNA	Affymetrix Proprietary Database	ENSG00000238491	chr3:197066328-197066422 (-)	95	AGTCTTTTGTAGTTTGCAAGCATGATGATTCGGTTTTGAGAGGTGCCTCCCTCAAACCTTGTAGACGTCGTCATCGGCACATTACCTGCCTGATG
ENSG00000238492_x_st	0.842687	0.75586	1.06669	0.915841	miRNA-3_0	Homo sapiens	2011-10-14	snoRNA	Affymetrix Proprietary Database	ENSG00000238492	chr14:20232066-20232166 (-)	101	ATCCCTTTGTGGTTCATAAGTGTGATGACTGAGTTTTTGCACTCCTGTGTGAGATGTACCTCCCTCAAACCTTATGACATATACACATTACCTGATTCACA
ENSG00000238494_x_st	0.770005	0.838499	0.735165	0.935867	miRNA-3_0	Homo sapiens	2011-10-14	snoRNA	Affymetrix Proprietary Database	ENSG00000238494	chr15:44005342-44005445 (+)	104	ATCCTTTTGTAGTTCATTAGCATAATGATTGGGTTTTCACACTCAGGCGTGAGATGTGCCTCTCTCAAACCTTGCTACGATGTTGGCACATTGCCTATCTGGCA
ENSG00000238496_x_st	0.940971	1.09216	1.06567	0.881503	miRNA-3_0	Homo sapiens	2011-10-14	snoRNA	Affymetrix Proprietary Database	ENSG00000238496	chr8:9789230-9789333 (-)	104	GTCCTTTTGTGGTTCATAAGCATGATGATTGGGTTTTCAGGCGATTGTGTGAGATGTGCCTCATTGAAACCTTGTTACGATGTCTGCCCATTACCCATCTGATG
ENSG00000238498_x_st	1.44499	1.26138	1.8113	1.14853	miRNA-3_0	Homo sapiens	2011-10-14	snoRNA	Affymetrix Proprietary Database	ENSG00000238498	chr22:42472062-42472165 (-)	104	ATCCTTTTGTAGTTCATGAGCGTGATGATTGGGTGTTCACATGCATGTGTGAGCTGTGCCACCCTCGAACCTTGTTACCATGTAGGCACATTACCGATCTGACA
ENSG00000238501_st	0.691851	0.820708	1.00766	0.970589	miRNA-3_0	Homo sapiens	2011-10-14	snoRNA	Affymetrix Proprietary Database	ENSG00000238501	chr14:45036116-45036209 (-)	94	AACAAAGAATGTTAAGCATGATGATTGGATTTTCATGTGTGAGATATGCCTCCTTCAAACTCTGTTACCATGTCTGCACATTACCTGTCTGACA
ENSG00000238501_x_st	0.909675	0.950285	0.97102	0.935867	miRNA-3_0	Homo sapiens	2011-10-14	snoRNA	Affymetrix Proprietary Database	ENSG00000238501	chr14:45036116-45036209 (-)	94	AACAAAGAATGTTAAGCATGATGATTGGATTTTCATGTGTGAGATATGCCTCCTTCAAACTCTGTTACCATGTCTGCACATTACCTGTCTGACA
ENSG00000238502_st	1.08355	1.02643	1.23384	0.981542	miRNA-3_0	Homo sapiens	2011-10-14	snoRNA	Affymetrix Proprietary Database	ENSG00000238502	chr15:102223718-102223819 (+)	102	AGCTTTTTGTAGTTCATAAGCGTGATGACTGGGTGTACACACATGTGTAAGATGTACCTCCCTCACACCTCGGTACAACATTGGCATATTACCCACCCCACA
ENSG00000238502_x_st	0.884598	1.1688	1.19173	1.12337	miRNA-3_0	Homo sapiens	2011-10-14	snoRNA	Affymetrix Proprietary Database	ENSG00000238502	chr15:102223718-102223819 (+)	102	AGCTTTTTGTAGTTCATAAGCGTGATGACTGGGTGTACACACATGTGTAAGATGTACCTCCCTCACACCTCGGTACAACATTGGCATATTACCCACCCCACA
ENSG00000238503_st	0.87208	0.950285	0.983538	0.879817	miRNA-3_0	Homo sapiens	2011-10-14	snoRNA	Affymetrix Proprietary Database	ENSG00000238503	chr2:12170429-12170498 (-)	70	TGTGTATGATGAGATTTCACTTCATGGTCTGTGTTTCTGAAACACATGATGTTGTGGAAGTTCTGATTTG
ENSG00000238503_x_st	0.903138	0.879933	0.908469	0.874601	miRNA-3_0	Homo sapiens	2011-10-14	snoRNA	Affymetrix Proprietary Database	ENSG00000238503	chr2:12170429-12170498 (-)	70	TGTGTATGATGAGATTTCACTTCATGGTCTGTGTTTCTGAAACACATGATGTTGTGGAAGTTCTGATTTG
ENSG00000238506_st	0.927238	0.929358	1.30017	0.768974	miRNA-3_0	Homo sapiens	2011-10-14	snoRNA	Affymetrix Proprietary Database	ENSG00000238506	chr7:52391494-52391585 (-)	92	ACCCTTTTGTAGTTCATAAGCAGGATGACTGAGTTTTCATGCACTTGTGTGAGATGCGCCTCCCTCAATGTTGGCACATTACCTATCTGATG
ENSG00000238506_x_st	0.767952	1.14931	0.723827	0.784385	miRNA-3_0	Homo sapiens	2011-10-14	snoRNA	Affymetrix Proprietary Database	ENSG00000238506	chr7:52391494-52391585 (-)	92	ACCCTTTTGTAGTTCATAAGCAGGATGACTGAGTTTTCATGCACTTGTGTGAGATGCGCCTCCCTCAATGTTGGCACATTACCTATCTGATG
ENSG00000238507_st	0.869861	0.938945	0.823835	0.91086	miRNA-3_0	Homo sapiens	2011-10-14	snoRNA	Affymetrix Proprietary Database	ENSG00000238507	chr16:62438155-62438258 (+)	104	ATCTTCCTATTGTACATAAACATGATGATTGTGTTTCAACACTCATATGTGAGACATGCCTCTCACTAACGTTATTACAATGTTGGCACATTACCTGTCTGACA
ENSG00000238507_x_st	0.820182	0.982678	0.903999	1.09169	miRNA-3_0	Homo sapiens	2011-10-14	snoRNA	Affymetrix Proprietary Database	ENSG00000238507	chr16:62438155-62438258 (+)	104	ATCTTCCTATTGTACATAAACATGATGATTGTGTTTCAACACTCATATGTGAGACATGCCTCTCACTAACGTTATTACAATGTTGGCACATTACCTGTCTGACA
ENSG00000238511_x_st	0.985153	0.998212	1.03739	1.01918	miRNA-3_0	Homo sapiens	2011-10-14	snoRNA	Affymetrix Proprietary Database	ENSG00000238511	chr1:153726600-153726703 (-)	104	ATCCTATTGTAGCTCATAAGCATGATTATTGGTTTTTCACACTCATGCGTGAGATGTGCCTCCCTCAAACCTTGTTACCATGTCCCCACATTACCTGCCTGACA
ENSG00000238513_st	1.05655	0.772348	1.03768	1.02738	miRNA-3_0	Homo sapiens	2011-10-14	snoRNA	Affymetrix Proprietary Database	ENSG00000238513	chr15:56247899-56248002 (-)	104	ATCCTTTTGTAGTTTTTAAGTGTCATGATGGGGTGTCCATGCACATGTGTAAGATGTGCCACTCTTGAAGCTTGTTACAACATGGGCAGATTACCAATCTCACA
ENSG00000238514_st	1.25405	1.01937	1.27205	1.34776	miRNA-3_0	Homo sapiens	2011-10-14	snoRNA	Affymetrix Proprietary Database	ENSG00000238514	chr19:29421910-29422012 (+)	103	ATCCCTCTATAGTTTATAAGTGTGATGATTGGGTTTCATACTCATGTGTGAGATGTGCCTCCCTCAAACCCTCTCATGCCACCAGCACATAACCCATCCCATG
ENSG00000238514_x_st	1.29416	1.5205	0.883568	1.22661	miRNA-3_0	Homo sapiens	2011-10-14	snoRNA	Affymetrix Proprietary Database	ENSG00000238514	chr19:29421910-29422012 (+)	103	ATCCCTCTATAGTTTATAAGTGTGATGATTGGGTTTCATACTCATGTGTGAGATGTGCCTCCCTCAAACCCTCTCATGCCACCAGCACATAACCCATCCCATG
ENSG00000238515_x_st	0.784504	0.87489	0.87489	0.88202	miRNA-3_0	Homo sapiens	2011-10-14	snoRNA	Affymetrix Proprietary Database	ENSG00000238515	chr10:23688460-23688528 (-)	69	ATCCTTTAGTAGTTCATAAGCGTGATGACTGGGTATTCATGCATATGTGTGAGATGTGCCACCCTGGCA
ENSG00000238519_s_st	0.90881	0.968827	1.01937	0.815051	miRNA-3_0	Homo sapiens	2011-10-14	snoRNA	Affymetrix Proprietary Database	ENSG00000238519	chr15:30677162-30677294 (-)	133	TAGTCAGGCGGGATAATCCTTACCTGTGCCTCCTTTTGGAGGGCAGCAGAATGTGGTAGTTGGAGTTGCATGATACTTGATTCATATCTCTGTGTAATGATGGCATGCAATACCCTGACTGCTCCTTTCGAAT
ENSG00000238520_st	1.07614	1.10147	0.796509	0.710166	miRNA-3_0	Homo sapiens	2011-10-14	snoRNA	Affymetrix Proprietary Database	ENSG00000238520	chr2:115038661-115038752 (-)	92	ATCCTTTTGTACTTCATGAGCATAGATGATCGGGTGTTCATGCACGTGTGTGAGATGTGCCACCCTCGAATGGGCACATTACCCATCTGACC
ENSG00000238520_x_st	1.01937	1.03214	0.923093	0.935867	miRNA-3_0	Homo sapiens	2011-10-14	snoRNA	Affymetrix Proprietary Database	ENSG00000238520	chr2:115038661-115038752 (-)	92	ATCCTTTTGTACTTCATGAGCATAGATGATCGGGTGTTCATGCACGTGTGTGAGATGTGCCACCCTCGAATGGGCACATTACCCATCTGACC
ENSG00000238521_st	0.871499	0.88378	0.766562	0.948039	miRNA-3_0	Homo sapiens	2011-10-14	snoRNA	Affymetrix Proprietary Database	ENSG00000238521	chr2:75645972-75646075 (-)	104	ATCCTTTTGTGATTCGTAAACATGATGATTAGGTTTTTATGCTTAGGTGTGAGATGTGCCTCCCTCACATCTTATTACGACATCTGTACATTACCCATCTCATG
ENSG00000238521_x_st	0.912654	0.868933	1.02012	1.01875	miRNA-3_0	Homo sapiens	2011-10-14	snoRNA	Affymetrix Proprietary Database	ENSG00000238521	chr2:75645972-75646075 (-)	104	ATCCTTTTGTGATTCGTAAACATGATGATTAGGTTTTTATGCTTAGGTGTGAGATGTGCCTCCCTCACATCTTATTACGACATCTGTACATTACCCATCTCATG
ENSG00000238522_x_st	0.8766	1.22791	0.738681	0.930199	miRNA-3_0	Homo sapiens	2011-10-14	snoRNA	Affymetrix Proprietary Database	ENSG00000238522	chr13:97709633-97709734 (+)	102	ATTCTTTTGTGGTTCAGAGCATGATAATTGGGTTTTCATGCTATGTGTGAGATGAACCTCCCTCAAACCTTGTTAAGACGTCAGCACATTACCAATCTGACA
ENSG00000238525_st	0.663149	1.22525	0.934499	0.798738	miRNA-3_0	Homo sapiens	2011-10-14	snoRNA	Affymetrix Proprietary Database	ENSG00000238525	chr3:101220999-101221101 (+)	103	ATCCTACTGTAGCTCATGAGCATGATGACTGGGTGTTCACACGCATCTGTGAGATATGCCACCTTGAACCTTGTTACCAGGTCAGCGTATTACCCATCTGACA
ENSG00000238525_x_st	0.784581	0.987072	0.941941	0.941941	miRNA-3_0	Homo sapiens	2011-10-14	snoRNA	Affymetrix Proprietary Database	ENSG00000238525	chr3:101220999-101221101 (+)	103	ATCCTACTGTAGCTCATGAGCATGATGACTGGGTGTTCACACGCATCTGTGAGATATGCCACCTTGAACCTTGTTACCAGGTCAGCGTATTACCCATCTGACA
ENSG00000238526_st	0.880388	0.897048	0.903532	0.935867	miRNA-3_0	Homo sapiens	2011-10-14	snoRNA	Affymetrix Proprietary Database	ENSG00000238526	chr1:150234093-150234196 (+)	104	ATCCTTTTGTAGTTCATGGGCATGATGATGGGGTGTTCCTGAGCATGCGTAAGATGTGCCGCCCTCAAATCTTGTCAAGATGTTGGCACATTACCCATCTGACA
ENSG00000238526_x_st	0.865186	1.14995	1.17028	1.10997	miRNA-3_0	Homo sapiens	2011-10-14	snoRNA	Affymetrix Proprietary Database	ENSG00000238526	chr1:150234093-150234196 (+)	104	ATCCTTTTGTAGTTCATGGGCATGATGATGGGGTGTTCCTGAGCATGCGTAAGATGTGCCGCCCTCAAATCTTGTCAAGATGTTGGCACATTACCCATCTGACA
ENSG00000238528_st	0.89903	0.729941	0.903928	1.18453	miRNA-3_0	Homo sapiens	2011-10-14	snoRNA	Affymetrix Proprietary Database	ENSG00000238528	chr12:66739499-66739602 (+)	104	ATCCTTTTGTAGTTCATAAGCCTGATGCATGGGTGTTCACACGCATGTGTGAGATGTGCCTCCCTCAAACCTTGTTATGGCGCCAGCCCATTACCGGTCTGTCA
ENSG00000238528_x_st	0.87124	1.01115	0.975343	0.947908	miRNA-3_0	Homo sapiens	2011-10-14	snoRNA	Affymetrix Proprietary Database	ENSG00000238528	chr12:66739499-66739602 (+)	104	ATCCTTTTGTAGTTCATAAGCCTGATGCATGGGTGTTCACACGCATGTGTGAGATGTGCCTCCCTCAAACCTTGTTATGGCGCCAGCCCATTACCGGTCTGTCA
ENSG00000238530_st	0.993197	0.825654	0.969574	1.08596	miRNA-3_0	Homo sapiens	2011-10-14	snoRNA	Affymetrix Proprietary Database	ENSG00000238530	chr9:117327530-117327632 (-)	103	ATCCTTTTGTAGTTCATAAGGATGATGACTGAGTGTTCACACTCGTGTGTGAGATGTGCCACCCTCAGACCTTGAAATCTTCAGTCACTCTTGTTAAGTGAAC
ENSG00000238530_x_st	0.929542	1.13431	0.88468	1.04569	miRNA-3_0	Homo sapiens	2011-10-14	snoRNA	Affymetrix Proprietary Database	ENSG00000238530	chr9:117327530-117327632 (-)	103	ATCCTTTTGTAGTTCATAAGGATGATGACTGAGTGTTCACACTCGTGTGTGAGATGTGCCACCCTCAGACCTTGAAATCTTCAGTCACTCTTGTTAAGTGAAC
ENSG00000238533_st	0.752946	0.701126	1.01224	1.00373	miRNA-3_0	Homo sapiens	2011-10-14	snoRNA	Affymetrix Proprietary Database	ENSG00000238533	chr8:103400754-103400863 (-)	110	ATCGTTTTGTAGTCTATTATAAGCGTGATGATTGGGTGTTCATATGCATATGTGAGATGTGCCACCCTCAAATCTTGTTATGACGTCATCAGCACGTTACTCTTCTGATA
ENSG00000238533_x_st	0.837428	1.01937	0.72114	0.869663	miRNA-3_0	Homo sapiens	2011-10-14	snoRNA	Affymetrix Proprietary Database	ENSG00000238533	chr8:103400754-103400863 (-)	110	ATCGTTTTGTAGTCTATTATAAGCGTGATGATTGGGTGTTCATATGCATATGTGAGATGTGCCACCCTCAAATCTTGTTATGACGTCATCAGCACGTTACTCTTCTGATA
ENSG00000238535_x_st	0.810106	0.972427	1.13702	0.773748	miRNA-3_0	Homo sapiens	2011-10-14	snoRNA	Affymetrix Proprietary Database	ENSG00000238535	chr15:43905880-43905983 (+)	104	ATCCTTTTGTAGTTCATTAGCATAATGATTGGGTTTTCACACTCAGGCGTGAGATGTGCCTCTCTCAAACCTTGCTACGATGTTGGCACATTGCCTATCTGGCA
ENSG00000238536_x_st	0.917033	0.746173	0.8885	0.902614	miRNA-3_0	Homo sapiens	2011-10-14	snoRNA	Affymetrix Proprietary Database	ENSG00000238536	chr4:17530560-17530663 (+)	104	ATCCTTTTGTAGTTCATGAGGATGACGATTGGGTTTTCGTGCACGTGTGTGAGATATGCTACCCTGGAACCTTGTTATGACATCTGCACATTACCCATCTGACC
ENSG00000238537_st	0.764646	0.812695	0.812695	0.84045	miRNA-3_0	Homo sapiens	2011-10-14	snoRNA	Affymetrix Proprietary Database	ENSG00000238537	chr18:20481487-20481589 (-)	103	GTTCTTTTGTGTTTCATAAAGTAATGATTGTGTTTTCACATTATTGTGTGAGGTGTGCCTCCCTCAGACCTTGATACCAGTCTGCACATTACCTGATGTGAAG
ENSG00000238537_x_st	0.977683	1.04551	0.821674	0.977683	miRNA-3_0	Homo sapiens	2011-10-14	snoRNA	Affymetrix Proprietary Database	ENSG00000238537	chr18:20481487-20481589 (-)	103	GTTCTTTTGTGTTTCATAAAGTAATGATTGTGTTTTCACATTATTGTGTGAGGTGTGCCTCCCTCAGACCTTGATACCAGTCTGCACATTACCTGATGTGAAG
ENSG00000238538_st	0.935075	1.01937	1.07173	0.935867	miRNA-3_0	Homo sapiens	2011-10-14	snoRNA	Affymetrix Proprietary Database	ENSG00000238538	chr1:24208745-24208842 (+)	98	ATCCCTTCGTAGTTCATAAGCGTGATGACTGGTTTTCACGCTCACGTGTGAGATGTTCCTCAAACCTATGATGACATTGTCACGTTACCAGTCTGATG
ENSG00000238541_st	1.13808	1.08043	0.957531	0.915041	miRNA-3_0	Homo sapiens	2011-10-14	snoRNA	Affymetrix Proprietary Database	ENSG00000238541	chr4:57972409-57972511 (-)	103	ATCCTTTTGTAGTTCATAAGCATGATGATTGAGTGTTCATACACATGTGTGAGGTATGTCGCCCCCAAACCTTTTATGACATTGGCACATTACCTGTCTGACA
ENSG00000238541_x_st	0.996988	1.05185	1.03004	0.964582	miRNA-3_0	Homo sapiens	2011-10-14	snoRNA	Affymetrix Proprietary Database	ENSG00000238541	chr4:57972409-57972511 (-)	103	ATCCTTTTGTAGTTCATAAGCATGATGATTGAGTGTTCATACACATGTGTGAGGTATGTCGCCCCCAAACCTTTTATGACATTGGCACATTACCTGTCTGACA
ENSG00000238543_st	0.796509	0.82229	0.891894	0.947429	miRNA-3_0	Homo sapiens	2011-10-14	snoRNA	Affymetrix Proprietary Database	ENSG00000238543	chr2:157266656-157266758 (-)	103	ATCCTTCTGTAGTTTATAAGCATGATGACTGAGTATTCACCCGCATGTGTGAGACGTGCTGCCCTTAAACTTTGTTATGGTGTCACACACTGCTAGCCTGAAA
ENSG00000238543_x_st	0.859112	0.949198	1.04641	0.949198	miRNA-3_0	Homo sapiens	2011-10-14	snoRNA	Affymetrix Proprietary Database	ENSG00000238543	chr2:157266656-157266758 (-)	103	ATCCTTCTGTAGTTTATAAGCATGATGACTGAGTATTCACCCGCATGTGTGAGACGTGCTGCCCTTAAACTTTGTTATGGTGTCACACACTGCTAGCCTGAAA
ENSG00000238544_st	0.831232	0.880727	0.885366	0.814636	miRNA-3_0	Homo sapiens	2011-10-14	snoRNA	Affymetrix Proprietary Database	ENSG00000238544	chr16:50386100-50386203 (-)	104	ATCCTTTTGTAGTTCATAAGTGTAATGATTGGGTTTTCATGTTCCTTTGTGAGATATACCGCCCTCAAACTTTGTTACAACATCAGCACATTACCCATCTGATG
ENSG00000238544_x_st	0.986331	1.10147	0.908546	0.735164	miRNA-3_0	Homo sapiens	2011-10-14	snoRNA	Affymetrix Proprietary Database	ENSG00000238544	chr16:50386100-50386203 (-)	104	ATCCTTTTGTAGTTCATAAGTGTAATGATTGGGTTTTCATGTTCCTTTGTGAGATATACCGCCCTCAAACTTTGTTACAACATCAGCACATTACCCATCTGATG
ENSG00000238545_st	0.930472	0.858281	1.02931	0.942542	miRNA-3_0	Homo sapiens	2011-10-14	snoRNA	Affymetrix Proprietary Database	ENSG00000238545	chr1:226491963-226492064 (+)	102	ACCCTTCTTAGTTCATAAGCATGATGATTGGGTTTTCATACTCATGTGTGAGATGTGTCTCTCTCAAACTTTGTGAAAAGTCAGCACATGACCCATCTGATG
ENSG00000238545_x_st	0.787541	0.994958	0.90383	0.865119	miRNA-3_0	Homo sapiens	2011-10-14	snoRNA	Affymetrix Proprietary Database	ENSG00000238545	chr1:226491963-226492064 (+)	102	ACCCTTCTTAGTTCATAAGCATGATGATTGGGTTTTCATACTCATGTGTGAGATGTGTCTCTCTCAAACTTTGTGAAAAGTCAGCACATGACCCATCTGATG
ENSG00000238546_st	0.859316	0.836048	0.895218	0.931119	miRNA-3_0	Homo sapiens	2011-10-14	snoRNA	Affymetrix Proprietary Database	ENSG00000238546	chr2:130184995-130185098 (+)	104	ATGTTTTTGTGGTTTATGAATGTGATGATTGGGTTTTCACACTCAAGTGTGAGACGTGCCTCTCTCAGATCTTGTTCCAATGTCAGTACATTACCGATCTGACA
ENSG00000238547_st	0.88378	0.735164	0.793988	0.919128	miRNA-3_0	Homo sapiens	2011-10-14	snoRNA	Affymetrix Proprietary Database	ENSG00000238547	chr1:11229564-11229670 (-)	107	ATCCTTTTGTATACATTTATGCATGATGATTGGGTTTTTACCATCACATGTGGTGAGATGTGTCTCCCTCAAACTTGTTATCACGTCAGCATGTGATCAGTCTGACA
ENSG00000238549_st	1.43284	1.73977	1.51494	1.65627	miRNA-3_0	Homo sapiens	2011-10-14	snoRNA	Affymetrix Proprietary Database	ENSG00000238549	chr20:34304393-34304492 (+)	100	AAATTTTAGGAGTACCTAAGTGTGATGATTTGGTTTTCACATTCATGTGTGAGCTGTGCCTGCCTTTTGTTACAAGGGCATATTACCCTTTGTTGTGAAA
ENSG00000238549_x_st	0.829646	1.13412	1.35467	1.03801	miRNA-3_0	Homo sapiens	2011-10-14	snoRNA	Affymetrix Proprietary Database	ENSG00000238549	chr20:34304393-34304492 (+)	100	AAATTTTAGGAGTACCTAAGTGTGATGATTTGGTTTTCACATTCATGTGTGAGCTGTGCCTGCCTTTTGTTACAAGGGCATATTACCCTTTGTTGTGAAA
ENSG00000238552_st	0.977201	0.772166	0.88993	1.05913	miRNA-3_0	Homo sapiens	2011-10-14	snoRNA	Affymetrix Proprietary Database	ENSG00000238552	chr10:16440654-16440758 (-)	105	ATCCTTTTGTAGTTCATGAGCATGACCATCGAGTGTTTACATGCATGTGTGAGATATGACACCTTCTGAACCTTGTTACGGAGTTGGCATGTTACCCATCTAACC
ENSG00000238556_x_st	0.735333	0.885123	0.950285	0.855322	miRNA-3_0	Homo sapiens	2011-10-14	snoRNA	Affymetrix Proprietary Database	ENSG00000238556	chr21:40717300-40717383 (-)	84	ATCCTTTCATAAGCTTGAAGATTGGGGTTTCACGCTCATGTGTGAGATGTCCCTCTCTCAAACCTTACTATGAAGTCAGCACCA
ENSG00000238557_st	1.31724	1.16902	1.09343	1.15765	miRNA-3_0	Homo sapiens	2011-10-14	snoRNA	Affymetrix Proprietary Database	ENSG00000238557	chr7:152293008-152293115 (+)	108	AGGCCCCTGTAGTTCCCGAGCACGATGACTGGGTGTTCACGTGCACGTGTGGGATGTGCCACCCTCTGAACCTTGTTACGATGTTGGCACATTACCCTGGACCTGACC
ENSG00000238557_x_st	1.10774	0.728896	1.10774	1.35891	miRNA-3_0	Homo sapiens	2011-10-14	snoRNA	Affymetrix Proprietary Database	ENSG00000238557	chr7:152293008-152293115 (+)	108	AGGCCCCTGTAGTTCCCGAGCACGATGACTGGGTGTTCACGTGCACGTGTGGGATGTGCCACCCTCTGAACCTTGTTACGATGTTGGCACATTACCCTGGACCTGACC
ENSG00000238559_x_st	0.836626	0.950285	1.14159	1.01937	miRNA-3_0	Homo sapiens	2011-10-14	snoRNA	Affymetrix Proprietary Database	ENSG00000238559	chr15:40899410-40899510 (-)	101	ATCTTTTCGTAGTTCATAAGTGTGATTGGGTTTTCACACGCATGTGTGAGATGTGCTTTCTTCAAACTTTGTTACGATGTTGGCACATTATACATCTGACA
ENSG00000238563_st	0.866643	0.935802	0.813646	1.21156	miRNA-3_0	Homo sapiens	2011-10-14	snoRNA	Affymetrix Proprietary Database	ENSG00000238563	chr6:114162001-114162089 (+)	89	CTCCTTTTGTAGCTCATGAGCGATGATGATTGGGTGTTCACATGCATCTGTGAAATGCACTACAATCTTGTCACATTACCCATCTGACC
ENSG00000238563_x_st	0.967073	1.07451	1.13163	0.799456	miRNA-3_0	Homo sapiens	2011-10-14	snoRNA	Affymetrix Proprietary Database	ENSG00000238563	chr6:114162001-114162089 (+)	89	CTCCTTTTGTAGCTCATGAGCGATGATGATTGGGTGTTCACATGCATCTGTGAAATGCACTACAATCTTGTCACATTACCCATCTGACC
ENSG00000238564_st	0.950173	1.04035	1.00937	0.980085	miRNA-3_0	Homo sapiens	2011-10-14	snoRNA	Affymetrix Proprietary Database	ENSG00000238564	chr15:40242907-40243009 (+)	103	ATCCTTCTATATAGTTCATAAGCTTGATGATCGGTGTTCACACACATGTGAGATACGCCACCTGTGAACCTTGTTAGGACATCAGCACATTACCCATCTGACA
ENSG00000238564_x_st	0.994124	1.10317	0.695199	0.933809	miRNA-3_0	Homo sapiens	2011-10-14	snoRNA	Affymetrix Proprietary Database	ENSG00000238564	chr15:40242907-40243009 (+)	103	ATCCTTCTATATAGTTCATAAGCTTGATGATCGGTGTTCACACACATGTGAGATACGCCACCTGTGAACCTTGTTAGGACATCAGCACATTACCCATCTGACA
ENSG00000238565_st	0.675995	1.01719	0.976447	0.987636	miRNA-3_0	Homo sapiens	2011-10-14	snoRNA	Affymetrix Proprietary Database	ENSG00000238565	chr3:53317216-53317319 (-)	104	ATCCTTTTGTACTTCTTAAGCATAAGGATTAGGTGTTCACACACAGGTGTGAGATGGGCCATCCTGAAACATTGCTACAATGTCGGCATATTACCTGTCTGACA
ENSG00000238565_x_st	1.08366	1.08366	1.08366	1.08366	miRNA-3_0	Homo sapiens	2011-10-14	snoRNA	Affymetrix Proprietary Database	ENSG00000238565	chr3:53317216-53317319 (-)	104	ATCCTTTTGTACTTCTTAAGCATAAGGATTAGGTGTTCACACACAGGTGTGAGATGGGCCATCCTGAAACATTGCTACAATGTCGGCATATTACCTGTCTGACA
ENSG00000238566_st	1.04598	0.880417	0.895832	0.961002	miRNA-3_0	Homo sapiens	2011-10-14	snoRNA	Affymetrix Proprietary Database	ENSG00000238566	chr8:85832053-85832148 (-)	96	AGACTCAGTGAATGTGATGATTGAATTTTCACACTCATGTGTGAGATGTGCCTCCCTCAAATCTTGTTATGATATTGGCACATTACCTGTCTAACA
ENSG00000238566_x_st	0.933984	1.00081	1.03312	1.17247	miRNA-3_0	Homo sapiens	2011-10-14	snoRNA	Affymetrix Proprietary Database	ENSG00000238566	chr8:85832053-85832148 (-)	96	AGACTCAGTGAATGTGATGATTGAATTTTCACACTCATGTGTGAGATGTGCCTCCCTCAAATCTTGTTATGATATTGGCACATTACCTGTCTAACA
ENSG00000238567_st	0.867564	0.885858	0.950285	0.80224	miRNA-3_0	Homo sapiens	2011-10-14	snoRNA	Affymetrix Proprietary Database	ENSG00000238567	chr2:172002840-172002937 (+)	98	ATTCTTTTGTAGTTCTTAAGTGTGATGACTGGGTGCTCACACACAAGAGGTGCCTCTCTCAAACCTTGTTATGACATCAGCATATGACCCATCTGATA
ENSG00000238567_x_st	0.692458	1.19679	1.12447	0.735164	miRNA-3_0	Homo sapiens	2011-10-14	snoRNA	Affymetrix Proprietary Database	ENSG00000238567	chr2:172002840-172002937 (+)	98	ATTCTTTTGTAGTTCTTAAGTGTGATGACTGGGTGCTCACACACAAGAGGTGCCTCTCTCAAACCTTGTTATGACATCAGCATATGACCCATCTGATA
ENSG00000238568_st	1.03986	1.08567	1.17185	1.01807	miRNA-3_0	Homo sapiens	2011-10-14	snoRNA	Affymetrix Proprietary Database	ENSG00000238568	chr3:72622116-72622219 (+)	104	ATCCTTTTGTAGTTCTTGAGTGTGATGATCGGGTGCTCACACTCATGTGTGAGATATGCCACCCTCGAACCTCATTTTGAAGTCAGCACGTTACCTGTCTGACA
ENSG00000238568_x_st	1.08491	1.11645	0.914278	1.02323	miRNA-3_0	Homo sapiens	2011-10-14	snoRNA	Affymetrix Proprietary Database	ENSG00000238568	chr3:72622116-72622219 (+)	104	ATCCTTTTGTAGTTCTTGAGTGTGATGATCGGGTGCTCACACTCATGTGTGAGATATGCCACCCTCGAACCTCATTTTGAAGTCAGCACGTTACCTGTCTGACA
ENSG00000238569_st	0.903203	0.901305	0.783615	0.853726	miRNA-3_0	Homo sapiens	2011-10-14	snoRNA	Affymetrix Proprietary Database	ENSG00000238569	chr22:38181533-38181614 (+)	82	ATCCTTTTGTCGTTCATAAGCATGACGATTGGGCTTTCATGCTCATGCATGAGATGGGCCTCCCTTCAGTCTTGTTACAGGC
ENSG00000238569_x_st	0.79962	0.972661	0.827566	0.962098	miRNA-3_0	Homo sapiens	2011-10-14	snoRNA	Affymetrix Proprietary Database	ENSG00000238569	chr22:38181533-38181614 (+)	82	ATCCTTTTGTCGTTCATAAGCATGACGATTGGGCTTTCATGCTCATGCATGAGATGGGCCTCCCTTCAGTCTTGTTACAGGC
ENSG00000238570_x_st	0.796509	0.940401	1.02711	0.883282	miRNA-3_0	Homo sapiens	2011-10-14	snoRNA	Affymetrix Proprietary Database	ENSG00000238570	chr2:162415054-162415156 (+)	103	ACCCTTTTGTAGTTCATGAGCATGATGATTGGGTGTTCACACACATGTGTGAAATGTGCCACCCTCAACCTTATTATGAGGTCAGCACATTACCCATCTGACA
ENSG00000238571_st	0.785575	0.957825	0.914466	0.809383	miRNA-3_0	Homo sapiens	2011-10-14	snoRNA	Affymetrix Proprietary Database	ENSG00000238571	chr1:202166756-202166859 (-)	104	ATACTTTTGTAGTTAAGAAGTGTGACAATTGGGTTTTCGTGCTCACATGTGAGAAGTGCCTCCCTCAAACCTTGTTATGAAGTCAGCACATTACTGGTCTTCTT
ENSG00000238571_x_st	0.906513	1.14276	1.15898	1.01804	miRNA-3_0	Homo sapiens	2011-10-14	snoRNA	Affymetrix Proprietary Database	ENSG00000238571	chr1:202166756-202166859 (-)	104	ATACTTTTGTAGTTAAGAAGTGTGACAATTGGGTTTTCGTGCTCACATGTGAGAAGTGCCTCCCTCAAACCTTGTTATGAAGTCAGCACATTACTGGTCTTCTT
ENSG00000238572_x_st	0.962479	0.877267	0.934385	0.87621	miRNA-3_0	Homo sapiens	2011-10-14	snoRNA	Affymetrix Proprietary Database	ENSG00000238572	chr2:173020757-173020848 (-)	92	AACCTGAGCATGATGATTGGGTATTCACGTGCATGTGTGAGATCTGCCACCCTTGAACCTTGTTATGACGTTAGCACATTACCCATCTGACA
ENSG00000238575_st	0.819715	0.796509	0.967689	0.813913	miRNA-3_0	Homo sapiens	2011-10-14	snoRNA	Affymetrix Proprietary Database	ENSG00000238575	chr18:2555357-2555491 (+)	135	TTGCATGAGGAAGTATCTGCTCTTCATTCCTTTGGGAGGAGAAATACATCCATAACATGCTAAATTATAAAAGGAGGTCTCAGGGCTGCCAACCTTTCAATAGAGGTTGAGTGGTAGCATATTACTCCTATATAA
ENSG00000238575_x_st	0.862199	1.02348	0.90407	0.842725	miRNA-3_0	Homo sapiens	2011-10-14	snoRNA	Affymetrix Proprietary Database	ENSG00000238575	chr18:2555357-2555491 (+)	135	TTGCATGAGGAAGTATCTGCTCTTCATTCCTTTGGGAGGAGAAATACATCCATAACATGCTAAATTATAAAAGGAGGTCTCAGGGCTGCCAACCTTTCAATAGAGGTTGAGTGGTAGCATATTACTCCTATATAA
ENSG00000238576_x_st	0.814489	1.01937	0.930778	0.812561	miRNA-3_0	Homo sapiens	2011-10-14	snoRNA	Affymetrix Proprietary Database	ENSG00000238576	chr1:220310506-220310608 (+)	103	ATCCTTTTGTGATTCGTAAGCGTGATGATTGGGTTTTCGCACTATTGTGTGAGGTGTGCCTCCCTCAAACCTTGTTACAGTGTTGGCACATTGCTGTCTGAAG
ENSG00000238577_st	0.842988	1.11472	0.835763	0.80976	miRNA-3_0	Homo sapiens	2011-10-14	snoRNA	Affymetrix Proprietary Database	ENSG00000238577	chr10:116416269-116416353 (+)	85	ATCCTTTTGATGTGTTCACACACGCGTGTGTGAGGTGAGCCACCCTCGAACCTTGTTATGACATTGGCACATTACCCATCTGACA
ENSG00000238577_x_st	0.932745	1.0442	0.970935	0.863913	miRNA-3_0	Homo sapiens	2011-10-14	snoRNA	Affymetrix Proprietary Database	ENSG00000238577	chr10:116416269-116416353 (+)	85	ATCCTTTTGATGTGTTCACACACGCGTGTGTGAGGTGAGCCACCCTCGAACCTTGTTATGACATTGGCACATTACCCATCTGACA
ENSG00000238579_x_st	0.88378	0.847078	1.03124	0.864644	miRNA-3_0	Homo sapiens	2011-10-14	snoRNA	Affymetrix Proprietary Database	ENSG00000238579	chr4:57860241-57860336 (+)	96	ATCCTTCTGTAGTTGATAAGTGTGTGATGATTGGGTGTGAGATGTGCCTTCCTTAAACCTTGTTACAAACCTTGTTAGCACATTACCTGTCTAATG
ENSG00000238581_x_st	1.82197	1.60433	1.36471	1.58991	miRNA-3_0	Homo sapiens	2011-10-14	snoRNA	Affymetrix Proprietary Database	ENSG00000238581	chr21:39559551-39559656 (-)	106	ATCCTTTTGTAGTTCATAAGCGTGATGCTTGGGTGTTCACATGTGCATGTGTGAGATGTGCCTTCCTCAAACCTTGTTACAATGTGGGCACATTACCCGTCCAACA
ENSG00000238582_st	0.902982	0.953953	0.858605	0.979119	miRNA-3_0	Homo sapiens	2011-10-14	snoRNA	Affymetrix Proprietary Database	ENSG00000238582	chr2:208938785-208938886 (-)	102	CTCCTTTTGTAGTTCAGGAGCATGATTTGGTGTTTGTGCCTAAGTGTGATATGTGCCTCCCTCTGAACCTTGTTACAGCGCTGGCACATTACCCATCCAACC
ENSG00000238582_x_st	0.915301	1.40864	1.31629	0.935381	miRNA-3_0	Homo sapiens	2011-10-14	snoRNA	Affymetrix Proprietary Database	ENSG00000238582	chr2:208938785-208938886 (-)	102	CTCCTTTTGTAGTTCAGGAGCATGATTTGGTGTTTGTGCCTAAGTGTGATATGTGCCTCCCTCTGAACCTTGTTACAGCGCTGGCACATTACCCATCCAACC
ENSG00000238583_st	0.719626	0.786131	0.769505	0.736252	miRNA-3_0	Homo sapiens	2011-10-14	snoRNA	Affymetrix Proprietary Database	ENSG00000238583	chr15:45783782-45783885 (-)	104	ATCCTCTTGTAGTTCATGAGCTTGATAATTAGGTGTTCACATACATGTGTGAGACGTGCCACCCTGGAACCTTGTTACAACGTTGGCACATTACCCATTTGACA
ENSG00000238583_x_st	0.867912	0.882941	0.937075	0.931457	miRNA-3_0	Homo sapiens	2011-10-14	snoRNA	Affymetrix Proprietary Database	ENSG00000238583	chr15:45783782-45783885 (-)	104	ATCCTCTTGTAGTTCATGAGCTTGATAATTAGGTGTTCACATACATGTGTGAGACGTGCCACCCTGGAACCTTGTTACAACGTTGGCACATTACCCATTTGACA
ENSG00000238587_st	1.00047	1.1823	1.03936	1.0917	miRNA-3_0	Homo sapiens	2011-10-14	snoRNA	Affymetrix Proprietary Database	ENSG00000238587	chr7:87253473-87253574 (+)	102	ATCCATTTGTGGTTCATAAGCGTGATGATTGAGCTTTCACACACATGTGAGACGTGCCTCACCCAATCCTTGTTATGATGTCAGCATATTACCCATCTGACG
ENSG00000238587_x_st	0.797022	0.977595	0.943862	1.06903	miRNA-3_0	Homo sapiens	2011-10-14	snoRNA	Affymetrix Proprietary Database	ENSG00000238587	chr7:87253473-87253574 (+)	102	ATCCATTTGTGGTTCATAAGCGTGATGATTGAGCTTTCACACACATGTGAGACGTGCCTCACCCAATCCTTGTTATGATGTCAGCATATTACCCATCTGACG
ENSG00000238588_st	0.936342	0.963384	1.08838	0.919059	miRNA-3_0	Homo sapiens	2011-10-14	snoRNA	Affymetrix Proprietary Database	ENSG00000238588	chr10:101361537-101361637 (+)	101	ATCCTTTTGTAGCCCGTGAACATGATGATTTGGGTTTTCACACACATGTGAGATGTGCCTCCTTCAAACCTTAAGACATCAGCATGTTACCTGACGTGAAA
ENSG00000238591_st	0.880062	0.77493	0.893556	0.876622	miRNA-3_0	Homo sapiens	2011-10-14	snoRNA	Affymetrix Proprietary Database	ENSG00000238591	chr21:17080978-17081077 (+)	100	ATCCTTTTGTAGATCATGAGCATGATGATTGGGTGTTGACACAAATATGTGAAATGTGCCAGCCTCAAACCTTCTTATGACATCAGATCAGCACATGACT
ENSG00000238591_x_st	1.05452	0.988016	1.00184	1.04414	miRNA-3_0	Homo sapiens	2011-10-14	snoRNA	Affymetrix Proprietary Database	ENSG00000238591	chr21:17080978-17081077 (+)	100	ATCCTTTTGTAGATCATGAGCATGATGATTGGGTGTTGACACAAATATGTGAAATGTGCCAGCCTCAAACCTTCTTATGACATCAGATCAGCACATGACT
ENSG00000238592_st	0.905652	0.905652	0.905652	1.03032	miRNA-3_0	Homo sapiens	2011-10-14	snoRNA	Affymetrix Proprietary Database	ENSG00000238592	chr12:65154648-65154753 (-)	106	ATCCTTTTGTGGTTCATAAGCCTGATGATTGGGTTTTCATGCTATTGTGTGAGTTACCACCCCTACCTCAAACCTTGTTAGGACTCCGCGCATTACCCCTCTGTGT
ENSG00000238592_x_st	0.771096	0.799774	0.856892	0.868612	miRNA-3_0	Homo sapiens	2011-10-14	snoRNA	Affymetrix Proprietary Database	ENSG00000238592	chr12:65154648-65154753 (-)	106	ATCCTTTTGTGGTTCATAAGCCTGATGATTGGGTTTTCATGCTATTGTGTGAGTTACCACCCCTACCTCAAACCTTGTTAGGACTCCGCGCATTACCCCTCTGTGT
ENSG00000238594_x_st	1.12392	0.849633	0.950285	1.09117	miRNA-3_0	Homo sapiens	2011-10-14	snoRNA	Affymetrix Proprietary Database	ENSG00000238594	chr6:150485720-150485822 (+)	103	ATCCTTTTGTAGTTCATAGCATGATGATTGGGTGTTCACATGCATGTGTGAAATGTGCCAGCCTTGAACCTTGTTACAACATTGGCACATGACCCATCTGACC
ENSG00000238595_x_st	1.07574	1.12675	1.05212	0.906482	miRNA-3_0	Homo sapiens	2011-10-14	snoRNA	Affymetrix Proprietary Database	ENSG00000238595	chr8:76805035-76805139 (-)	105	ATCCTCTTGCAGTTCATAAGCATGATGATTGGGTTTTCACACTCCTGTGTGAAATGTACCTTCCTCAAACCTTTTTATAACATCAGCACATTACCGAACATGAAA
ENSG00000238596_x_st	0.889625	0.735164	1.02455	0.769111	miRNA-3_0	Homo sapiens	2011-10-14	snoRNA	Affymetrix Proprietary Database	ENSG00000238596	chr4:184250451-184250554 (+)	104	ATCCTTCTGTAGTTCGTGAGCATGATGATTGGGTGCTCACACACATATGTGAGATGTACCACCCTCAAACCTTGTTACAATGTCAGCACATTACCCATCTGACC
ENSG00000238598_st	0.8598	0.862487	1.25876	0.98647	miRNA-3_0	Homo sapiens	2011-10-14	snoRNA	Affymetrix Proprietary Database	ENSG00000238598	chr9:78291823-78291928 (+)	106	ATCCTTTTGGGGTTCATAAGCGTGATGACTGGGTTTTTGACACTCATGTGTGAGATGCACTTCTCTCAAACCTTTTTGCAATGTTGGCATACTATCATACCTGCTT
ENSG00000238598_x_st	1.04643	1.01608	0.903532	0.988529	miRNA-3_0	Homo sapiens	2011-10-14	snoRNA	Affymetrix Proprietary Database	ENSG00000238598	chr9:78291823-78291928 (+)	106	ATCCTTTTGGGGTTCATAAGCGTGATGACTGGGTTTTTGACACTCATGTGTGAGATGCACTTCTCTCAAACCTTTTTGCAATGTTGGCATACTATCATACCTGCTT
ENSG00000238605_st	0.88378	0.796509	0.921971	0.754172	miRNA-3_0	Homo sapiens	2011-10-14	snoRNA	Affymetrix Proprietary Database	ENSG00000238605	chr5:137450891-137450993 (-)	103	GTCCTTTTGTAGTCCATAAGCATGGTGATTTGGTTTCATGCTCATGTGTCAGATATGCTTCCCTCAAACCTTGTTACAGCATCATCACATTACCTGTTTGATG
ENSG00000238605_x_st	0.941272	0.953021	1.12139	1.08216	miRNA-3_0	Homo sapiens	2011-10-14	snoRNA	Affymetrix Proprietary Database	ENSG00000238605	chr5:137450891-137450993 (-)	103	GTCCTTTTGTAGTCCATAAGCATGGTGATTTGGTTTCATGCTCATGTGTCAGATATGCTTCCCTCAAACCTTGTTACAGCATCATCACATTACCTGTTTGATG
ENSG00000238608_st	0.892574	1.04637	0.800619	0.956085	miRNA-3_0	Homo sapiens	2011-10-14	snoRNA	Affymetrix Proprietary Database	ENSG00000238608	chr9:86067188-86067290 (+)	103	ATCTCTTTGTAGTTCACAAGCATGGTGATTGGGTGCTCAAGCCCATGTGTGAGGTGTGCCTCCCTCAAACCTTGTTACAACGTAGGCACAGCATCACCTGACG
ENSG00000238608_x_st	0.973976	1.08325	0.883847	0.851442	miRNA-3_0	Homo sapiens	2011-10-14	snoRNA	Affymetrix Proprietary Database	ENSG00000238608	chr9:86067188-86067290 (+)	103	ATCTCTTTGTAGTTCACAAGCATGGTGATTGGGTGCTCAAGCCCATGTGTGAGGTGTGCCTCCCTCAAACCTTGTTACAACGTAGGCACAGCATCACCTGACG
ENSG00000238611_st	1.00435	0.924116	1.09248	0.869663	miRNA-3_0	Homo sapiens	2011-10-14	snoRNA	Affymetrix Proprietary Database	ENSG00000238611	chr6:42473238-42473344 (-)	107	ATCCGTTTGTGATTCATAAGGGTGATGATTGGGTTTTCATGCTAATATGTGAGATGTGACTCCTTCAAACTTCCTTGTTATGACATCAGCACATTACTCATCTGATG
ENSG00000238611_x_st	0.908624	0.859005	0.797661	0.568895	miRNA-3_0	Homo sapiens	2011-10-14	snoRNA	Affymetrix Proprietary Database	ENSG00000238611	chr6:42473238-42473344 (-)	107	ATCCGTTTGTGATTCATAAGGGTGATGATTGGGTTTTCATGCTAATATGTGAGATGTGACTCCTTCAAACTTCCTTGTTATGACATCAGCACATTACTCATCTGATG
ENSG00000238612_st	1.05222	0.780902	0.883008	0.736252	miRNA-3_0	Homo sapiens	2011-10-14	snoRNA	Affymetrix Proprietary Database	ENSG00000238612	chr17:65403959-65404062 (-)	104	ATCCTTTTGTGGTTCACAAGCACAGCGATTGGGTTTTCACACTCATGTCTGAGATGTGCCGCTCTCAAACCTTACTATGACATCAGCACATTGCCTATCTGATG
ENSG00000238612_x_st	0.826017	0.988132	0.852634	0.933296	miRNA-3_0	Homo sapiens	2011-10-14	snoRNA	Affymetrix Proprietary Database	ENSG00000238612	chr17:65403959-65404062 (-)	104	ATCCTTTTGTGGTTCACAAGCACAGCGATTGGGTTTTCACACTCATGTCTGAGATGTGCCGCTCTCAAACCTTACTATGACATCAGCACATTGCCTATCTGATG
ENSG00000238615_st	0.905997	0.993268	0.844653	1.04827	miRNA-3_0	Homo sapiens	2011-10-14	snoRNA	Affymetrix Proprietary Database	ENSG00000238615	chr15:25138894-25138995 (+)	102	ATTCTTTCATGGTTCTTTATCGGTATGGTGATAGGGTTTTCATATTCATGTGTGAGATGTGCCTCCCTCAGTCCTTGTTATGACATCATTACGTGTCTGACA
ENSG00000238618_x_st	0.941334	0.920789	0.909974	0.90637	miRNA-3_0	Homo sapiens	2011-10-14	snoRNA	Affymetrix Proprietary Database	ENSG00000238618	chr1:51696925-51697028 (-)	104	ATTCTTTTGTAATTCATAAGCATGATGACTCGGTATTCACGTGCATGTGTGAGATGTGCCACCCTGGAACCTTGTTGCAACGTCAGCACATTATGGGTCTGACA
ENSG00000238620_st	0.847118	0.911184	0.930935	0.823913	miRNA-3_0	Homo sapiens	2011-10-14	snoRNA	Affymetrix Proprietary Database	ENSG00000238620	chr10:106159563-106159661 (+)	99	ATAATTACATGATTTGATCTTGACTGGGTGTTCACATGTATGTGTAAGATATGCCTCCCTCAAACCTTATCACGATGTCGGCACATTACCCATCCAACA
ENSG00000238620_x_st	0.793882	0.966068	0.872378	0.893091	miRNA-3_0	Homo sapiens	2011-10-14	snoRNA	Affymetrix Proprietary Database	ENSG00000238620	chr10:106159563-106159661 (+)	99	ATAATTACATGATTTGATCTTGACTGGGTGTTCACATGTATGTGTAAGATATGCCTCCCTCAAACCTTATCACGATGTCGGCACATTACCCATCCAACA
ENSG00000238624_x_st	0.724959	0.781728	0.807064	0.72461	miRNA-3_0	Homo sapiens	2011-10-14	snoRNA	Affymetrix Proprietary Database	ENSG00000238624	chr8:27612549-27612639 (-)	91	ATCCTTCTGTAGTTTATGAGTGTGATGATTGGCTGTTCATGTGCATGTATGAGATGTGCCACCCTTGAACCTTGTCATGTCTGATGTGAAA
ENSG00000238625_st	0.846485	0.88378	0.984827	0.87657	miRNA-3_0	Homo sapiens	2011-10-14	snoRNA	Affymetrix Proprietary Database	ENSG00000238625	chr11:116191061-116191162 (+)	102	ATAATCTTGTAGTTCATAAGCATGATGATTGCCTTTTCACACTCGTATGAGATGTGCCTCCCTTGAACCTTGTTATGATGTTGGCACATTACCCATCTGATG
ENSG00000238625_x_st	0.653078	0.902982	0.885893	0.782468	miRNA-3_0	Homo sapiens	2011-10-14	snoRNA	Affymetrix Proprietary Database	ENSG00000238625	chr11:116191061-116191162 (+)	102	ATAATCTTGTAGTTCATAAGCATGATGATTGCCTTTTCACACTCGTATGAGATGTGCCTCCCTTGAACCTTGTTATGATGTTGGCACATTACCCATCTGATG
ENSG00000238626_st	1.01874	0.730575	0.879136	0.787694	miRNA-3_0	Homo sapiens	2011-10-14	snoRNA	Affymetrix Proprietary Database	ENSG00000238626	chrX:124062368-124062466 (+)	99	AGCCTTGGAAACTGACTCAAACAATAGGTTTTCATATTTATGTGTGAGATGTGCCTCTTTCAAACCTTGTTACAACTTTGGCACATTACCCATCTGATG
ENSG00000238628_x_st	0.695605	0.878627	0.828365	0.94888	miRNA-3_0	Homo sapiens	2011-10-14	snoRNA	Affymetrix Proprietary Database	ENSG00000238628	chr6:88430633-88430736 (+)	104	ATCCTTTTGTAGTTCATGAGCAAGATGATTGGGTGATCATGCACATGTGTGAGATGGGCCATCCTCAAACCTTGTTACAACATTGGCATATTACCCATCTGATA
ENSG00000238629_st	1.28967	1.1589	1.01892	1.08447	miRNA-3_0	Homo sapiens	2011-10-14	snoRNA	Affymetrix Proprietary Database	ENSG00000238629	chr13:111066552-111066653 (+)	102	GTCCTTTTGTGGGTCATCAGCATGATGCTGGGGCGTTCACACTCGTGTGAGACATGCCTCTCTCAAACCTTGTTAAGATGTCAGCACATGACCCATCTCACA
ENSG00000238629_x_st	1.18586	0.927401	0.806887	0.694586	miRNA-3_0	Homo sapiens	2011-10-14	snoRNA	Affymetrix Proprietary Database	ENSG00000238629	chr13:111066552-111066653 (+)	102	GTCCTTTTGTGGGTCATCAGCATGATGCTGGGGCGTTCACACTCGTGTGAGACATGCCTCTCTCAAACCTTGTTAAGATGTCAGCACATGACCCATCTCACA
ENSG00000238630_x_st	0.824417	0.801863	0.801863	0.791561	miRNA-3_0	Homo sapiens	2011-10-14	snoRNA	Affymetrix Proprietary Database	ENSG00000238630	chr19:52637506-52637593 (-)	88	ATCCTTTTGTAGTTAATAAATGTGATGATTGGGTTTTCACACTCATGTGAGATGTGCTTCCCTCAAACCTTGTTACGATGTCGTGATA
ENSG00000238631_x_st	0.622	0.832688	0.93971	0.853319	miRNA-3_0	Homo sapiens	2011-10-14	snoRNA	Affymetrix Proprietary Database	ENSG00000238631	chr6:134527549-134527652 (-)	104	ATCCCTTTGTCGTTTATAAGTGTGATGATTGGGTTTTCATGTTCCTGTGTGAGATATGCCTCCTTCAAGCCTTGTTATGATGTCTGCACATTACCTGCCTGTCA
ENSG00000238636_x_st	0.763868	1.12281	1.31002	0.903225	miRNA-3_0	Homo sapiens	2011-10-14	snoRNA	Affymetrix Proprietary Database	ENSG00000238636	chr3:154047505-154047608 (+)	104	ATCCTTTTGCAGTTCATGAGCATGATGATTGGGTATTCGTGCACATGTGTGAGATGTGCCACCCTCGAACCTTGTTATGACATCGGCACATTGCTCATCTAACA
ENSG00000238639_x_st	0.972929	1.19709	1.05503	1.23062	miRNA-3_0	Homo sapiens	2011-10-14	snoRNA	Affymetrix Proprietary Database	ENSG00000238639	chr16:29448818-29448921 (-)	104	ATCCTTTTGTAATACATAAGCATAATGATTGGGTTTTTATGTTCACATGTTTGATATGCCTCCCTCAAATCCTCTTATGATGTCGGCACATGACCCATCTGAAG
ENSG00000238642_x_st	0.817803	1.01937	0.903532	0.952302	miRNA-3_0	Homo sapiens	2011-10-14	snoRNA	Affymetrix Proprietary Database	ENSG00000238642	chr3:10175069-10175172 (+)	104	AGTTTTTCATAGTTCATAAGCATGATGAGTGGGTTTTCATGTTCATGTGTGAGGTGTGCCTCCCTCAAACCTTGTTATGATGTCAACACATTGCCCATCTGATG
ENSG00000238645_x_st	0.805677	0.912017	0.975665	1.08201	miRNA-3_0	Homo sapiens	2011-10-14	snoRNA	Affymetrix Proprietary Database	ENSG00000238645	chr16:53368474-53368576 (+)	103	ATCCTTTTGTAGTTCATGAGCGTGATGATTGGGTGTTCACACACATATGTGAGATGTGACCCCTTGAACCTTGTTACCACGTGGGCACATTACCCATCTGATA
ENSG00000238646_st	1.00926	1.05187	1.1589	1.12503	miRNA-3_0	Homo sapiens	2011-10-14	snoRNA	Affymetrix Proprietary Database	ENSG00000238646	chr3:32214148-32214252 (+)	105	ATCCTTTTGTGGTTGATAAGTGTGATGATTCAGTTTTCATGCTCATGTATGAGATGTGCCCCCAATCAAACTTGTCACAACATCTGCTTATTATCAGACATGAAA
ENSG00000238646_x_st	0.767715	0.914452	1.02094	1.07789	miRNA-3_0	Homo sapiens	2011-10-14	snoRNA	Affymetrix Proprietary Database	ENSG00000238646	chr3:32214148-32214252 (+)	105	ATCCTTTTGTGGTTGATAAGTGTGATGATTCAGTTTTCATGCTCATGTATGAGATGTGCCCCCAATCAAACTTGTCACAACATCTGCTTATTATCAGACATGAAA
ENSG00000238651_st	0.950285	0.823918	0.788945	0.796509	miRNA-3_0	Homo sapiens	2011-10-14	snoRNA	Affymetrix Proprietary Database	ENSG00000238651	chr13:41754117-41754223 (-)	107	ATCCTTTTGTAGTTTATAAGCGTGATGACTGGGGTTTCACGTGCATGTGTGAAATGTGCCTTCCCCAAGCCTTGTTATGACCTCATTGGAACATTACCCCTTTGACA
ENSG00000238651_x_st	0.829825	1.01937	0.829825	0.815406	miRNA-3_0	Homo sapiens	2011-10-14	snoRNA	Affymetrix Proprietary Database	ENSG00000238651	chr13:41754117-41754223 (-)	107	ATCCTTTTGTAGTTTATAAGCGTGATGACTGGGGTTTCACGTGCATGTGTGAAATGTGCCTTCCCCAAGCCTTGTTATGACCTCATTGGAACATTACCCCTTTGACA
ENSG00000238652_st	0.77357	0.748681	0.828816	0.878695	miRNA-3_0	Homo sapiens	2011-10-14	snoRNA	Affymetrix Proprietary Database	ENSG00000238652	chr4:88689637-88689733 (-)	97	ATCCTTTTGTGGTTTGTAAGAATGATGACTGTGTTTTACACTCAAGATGTGCCTTTCTCAAACCTTATTACCATGTTGGCACATTACCTGTCTGATG
ENSG00000238652_x_st	0.904254	1.03873	0.922897	0.889842	miRNA-3_0	Homo sapiens	2011-10-14	snoRNA	Affymetrix Proprietary Database	ENSG00000238652	chr4:88689637-88689733 (-)	97	ATCCTTTTGTGGTTTGTAAGAATGATGACTGTGTTTTACACTCAAGATGTGCCTTTCTCAAACCTTATTACCATGTTGGCACATTACCTGTCTGATG
ENSG00000238654_st	0.996722	1.01937	1.15175	1.09117	miRNA-3_0	Homo sapiens	2011-10-14	snoRNA	Affymetrix Proprietary Database	ENSG00000238654	chr9:5890150-5890256 (+)	107	ATCCTTTTGTGGGTCATAAGCGTGATGATTGGGTTTCCATGTTCACGTGTGAGATATGCCTCCCTCAAACCTTGTTACAATGACATGGGCACCTTACCTATCTGACA
ENSG00000238654_x_st	1.01937	0.954555	0.880949	0.931682	miRNA-3_0	Homo sapiens	2011-10-14	snoRNA	Affymetrix Proprietary Database	ENSG00000238654	chr9:5890150-5890256 (+)	107	ATCCTTTTGTGGGTCATAAGCGTGATGATTGGGTTTCCATGTTCACGTGTGAGATATGCCTCCCTCAAACCTTGTTACAATGACATGGGCACCTTACCTATCTGACA
ENSG00000238656_x_st	1.02007	1.1027	0.853067	0.93241	miRNA-3_0	Homo sapiens	2011-10-14	snoRNA	Affymetrix Proprietary Database	ENSG00000238656	chr8:113576104-113576205 (-)	102	ATTCTTTTTTAGTTTAAAAGTGTGATGATTAGGTTTTCACACTTGTGTGAGATGTGCCTTCCTCAAACCTTGTTACAACGTCTGCACATTACCCATCGGACA
ENSG00000238657_st	1.26157	1.06921	0.981939	0.977672	miRNA-3_0	Homo sapiens	2011-10-14	snoRNA	Affymetrix Proprietary Database	ENSG00000238657	chr9:135968439-135968538 (+)	100	ATCCTTTTGTAGTTGATGAACAATGATGATTGGGTGTTCATGCACATGCGTGAGATGTGTCACCCTCAAACCCTTACGTCGGCACGTTACCCATCTGACG
ENSG00000238657_x_st	0.950908	1.17996	1.14794	1.08888	miRNA-3_0	Homo sapiens	2011-10-14	snoRNA	Affymetrix Proprietary Database	ENSG00000238657	chr9:135968439-135968538 (+)	100	ATCCTTTTGTAGTTGATGAACAATGATGATTGGGTGTTCATGCACATGCGTGAGATGTGTCACCCTCAAACCCTTACGTCGGCACGTTACCCATCTGACG
ENSG00000238661_st	0.753184	0.985773	1.07913	1.30354	miRNA-3_0	Homo sapiens	2011-10-14	snoRNA	Affymetrix Proprietary Database	ENSG00000238661	chr12:31456651-31456750 (+)	100	ATCCTTTTGTCATTTGTAAGTGTGATGACTGGGCATTCACACGTGTGAGATGTGCCTCCCTCAAACCTTGTTATGACGTCGGCACTTTACCCATGAAAAA
ENSG00000238661_x_st	0.947048	0.932392	0.952143	0.724816	miRNA-3_0	Homo sapiens	2011-10-14	snoRNA	Affymetrix Proprietary Database	ENSG00000238661	chr12:31456651-31456750 (+)	100	ATCCTTTTGTCATTTGTAAGTGTGATGACTGGGCATTCACACGTGTGAGATGTGCCTCCCTCAAACCTTGTTATGACGTCGGCACTTTACCCATGAAAAA
ENSG00000238662_st	0.896204	1.03179	0.715002	0.99133	miRNA-3_0	Homo sapiens	2011-10-14	snoRNA	Affymetrix Proprietary Database	ENSG00000238662	chr2:167215240-167215343 (+)	104	TACTTCAAGTACTTCATAAGTGTGATGACTGGGTTTTCACATGCATATGTGAGATATTCCTCCCTCAAACCTTGTAATGACATTGATATATTATCCATCTCAGG
ENSG00000238662_x_st	0.890651	1.04443	0.894171	1.08323	miRNA-3_0	Homo sapiens	2011-10-14	snoRNA	Affymetrix Proprietary Database	ENSG00000238662	chr2:167215240-167215343 (+)	104	TACTTCAAGTACTTCATAAGTGTGATGACTGGGTTTTCACATGCATATGTGAGATATTCCTCCCTCAAACCTTGTAATGACATTGATATATTATCCATCTCAGG
ENSG00000238663_st	0.809101	0.896372	0.907682	0.947334	miRNA-3_0	Homo sapiens	2011-10-14	snoRNA	Affymetrix Proprietary Database	ENSG00000238663	chr2:216167489-216167587 (+)	99	ATCCTTTTGCAGTTCATAAGCATGAAGTTTGGGTTTTCACATGCATCTGTGAGAAATACCTTCCTCAAACCCTGTTACAATGGTGGCTCACATCTGTAA
ENSG00000238663_x_st	1.05747	0.958251	0.976763	0.819869	miRNA-3_0	Homo sapiens	2011-10-14	snoRNA	Affymetrix Proprietary Database	ENSG00000238663	chr2:216167489-216167587 (+)	99	ATCCTTTTGCAGTTCATAAGCATGAAGTTTGGGTTTTCACATGCATCTGTGAGAAATACCTTCCTCAAACCCTGTTACAATGGTGGCTCACATCTGTAA
ENSG00000238665_st	0.975916	0.938383	0.938383	0.881264	miRNA-3_0	Homo sapiens	2011-10-14	snoRNA	Affymetrix Proprietary Database	ENSG00000238665	chr13:20449327-20449425 (+)	99	ATCCTTTTGGAGTTCATGAGTGTGAGAACTGGGTGTTCACCCGCATGTGTGAGATGTGCCACCCGCAAACCTTGTTATGACATCAGCACATTACTGAAA
ENSG00000238666_st	0.815783	0.955376	0.8076	0.72148	miRNA-3_0	Homo sapiens	2011-10-14	snoRNA	Affymetrix Proprietary Database	ENSG00000238666	chr11:85805234-85805337 (+)	104	ATCCTTTTGTAGTTCATGAGTGTAATGATTGAGTGTTCATGCACATGTGTGAGATATGCCACCCTTGAACCTTGTTACACCGTTGTCACATTGCCCGTTTGACA
ENSG00000238666_x_st	0.910448	0.922799	1.05839	0.85085	miRNA-3_0	Homo sapiens	2011-10-14	snoRNA	Affymetrix Proprietary Database	ENSG00000238666	chr11:85805234-85805337 (+)	104	ATCCTTTTGTAGTTCATGAGTGTAATGATTGAGTGTTCATGCACATGTGTGAGATATGCCACCCTTGAACCTTGTTACACCGTTGTCACATTGCCCGTTTGACA
ENSG00000238670_st	0.976562	1.04307	1.28277	0.977852	miRNA-3_0	Homo sapiens	2011-10-14	snoRNA	Affymetrix Proprietary Database	ENSG00000238670	chr3:121310141-121310241 (+)	101	ATCCTTTTGTAGTTCATGAATGTGATGATTGGGCATTCACGTGGATGTGTGAGTGCTACCCTCGAAGCTTGTTTCAACATTGGCACATTATGCATCTGACT
ENSG00000238670_x_st	1.10132	1.0442	1.04103	1.1927	miRNA-3_0	Homo sapiens	2011-10-14	snoRNA	Affymetrix Proprietary Database	ENSG00000238670	chr3:121310141-121310241 (+)	101	ATCCTTTTGTAGTTCATGAATGTGATGATTGGGCATTCACGTGGATGTGTGAGTGCTACCCTCGAAGCTTGTTTCAACATTGGCACATTATGCATCTGACT
ENSG00000238673_st	0.864068	0.889402	0.872352	1.04245	miRNA-3_0	Homo sapiens	2011-10-14	snoRNA	Affymetrix Proprietary Database	ENSG00000238673	chr7:56168352-56168445 (+)	94	ATCCTTTTGTAGTTAAGTGTGATGACAGGGTTTTCACACTCATGAAGTGTGCCTCCCTCAAAACTGGTTGCATTGACACACTACCCATCTGACA
ENSG00000238674_st	0.931145	0.899548	1.13423	0.891771	miRNA-3_0	Homo sapiens	2011-10-14	snoRNA	Affymetrix Proprietary Database	ENSG00000238674	chr5:18844006-18844109 (+)	104	ATGTAATAATTGTTCTCAAGCACGATGATTGGGTGTTTATGAGCACGTGTGAGTTGTACCTCCTTCAAATCCTGTTTTGGTGGCAGCACGTTACCCATCTGACA
ENSG00000238676_st	0.950285	1.06771	0.828581	0.935867	miRNA-3_0	Homo sapiens	2011-10-14	snoRNA	Affymetrix Proprietary Database	ENSG00000238676	chr17:7937805-7937902 (-)	98	ATCCTTTTGTACTTGGTAAGCATGATGATTGGGTTTTTATGCTTATATATGAGACATGCTTGTCTCAAATCTTGTTACAGCACATTACCCTTCCTACT
ENSG00000238676_x_st	0.946708	1.03503	0.881255	0.773598	miRNA-3_0	Homo sapiens	2011-10-14	snoRNA	Affymetrix Proprietary Database	ENSG00000238676	chr17:7937805-7937902 (-)	98	ATCCTTTTGTACTTGGTAAGCATGATGATTGGGTTTTTATGCTTATATATGAGACATGCTTGTCTCAAATCTTGTTACAGCACATTACCCTTCCTACT
ENSG00000238679_x_st	0.98116	0.78064	0.896929	0.773374	miRNA-3_0	Homo sapiens	2011-10-14	snoRNA	Affymetrix Proprietary Database	ENSG00000238679	chr1:119801664-119801764 (+)	101	ATTCTTTTGTAGTTCAAGAGTGTGATGATTGGCTGTTCATGAGCATGTATGAGATATGCCACCCTTGAACCTTGTTACATCAGCACATTATCTGCCTTACC
ENSG00000238683_st	1.00235	0.956465	0.926909	0.869663	miRNA-3_0	Homo sapiens	2011-10-14	snoRNA	Affymetrix Proprietary Database	ENSG00000238683	chr16:69742475-69742578 (-)	104	ATCCTTTTGTAGTTCCTAAGTGTGTTGATTGGGTGTTCACGTGCATGTGTGAGATGTGGCACCCTTGAATCTTGTTATGACATCAGTACATTTCCCGTCTGACA
ENSG00000238683_x_st	0.821808	0.909079	1.00237	0.878506	miRNA-3_0	Homo sapiens	2011-10-14	snoRNA	Affymetrix Proprietary Database	ENSG00000238683	chr16:69742475-69742578 (-)	104	ATCCTTTTGTAGTTCCTAAGTGTGTTGATTGGGTGTTCACGTGCATGTGTGAGATGTGGCACCCTTGAATCTTGTTATGACATCAGTACATTTCCCGTCTGACA
ENSG00000238684_x_st	0.811549	0.89882	0.803238	1.06311	miRNA-3_0	Homo sapiens	2011-10-14	snoRNA	Affymetrix Proprietary Database	ENSG00000238684	chr16:28683554-28683657 (-)	104	ATCTTTTTGTAGTTCATAAACGTGATGACTGTGTTTTCATGCTCATGCGTGAGTTGCACCTCCCTCAAACCTTGTTTTGACATTGACACATTATCTGCCTGATG
ENSG00000238685_st	1.0923	1.42887	0.860156	1.14426	miRNA-3_0	Homo sapiens	2011-10-14	snoRNA	Affymetrix Proprietary Database	ENSG00000238685	chr16:12391054-12391180 (-)	127	ATTACTTGAAAATCACTCCCAGGCTTTGGCCATGGCAGCAGGTGAGATTCAAGGCCCAGAGCCTCCAGGGCCTCAGCTCACCGCACACTGCCCCGTGTGTGGTGGGGAAACCCAGACCCCAACAGGT
ENSG00000238685_x_st	1.01937	0.976167	0.860156	0.967053	miRNA-3_0	Homo sapiens	2011-10-14	snoRNA	Affymetrix Proprietary Database	ENSG00000238685	chr16:12391054-12391180 (-)	127	ATTACTTGAAAATCACTCCCAGGCTTTGGCCATGGCAGCAGGTGAGATTCAAGGCCCAGAGCCTCCAGGGCCTCAGCTCACCGCACACTGCCCCGTGTGTGGTGGGGAAACCCAGACCCCAACAGGT
ENSG00000238686_st	1.3721	1.37775	1.72972	1.46962	miRNA-3_0	Homo sapiens	2011-10-14	snoRNA	Affymetrix Proprietary Database	ENSG00000238686	chr11:3713273-3713375 (+)	103	ATAGTTTGTAGTTCATGAGCATGATGATTGGGTGTTCATGCATGCGTGTGAGATGTGCCACCCTCGAACCTTGTGAAGATATTGGCATATTACCCGTCTGACA
ENSG00000238686_x_st	2.61911	3.22559	3.29425	3.26038	miRNA-3_0	Homo sapiens	2011-10-14	snoRNA	Affymetrix Proprietary Database	ENSG00000238686	chr11:3713273-3713375 (+)	103	ATAGTTTGTAGTTCATGAGCATGATGATTGGGTGTTCATGCATGCGTGTGAGATGTGCCACCCTCGAACCTTGTGAAGATATTGGCATATTACCCGTCTGACA
ENSG00000238687_st	0.88378	0.822891	1.11935	0.869663	miRNA-3_0	Homo sapiens	2011-10-14	snoRNA	Affymetrix Proprietary Database	ENSG00000238687	chr8:104677523-104677622 (+)	100	ATTCTTTCATAGTTCATAAGTGTGATTGGGTGTTTAACGCTCATTTGAGATGTTCCTCCCTCAAACCTTGGTATTATGTTTGCACATTACACATCTGATG
ENSG00000238687_x_st	0.870817	0.809472	1.13864	0.961463	miRNA-3_0	Homo sapiens	2011-10-14	snoRNA	Affymetrix Proprietary Database	ENSG00000238687	chr8:104677523-104677622 (+)	100	ATTCTTTCATAGTTCATAAGTGTGATTGGGTGTTTAACGCTCATTTGAGATGTTCCTCCCTCAAACCTTGGTATTATGTTTGCACATTACACATCTGATG
ENSG00000238688_st	0.64964	1.06662	0.867334	0.851496	miRNA-3_0	Homo sapiens	2011-10-14	snoRNA	Affymetrix Proprietary Database	ENSG00000238688	chr5:76079921-76080024 (+)	104	ATCCTTTTGTAGTTCAAGAGCATAATGATCGGGCGTTCACATGCGTGTGTCAGATGTGCCACCCTCGAACCTTGTTAGGATGTTGGCACATTACCTGTCTGACA
ENSG00000238688_x_st	0.991531	0.987051	0.911156	0.882789	miRNA-3_0	Homo sapiens	2011-10-14	snoRNA	Affymetrix Proprietary Database	ENSG00000238688	chr5:76079921-76080024 (+)	104	ATCCTTTTGTAGTTCAAGAGCATAATGATCGGGCGTTCACATGCGTGTGTCAGATGTGCCACCCTCGAACCTTGTTAGGATGTTGGCACATTACCTGTCTGACA
ENSG00000238690_st	0.950285	0.934334	0.941252	0.869663	miRNA-3_0	Homo sapiens	2011-10-14	snoRNA	Affymetrix Proprietary Database	ENSG00000238690	chr2:57243196-57243299 (-)	104	ATATTTTTGTGATTCATAAGTATAATGATGGAGTTTTCAAATTCACGTGTGTGATGTGCCCCCCTCAAACCTCTTTATGATGTCAGCATATTGCTCATCTGACA
ENSG00000238690_x_st	1.03317	1.10147	0.903532	1.06385	miRNA-3_0	Homo sapiens	2011-10-14	snoRNA	Affymetrix Proprietary Database	ENSG00000238690	chr2:57243196-57243299 (-)	104	ATATTTTTGTGATTCATAAGTATAATGATGGAGTTTTCAAATTCACGTGTGTGATGTGCCCCCCTCAAACCTCTTTATGATGTCAGCATATTGCTCATCTGACA
ENSG00000238691_st	0.956353	0.944217	0.935641	0.986316	miRNA-3_0	Homo sapiens	2011-10-14	snoRNA	Affymetrix Proprietary Database	ENSG00000238691	chr17:18049866-18049969 (+)	104	ATTCTTTTATAGTTTATAAGTGTGATGATTGAGTTTTCATGCTCAGGCATGAGATGTGTCACCCTCAAACCTTGCTAAAACATCAGCACAAGACCAGACGCAGT
ENSG00000238691_x_st	0.795225	0.795225	0.840826	0.965994	miRNA-3_0	Homo sapiens	2011-10-14	snoRNA	Affymetrix Proprietary Database	ENSG00000238691	chr17:18049866-18049969 (+)	104	ATTCTTTTATAGTTTATAAGTGTGATGATTGAGTTTTCATGCTCAGGCATGAGATGTGTCACCCTCAAACCTTGCTAAAACATCAGCACAAGACCAGACGCAGT
ENSG00000238692_st	1.26783	0.979664	0.947966	0.890847	miRNA-3_0	Homo sapiens	2011-10-14	snoRNA	Affymetrix Proprietary Database	ENSG00000238692	chr11:57096333-57096435 (-)	103	ATCCTTTTGTAGTTCATAAACATAATGGTTGGGTGTTACGTGCGTGTGTGAAATGTGCCACCCTCCAGCCTTGTTACGATGTTGACACATTACCCATCTGACA
ENSG00000238692_x_st	1.04978	0.988403	1.02613	0.885273	miRNA-3_0	Homo sapiens	2011-10-14	snoRNA	Affymetrix Proprietary Database	ENSG00000238692	chr11:57096333-57096435 (-)	103	ATCCTTTTGTAGTTCATAAACATAATGGTTGGGTGTTACGTGCGTGTGTGAAATGTGCCACCCTCCAGCCTTGTTACGATGTTGACACATTACCCATCTGACA
ENSG00000238693_st	0.895272	0.907939	0.920606	0.907939	miRNA-3_0	Homo sapiens	2011-10-14	snoRNA	Affymetrix Proprietary Database	ENSG00000238693	chr11:133306833-133306934 (-)	102	GTGCTTCTGTGGTTCATAAGGGTGATGGCTGGGCTCATGCGGATGTGTGAGATGTGCTACCCTGGAAACTGGTTATGACGTCGGCACATTACCCATCTGACA
ENSG00000238693_x_st	0.941346	1.04825	1.09254	0.989085	miRNA-3_0	Homo sapiens	2011-10-14	snoRNA	Affymetrix Proprietary Database	ENSG00000238693	chr11:133306833-133306934 (-)	102	GTGCTTCTGTGGTTCATAAGGGTGATGGCTGGGCTCATGCGGATGTGTGAGATGTGCTACCCTGGAAACTGGTTATGACGTCGGCACATTACCCATCTGACA
ENSG00000238694_x_st	0.832279	0.845063	0.952086	0.731295	miRNA-3_0	Homo sapiens	2011-10-14	snoRNA	Affymetrix Proprietary Database	ENSG00000238694	chr4:34967863-34967966 (-)	104	ATCGTTTTGTAGTTCATGAGCATGATGATTGGGTGTTCATGCACATGCGTGAGATGTGCTACTCTCAAACCTTGTTACGATGTCAGCACATTACCAGTCTGACC
ENSG00000238695_st	0.957697	0.940342	0.838713	0.742576	miRNA-3_0	Homo sapiens	2011-10-14	snoRNA	Affymetrix Proprietary Database	ENSG00000238695	chr4:142218928-142219032 (-)	105	ATCCTTTTGTAGTTCATGAGCATAATGATTGGGTGTTCGCATACATGTGTGAGATGTGCCACCCTCTGAACCTAGTTACAATGTGGGGATATTACCTGTCTGACC
ENSG00000238695_x_st	1.02025	0.796509	0.89973	1.09117	miRNA-3_0	Homo sapiens	2011-10-14	snoRNA	Affymetrix Proprietary Database	ENSG00000238695	chr4:142218928-142219032 (-)	105	ATCCTTTTGTAGTTCATGAGCATAATGATTGGGTGTTCGCATACATGTGTGAGATGTGCCACCCTCTGAACCTAGTTACAATGTGGGGATATTACCTGTCTGACC
ENSG00000238696_st	0.900233	0.659526	0.968125	0.815683	miRNA-3_0	Homo sapiens	2011-10-14	snoRNA	Affymetrix Proprietary Database	ENSG00000238696	chr2:65135721-65135820 (-)	100	ATCCTTTTGCAGTTATGCATAATGACTGGGTTTTCACGCTTATGAATGAGATGTGCCTCCCTCAAACATTGTTATATGTCAGCACATTATGCATCTGACA
ENSG00000238696_x_st	0.819715	0.930059	0.949811	0.774244	miRNA-3_0	Homo sapiens	2011-10-14	snoRNA	Affymetrix Proprietary Database	ENSG00000238696	chr2:65135721-65135820 (-)	100	ATCCTTTTGCAGTTATGCATAATGACTGGGTTTTCACGCTTATGAATGAGATGTGCCTCCCTCAAACATTGTTATATGTCAGCACATTATGCATCTGACA
ENSG00000238699_x_st	0.823503	0.823503	0.688949	0.941189	miRNA-3_0	Homo sapiens	2011-10-14	snoRNA	Affymetrix Proprietary Database	ENSG00000238699	chr16:29077576-29077679 (-)	104	ATCTTTTTGTAGTTCATAAACGTGATGACTGTGTTTCCATGCTCATGCGTGAGTTGCACCTCCCTCAAACCTTGTTTTGACATTGACACATTATCTGCCTGATG
ENSG00000238701_st	0.864619	0.88378	0.98116	1.16424	miRNA-3_0	Homo sapiens	2011-10-14	snoRNA	Affymetrix Proprietary Database	ENSG00000238701	chr3:131999462-131999522 (+)	61	ATCCTTTTGTAGTTCATAACAGTGATTACTGGGTTTTCACGTTCATGTGTGAGATGTGCCT
ENSG00000238701_x_st	0.986146	1.0233	0.874684	1.05257	miRNA-3_0	Homo sapiens	2011-10-14	snoRNA	Affymetrix Proprietary Database	ENSG00000238701	chr3:131999462-131999522 (+)	61	ATCCTTTTGTAGTTCATAACAGTGATTACTGGGTTTTCACGTTCATGTGTGAGATGTGCCT
ENSG00000238702_st	0.850804	0.909974	0.940647	0.879302	miRNA-3_0	Homo sapiens	2011-10-14	snoRNA	Affymetrix Proprietary Database	ENSG00000238702	chr5:50617817-50617919 (+)	103	ATCCTTTTGTAGTTCATAAACAGGATGATAGGGTTTTCACATTTATTGTGAGATGTGCTTCCCTCCAACCTTGTTATGATGTTGATGCATTATCCATCTGATA
ENSG00000238703_x_st	1.02942	0.835636	0.973706	1.10744	miRNA-3_0	Homo sapiens	2011-10-14	snoRNA	Affymetrix Proprietary Database	ENSG00000238703	chr16:28453987-28454090 (+)	104	ATCTTTTTGTAGTTCATAAACGTGATGACTGTGTTTTCATGCTCATGCGTGAGTTGCACCTCCCTCAAACCTTGTTTTGACATTGACACATTATCTGCCTGATG
ENSG00000238707_st	0.926372	0.838959	0.926372	0.974548	miRNA-3_0	Homo sapiens	2011-10-14	snoRNA	Affymetrix Proprietary Database	ENSG00000238707	chr10:58355723-58355791 (-)	69	TGATGAATTGATGACAGTCATCTTTTGAGAGTGACCCAAAATGAAAAGAATACTCATTGCTGATCACTT
ENSG00000238707_x_st	0.917033	0.871568	0.995447	0.836411	miRNA-3_0	Homo sapiens	2011-10-14	snoRNA	Affymetrix Proprietary Database	ENSG00000238707	chr10:58355723-58355791 (-)	69	TGATGAATTGATGACAGTCATCTTTTGAGAGTGACCCAAAATGAAAAGAATACTCATTGCTGATCACTT
ENSG00000238708_x_st	0.821509	1.04705	1.01462	0.781805	miRNA-3_0	Homo sapiens	2011-10-14	snoRNA	Affymetrix Proprietary Database	ENSG00000238708	chr2:69894491-69894593 (+)	103	ATCCTTTTGTAGTTCATGGGCATAATGATTGGTATTCACGCACATGTGTGAGATGTGCCACACTCAAACCTTGTTATGACCTCGGCACATTACCCATCTGACC
ENSG00000238712_x_st	0.956079	0.984827	1.0861	1.33364	miRNA-3_0	Homo sapiens	2011-10-14	snoRNA	Affymetrix Proprietary Database	ENSG00000238712	chr16:21900888-21900991 (-)	104	ATCCTTTTGTAATAGATAAGCATAATGATTGGGTTTTTATGTTCACATGTTTGATATGCCTCCCTCAAATCCTCTTATGATGTCGGCACATGACCCATCTGAGG
ENSG00000238714_st	0.994703	0.928198	0.993274	0.929627	miRNA-3_0	Homo sapiens	2011-10-14	snoRNA	Affymetrix Proprietary Database	ENSG00000238714	chr8:42083151-42083252 (-)	102	ATCCTTTCGTAGCTCATAAGCAGATAGTTGAGTTTTCACGCTCATGGATGGATGTGCCTCCCTCTAACATTATCAAGATGTCGGCACACTACCTGTGTGATG
ENSG00000238715_st	0.84416	0.877413	0.999583	0.959272	miRNA-3_0	Homo sapiens	2011-10-14	snoRNA	Affymetrix Proprietary Database	ENSG00000238715	chr15:65863311-65863411 (-)	101	ATCCTTTTATAGCTCATAAGTGTGATAACTGGATTTTCACTCTCCTGTGTGAGATGTGCTTCCCTCAAACCTTGTTACATCAGCACATTACGTGTCTGATT
ENSG00000238715_x_st	0.796509	0.909698	0.860156	0.675995	miRNA-3_0	Homo sapiens	2011-10-14	snoRNA	Affymetrix Proprietary Database	ENSG00000238715	chr15:65863311-65863411 (-)	101	ATCCTTTTATAGCTCATAAGTGTGATAACTGGATTTTCACTCTCCTGTGTGAGATGTGCTTCCCTCAAACCTTGTTACATCAGCACATTACGTGTCTGATT
ENSG00000238717_st	0.760767	0.891338	0.930392	0.909974	miRNA-3_0	Homo sapiens	2011-10-14	snoRNA	Affymetrix Proprietary Database	ENSG00000238717	chr5:56152975-56153078 (+)	104	ATTGCAGTAATTCATAAGTGTAATGATTGGGTTTTCACATGCATGCATAAGATGTGCGTTTCTCCAACTTTGTTACAGTGTCAGCATGTTATCCTCATTTGACA
ENSG00000238718_st	1.10129	1.01937	0.796509	1.00702	miRNA-3_0	Homo sapiens	2011-10-14	snoRNA	Affymetrix Proprietary Database	ENSG00000238718	chr14:36256065-36256168 (-)	104	AGCCTTTTGTAGTTCATAAGCATGATGATTGGGTTTTCACACTCATATATGAGATGTACGTCCCACAAACCTTTTTATGATGTTGGCACATTACTCGTCTGATA
ENSG00000238718_x_st	0.995679	1.17622	0.995679	0.872939	miRNA-3_0	Homo sapiens	2011-10-14	snoRNA	Affymetrix Proprietary Database	ENSG00000238718	chr14:36256065-36256168 (-)	104	AGCCTTTTGTAGTTCATAAGCATGATGATTGGGTTTTCACACTCATATATGAGATGTACGTCCCACAAACCTTTTTATGATGTTGGCACATTACTCGTCTGATA
ENSG00000238722_x_st	1.0717	0.773781	0.892359	0.904482	miRNA-3_0	Homo sapiens	2011-10-14	snoRNA	Affymetrix Proprietary Database	ENSG00000238722	chr2:3079444-3079544 (-)	101	ATCCTTTTGTGATTCATAAGCGTGATGATTGGGTTTTCATGCTCATGTGTGAGATATGCCTCTCTCAAGCCTTGTTACAACATCACATTACCTGTCTGATG
ENSG00000238724_x_st	0.848557	0.734422	0.825352	0.854937	miRNA-3_0	Homo sapiens	2011-10-14	snoRNA	Affymetrix Proprietary Database	ENSG00000238724	chr11:114397851-114397954 (+)	104	ATCCTTTTGTAGTTCAGAATCATGATGATTGGGTTTTCATGCTCATGTGTGAGATGTGCCTCCCTCAAACCTTGTTATGACATCAGCACATTACCCATATGATG
ENSG00000238729_st	0.934212	1.01632	1.13948	0.873931	miRNA-3_0	Homo sapiens	2011-10-14	snoRNA	Affymetrix Proprietary Database	ENSG00000238729	chrX:47138526-47138629 (+)	104	ACCCTTTTGTGGTTCATAAGTATGGTGGTTCGGTTTTCATGCTTATGTGTGAGACATGCCTCTCTCCAACCTTGTTACAGCACAGGCACATTACCCATCTGACA
ENSG00000238729_x_st	0.883135	0.951575	0.860156	0.952219	miRNA-3_0	Homo sapiens	2011-10-14	snoRNA	Affymetrix Proprietary Database	ENSG00000238729	chrX:47138526-47138629 (+)	104	ACCCTTTTGTGGTTCATAAGTATGGTGGTTCGGTTTTCATGCTTATGTGTGAGACATGCCTCTCTCCAACCTTGTTACAGCACAGGCACATTACCCATCTGACA
ENSG00000238732_x_st	1.03912	0.946708	0.898147	1.0556	miRNA-3_0	Homo sapiens	2011-10-14	snoRNA	Affymetrix Proprietary Database	ENSG00000238732	chr10:43305675-43305778 (-)	104	ATCTTTTCGTAGTTCATAAGTGTGATGACTGGGTATTCATGCATGTATGTGGGATATGCCACCCTTGACCCTTGTTACAACATTAGCACATTAACCATCTGACA
ENSG00000238733_x_st	0.813308	0.929597	1.2138	0.813308	miRNA-3_0	Homo sapiens	2011-10-14	snoRNA	Affymetrix Proprietary Database	ENSG00000238733	chr7:128701585-128701688 (+)	104	ATTCTTTTGTAGCTGATAAGCATGATGACTGGAGTTTCACGTGCATGTGTGAGATATACCTCCCTCCAACCTTGTTACCACATCTGCACATTACCTGCCTGATG
ENSG00000238734_x_st	0.899751	0.940322	0.899751	0.791707	miRNA-3_0	Homo sapiens	2011-10-14	snoRNA	Affymetrix Proprietary Database	ENSG00000238734	chr16:70266882-70266985 (-)	104	ATCCTTTTGTAATACATAAGCATAATGATTGGGTTTTTATGTTCACATGTTTGATATGCCTCCCTCAAATCCTCTTATGATGTCGGCACATTACCCATCTGAGG
ENSG00000238736_st	0.910504	1.00234	0.903532	0.836728	miRNA-3_0	Homo sapiens	2011-10-14	snoRNA	Affymetrix Proprietary Database	ENSG00000238736	chr2:219193303-219193403 (+)	101	ATCCTTTTGTAATTCCTAAGTATGACTGGGTTTTCACACACATAGGTAAGATGCACCTCCCTCAAACCTTGTGATGATGTCAGCACGGTATCCGTCTGATG
ENSG00000238736_x_st	1.05039	0.881917	1.02674	0.939753	miRNA-3_0	Homo sapiens	2011-10-14	snoRNA	Affymetrix Proprietary Database	ENSG00000238736	chr2:219193303-219193403 (+)	101	ATCCTTTTGTAATTCCTAAGTATGACTGGGTTTTCACACACATAGGTAAGATGCACCTCCCTCAAACCTTGTGATGATGTCAGCACGGTATCCGTCTGATG
ENSG00000238739_st	0.7399	0.826452	0.728702	0.906335	miRNA-3_0	Homo sapiens	2011-10-14	snoRNA	Affymetrix Proprietary Database	ENSG00000238739	chr7:90236318-90236422 (-)	105	ATCCTTTTGTATAGTTCATAAGCGTGATGATTGGGGTTTCACCTCATGTGTAAGATGTGCCTCCCTCAAACCTTACTACAAGGTCAGTACATTACCTGTCTGACA
ENSG00000238739_x_st	0.882314	0.81106	0.876513	0.859109	miRNA-3_0	Homo sapiens	2011-10-14	snoRNA	Affymetrix Proprietary Database	ENSG00000238739	chr7:90236318-90236422 (-)	105	ATCCTTTTGTATAGTTCATAAGCGTGATGATTGGGGTTTCACCTCATGTGTAAGATGTGCCTCCCTCAAACCTTACTACAAGGTCAGTACATTACCTGTCTGACA
ENSG00000238740_x_st	1.0074	1.19927	0.95341	0.913135	miRNA-3_0	Homo sapiens	2011-10-14	snoRNA	Affymetrix Proprietary Database	ENSG00000238740	chr5:68834988-68835091 (-)	104	GTCCTTTTATAGTTGATGAGCATGATGATTGGGTGTTCACACGCATGTGTGAAATGTCCCACCCTCAAATCTTGTTACAATATTGGCACATTACCCATCTGACA
ENSG00000238744_st	0.950285	0.88378	0.81389	1.01937	miRNA-3_0	Homo sapiens	2011-10-14	snoRNA	Affymetrix Proprietary Database	ENSG00000238744	chr4:169231843-169231946 (+)	104	ATCCTTTTGTAGTTCATAAATGTGATGATTGGGTTTTCATGTGTATGTGTTGGATGTGCCCTACTCAATCCTTGTTACAAAGTTATCTCATTATCCGGCTGGCA
ENSG00000238745_x_st	0.999953	1.23659	0.783463	0.783463	miRNA-3_0	Homo sapiens	2011-10-14	snoRNA	Affymetrix Proprietary Database	ENSG00000238745	chr5:137959168-137959271 (+)	104	ATCCTTTTGTAGTTCATAAGCATGATGATTGGGTTTTCATGCTTGTGTGTGAGATGTGCTTCCCTCAAACCTTGTTATGATGGTGGCACATTACCCATCTGATG
ENSG00000238746_x_st	1.02496	0.903025	0.761084	0.753319	miRNA-3_0	Homo sapiens	2011-10-14	snoRNA	Affymetrix Proprietary Database	ENSG00000238746	chr9:97934777-97934880 (-)	104	ATCCTTTTGTAGTTCATGAGCGTGATGATTGGGTGTTTCACGCATGTGTGTGCAATGTGCCACCCTTGAACCTTGTATGACATCGGCACGTTACCCATCTGACC
ENSG00000238747_st	1.00045	1.05325	0.931063	0.919341	miRNA-3_0	Homo sapiens	2011-10-14	snoRNA	Affymetrix Proprietary Database	ENSG00000238747	chr6:90533014-90533115 (+)	102	ATCCTTTTATAGTTCATAAGCATGATGATTGGGTTTTTGCACACGTGTAATATGTGCCTCCCTCAAACCATGTTATGACCTCAGCATATTACCTGTCTGATA
ENSG00000238747_x_st	1.19991	1.1534	1.17626	1.22913	miRNA-3_0	Homo sapiens	2011-10-14	snoRNA	Affymetrix Proprietary Database	ENSG00000238747	chr6:90533014-90533115 (+)	102	ATCCTTTTATAGTTCATAAGCATGATGATTGGGTTTTTGCACACGTGTAATATGTGCCTCCCTCAAACCATGTTATGACCTCAGCATATTACCTGTCTGATA
ENSG00000238748_st	0.887467	0.939471	0.950285	0.939471	miRNA-3_0	Homo sapiens	2011-10-14	snoRNA	Affymetrix Proprietary Database	ENSG00000238748	chr12:100795923-100796028 (+)	106	ATCCTTTTGTAGTTCATAAATGTGATAATTGGGTGTTCACGTGCATGTATGAGATGTCTGAGTCCCTCAAACCTTGTTACAACATTGGTACATTACCCATTTTACC
ENSG00000238748_x_st	0.758515	0.837979	0.903532	0.817685	miRNA-3_0	Homo sapiens	2011-10-14	snoRNA	Affymetrix Proprietary Database	ENSG00000238748	chr12:100795923-100796028 (+)	106	ATCCTTTTGTAGTTCATAAATGTGATAATTGGGTGTTCACGTGCATGTATGAGATGTCTGAGTCCCTCAAACCTTGTTACAACATTGGTACATTACCCATTTTACC
ENSG00000238752_st	1.34849	1.58017	1.34628	1.55588	miRNA-3_0	Homo sapiens	2011-10-14	snoRNA	Affymetrix Proprietary Database	ENSG00000238752	chr11:65820615-65820699 (+)	85	ATCCTTTTGTAGTTCATGAGCATGATGATTGGGTGTTCACGTGCATGTGTGAGATGTGACACCCTTGCACATTACTCGCCTGACC
ENSG00000238753_x_st	0.881745	0.818495	0.96385	0.954084	miRNA-3_0	Homo sapiens	2011-10-14	snoRNA	Affymetrix Proprietary Database	ENSG00000238753	chr4:54989267-54989371 (-)	105	ATCTTTTTTGTAGTTCATAAATGCGATGATTGGGTTTTCATGTTTATGTGTGAGATGTGCTTCCCTCAAACCTTGTTATGATGTCAGTACGTTATCCATCTGATG
ENSG00000238754_x_st	0.954767	0.893422	1.11908	1.07629	miRNA-3_0	Homo sapiens	2011-10-14	snoRNA	Affymetrix Proprietary Database	ENSG00000238754	chr1:193026411-193026545 (-)	135	TTGCATGTGGTAATGTCTGCTCTTCATTCCTTTGGGAGCAGAAATACATCCATAACACGCTAAATTAAAAAAGGAGTTCTCAGGGCTGCCAACCTTACAGTAGAGGTTGAGTGGTAGTATATTACTCCTACATAA
ENSG00000238756_x_st	1.07235	1.17997	1.10196	1.13152	miRNA-3_0	Homo sapiens	2011-10-14	snoRNA	Affymetrix Proprietary Database	ENSG00000238756	chr2:54066862-54066966 (-)	105	ATCCTTTTGTAGTTCGTAAGTGTGATGATTGGGTTTGCACACGCATGTTTGAGATGTGCCTCCCTCAAACCTGTATTAGTCCATTTTCACACAGCTATAAAGAAC
ENSG00000238760_st	1.01796	0.928598	0.881844	0.746575	miRNA-3_0	Homo sapiens	2011-10-14	snoRNA	Affymetrix Proprietary Database	ENSG00000238760	chr2:97647019-97647121 (-)	103	ATCCTTTGTGGTTCATAAGCATGATGATTGAGTGTTCACGTGCATGTGTGAGATGTGCCACCCTGAGACCTCGTTACGAAGTCAACGTATTACCCATTTGAGA
ENSG00000238760_x_st	0.895383	0.860538	1.05002	0.999895	miRNA-3_0	Homo sapiens	2011-10-14	snoRNA	Affymetrix Proprietary Database	ENSG00000238760	chr2:97647019-97647121 (-)	103	ATCCTTTGTGGTTCATAAGCATGATGATTGAGTGTTCACGTGCATGTGTGAGATGTGCCACCCTGAGACCTCGTTACGAAGTCAACGTATTACCCATTTGAGA
ENSG00000238761_st	0.77744	0.70743	0.647435	0.842806	miRNA-3_0	Homo sapiens	2011-10-14	snoRNA	Affymetrix Proprietary Database	ENSG00000238761	chr1:112913626-112913729 (+)	104	ATCCTTTCACAGTTCATAAGAGTGATGACTGGGTTTTCACTTTCATGTGTAAGATGTGCCTCCCTGAAACCTTGTTACAACATTGGCACATTACCCATCTGATG
ENSG00000238761_x_st	0.961354	0.807578	0.77105	0.946695	miRNA-3_0	Homo sapiens	2011-10-14	snoRNA	Affymetrix Proprietary Database	ENSG00000238761	chr1:112913626-112913729 (+)	104	ATCCTTTCACAGTTCATAAGAGTGATGACTGGGTTTTCACTTTCATGTGTAAGATGTGCCTCCCTGAAACCTTGTTACAACATTGGCACATTACCCATCTGATG
ENSG00000238763_x_st	1.09827	0.784009	0.882735	1.15215	miRNA-3_0	Homo sapiens	2011-10-14	snoRNA	Affymetrix Proprietary Database	ENSG00000238763	chr11:65920092-65920196 (+)	105	ATCCTTTTGCAGCTCATGAGTGTGACGATTGGGTGTTCATGCATGTGTGTGAGGTGTGCCACCCTCTGAACCTTGTTACAACATCAGCACATTACGTCTCTGAAC
ENSG00000238764_x_st	1.03787	1.01207	0.967927	1.01466	miRNA-3_0	Homo sapiens	2011-10-14	snoRNA	Affymetrix Proprietary Database	ENSG00000238764	chrX:17376053-17376156 (+)	104	AGTTTTCTGTGGTTCATAAGCATGATGATTGGGTTTTCATGCTTATGTGTGAGATGTGCCTCCCTCAAACCTTGTTACGACATTGGCACATTACCCATCTGATG
ENSG00000238767_st	1.3721	1.10147	1.07379	1.46914	miRNA-3_0	Homo sapiens	2011-10-14	snoRNA	Affymetrix Proprietary Database	ENSG00000238767	chr15:59682407-59682516 (+)	110	ATCCTTTTGTAGTTCATAAGCGTGATGACTGTGGTTTCATGCTTGTGTGTGAGAGATGGGTGGGCCTCCCTCAAACCTTGTTACGACGTAGGCCCATTACCCATCTGACA
ENSG00000238767_x_st	1.1928	1.34641	0.943715	1.04908	miRNA-3_0	Homo sapiens	2011-10-14	snoRNA	Affymetrix Proprietary Database	ENSG00000238767	chr15:59682407-59682516 (+)	110	ATCCTTTTGTAGTTCATAAGCGTGATGACTGTGGTTTCATGCTTGTGTGTGAGAGATGGGTGGGCCTCCCTCAAACCTTGTTACGACGTAGGCCCATTACCCATCTGACA
ENSG00000238768_st	0.86584	0.906533	0.993622	0.738569	miRNA-3_0	Homo sapiens	2011-10-14	snoRNA	Affymetrix Proprietary Database	ENSG00000238768	chr11:71815120-71815216 (+)	97	ATCCATTTGTTGTTCATGAGCGTGTGATTGGGTGTTCACCAGCATGTATCAAATGTGCCACCCTCAAATCTTGTTTTGGCACATTACCCGTCTGACA
ENSG00000238768_x_st	0.933655	0.796509	1.23122	1.00744	miRNA-3_0	Homo sapiens	2011-10-14	snoRNA	Affymetrix Proprietary Database	ENSG00000238768	chr11:71815120-71815216 (+)	97	ATCCATTTGTTGTTCATGAGCGTGTGATTGGGTGTTCACCAGCATGTATCAAATGTGCCACCCTCAAATCTTGTTTTGGCACATTACCCGTCTGACA
ENSG00000238769_st	0.730224	0.728357	0.876551	0.789601	miRNA-3_0	Homo sapiens	2011-10-14	snoRNA	Affymetrix Proprietary Database	ENSG00000238769	chr12:77556706-77556805 (-)	100	ATCCTTTTGTGGTTCATAAGCATGATGATTGGGTTTCCACATTCTTGTGAGATGGGCCTCCCTCCAACCTTGTTATGATGTCAGCACATTACCCTTGACG
ENSG00000238769_x_st	0.917033	1.07246	0.917033	0.797096	miRNA-3_0	Homo sapiens	2011-10-14	snoRNA	Affymetrix Proprietary Database	ENSG00000238769	chr12:77556706-77556805 (-)	100	ATCCTTTTGTGGTTCATAAGCATGATGATTGGGTTTCCACATTCTTGTGAGATGGGCCTCCCTCCAACCTTGTTATGATGTCAGCACATTACCCTTGACG
ENSG00000238770_x_st	0.962165	1.00965	1.01937	1.16841	miRNA-3_0	Homo sapiens	2011-10-14	snoRNA	Affymetrix Proprietary Database	ENSG00000238770	chr2:202946598-202946701 (+)	104	ATCCTTTTGTAGTTCATAAGCATGATGATTGGGTGTTCACATGCATGTGTGAATGTGCCACCCTCTGAACCTCGTTACAACATCAACACATTACCTGTCTGACC
ENSG00000238771_x_st	0.804785	0.747798	0.804785	0.935867	miRNA-3_0	Homo sapiens	2011-10-14	snoRNA	Affymetrix Proprietary Database	ENSG00000238771	chr1:12799693-12799796 (+)	104	ATGCTTTTGTGGTTCGTGAACCTGATGATTGGGTGTTCATGTACGTGTGTGAGATGTACCACCCTCGAACCTTGTTATGACGTCAGCACATTACCCATCTGACC
ENSG00000238772_x_st	0.819715	1.00528	1.0194	0.91263	miRNA-3_0	Homo sapiens	2011-10-14	snoRNA	Affymetrix Proprietary Database	ENSG00000238772	chr7:37209283-37209384 (-)	102	TTCCTGTTGGTTCCTAAGTGTGATGATTGGGTTTTCACATTCATGTGTGACATGTGCCTCCCTCAAATCTTGTGATGATGTCGGCACGTGACCCATCTGACG
ENSG00000238775_x_st	0.76638	1.25972	0.94769	1.01937	miRNA-3_0	Homo sapiens	2011-10-14	snoRNA	Affymetrix Proprietary Database	ENSG00000238775	chr6:111284669-111284772 (+)	104	ATCTTTTTGTAGTTCATAAGCATGATGATTATGTTTTTACATTCATGTGTAAGATGTGCCTCCCTCAAACCTTGTTATGATGTCAGCATATTACCTGTCTGATG
ENSG00000238776_x_st	0.840145	1.03287	0.804418	0.7788	miRNA-3_0	Homo sapiens	2011-10-14	snoRNA	Affymetrix Proprietary Database	ENSG00000238776	chr14:96790045-96790124 (-)	80	ATTCTTTTGTGGTTCATAAGCGTGATGATTGGGTGTTCACATGAATGTGTGAGATGTGTCACCCTCAAACCTTGTTGTGC
ENSG00000238779_st	1.04091	1.20558	1.25194	1.44781	miRNA-3_0	Homo sapiens	2011-10-14	snoRNA	Affymetrix Proprietary Database	ENSG00000238779	chr3:175457059-175457164 (+)	106	ATCCTTTTGTGGTTCATATTTGTGACGATTCGGTTGTCAGGCCAATGTGTGAGATTTACCTCCTTCAAACCTTGTTAGCACATTGGCACATTTCAATTGTCTGACA
ENSG00000238781_st	0.849042	0.975803	0.879678	0.918126	miRNA-3_0	Homo sapiens	2011-10-14	snoRNA	Affymetrix Proprietary Database	ENSG00000238781	chr7:4729111-4729214 (+)	104	ATCCTTTTGTTGTTCATGAGCATGACAATTGGGTGTTTTCATGCAGCGAGTGAGATGTGCCACCCTGGAACCTTGTTACGACGTCGCATGTTACCTGTCTGACC
ENSG00000238790_st	1.04612	1.02153	0.975236	0.75663	miRNA-3_0	Homo sapiens	2011-10-14	snoRNA	Affymetrix Proprietary Database	ENSG00000238790	chr18:3811317-3811420 (+)	104	ATCCTTTTGTGGATCATAATCATAATGATTGAGTTTTCACAGTAATATATGAGATGTGCTTCCTTCAAACCTTGTTATGATGTTGGCACACTATCCGTCTTACA
ENSG00000238790_x_st	0.880659	0.871058	0.78093	0.800037	miRNA-3_0	Homo sapiens	2011-10-14	snoRNA	Affymetrix Proprietary Database	ENSG00000238790	chr18:3811317-3811420 (+)	104	ATCCTTTTGTGGATCATAATCATAATGATTGAGTTTTCACAGTAATATATGAGATGTGCTTCCTTCAAACCTTGTTATGATGTTGGCACACTATCCGTCTTACA
ENSG00000238791_x_st	0.921624	0.93889	0.773008	0.935867	miRNA-3_0	Homo sapiens	2011-10-14	snoRNA	Affymetrix Proprietary Database	ENSG00000238791	chr8:95918245-95918347 (-)	103	ATCCTTTGGAGTTCATAAACATGATGACTAGGTGTTCACGTGCACGTGTGAGATGTGCCGCCCTTGAACCTTGTTATGATGCTGGTACATTACCTATCTGACA
ENSG00000238792_st	0.950285	0.950285	0.860156	1.08711	miRNA-3_0	Homo sapiens	2011-10-14	snoRNA	Affymetrix Proprietary Database	ENSG00000238792	chr9:96995760-96995863 (+)	104	ATCCTTTTGTATCTCATAAACATGATGATTGGGTTTTCACACACACATGTAAGATGTGTCACCATCAATCCTTGTTATGACATCAGCACATTACCCATCTAACA
ENSG00000238792_x_st	0.877438	0.956678	0.887594	0.935867	miRNA-3_0	Homo sapiens	2011-10-14	snoRNA	Affymetrix Proprietary Database	ENSG00000238792	chr9:96995760-96995863 (+)	104	ATCCTTTTGTATCTCATAAACATGATGATTGGGTTTTCACACACACATGTAAGATGTGTCACCATCAATCCTTGTTATGACATCAGCACATTACCCATCTAACA
ENSG00000238796_st	0.929876	0.735218	0.95411	1.04072	miRNA-3_0	Homo sapiens	2011-10-14	snoRNA	Affymetrix Proprietary Database	ENSG00000238796	chr5:133186548-133186648 (-)	101	ATCTTTTGTGTTTCCTAAGTGTGATGATTGAGTTTTCAAACTCACTTGAGGTGTGCCTCCCTTAAACCTCATTATGACATCAGCATATTACCCATCTGACG
ENSG00000238796_x_st	0.90464	1.03558	1.13932	0.751374	miRNA-3_0	Homo sapiens	2011-10-14	snoRNA	Affymetrix Proprietary Database	ENSG00000238796	chr5:133186548-133186648 (-)	101	ATCTTTTGTGTTTCCTAAGTGTGATGATTGAGTTTTCAAACTCACTTGAGGTGTGCCTCCCTTAAACCTCATTATGACATCAGCATATTACCCATCTGACG
ENSG00000238798_st	0.84758	1.32994	1.63193	1.08539	miRNA-3_0	Homo sapiens	2011-10-14	snoRNA	Affymetrix Proprietary Database	ENSG00000238798	chr1:220160853-220160956 (-)	104	ATCCTTTTGTAGTTCCTAAGTGTGATGGTTGGGTTTTCACACTCATATGTGAGATATGCCTCCCTCAAACCTTATCACCACCTGGGCACATTCCCCGTGTGATA
ENSG00000238798_x_st	0.959109	1.28985	0.901995	1.38858	miRNA-3_0	Homo sapiens	2011-10-14	snoRNA	Affymetrix Proprietary Database	ENSG00000238798	chr1:220160853-220160956 (-)	104	ATCCTTTTGTAGTTCCTAAGTGTGATGGTTGGGTTTTCACACTCATATGTGAGATATGCCTCCCTCAAACCTTATCACCACCTGGGCACATTCCCCGTGTGATA
ENSG00000238799_x_st	0.910137	1.00893	1.01716	0.935867	miRNA-3_0	Homo sapiens	2011-10-14	snoRNA	Affymetrix Proprietary Database	ENSG00000238799	chr17:59039151-59039254 (-)	104	ATCCTTTTGTAGTTCATAAGCATGATGAGTGGGTTTTCACACTGCTGTGTGAGATGTGCCTTCCTCAAGCCTCGTTACAATGTCAGCACATTATCCATCTGATG
ENSG00000238800_st	1.01688	0.981313	1.13153	1.01186	miRNA-3_0	Homo sapiens	2011-10-14	snoRNA	Affymetrix Proprietary Database	ENSG00000238800	chr12:101752526-101752627 (-)	102	ATGCTTCATAATTTATAAGTGTGATGGTTGGGTTTCTATGTTTATGGGTGAGATATGTCTCCCTCAACCTTGTTACAACAGTTGGGCATTATCTGCCTGATG
ENSG00000238801_st	0.922308	0.769471	0.833118	0.741581	miRNA-3_0	Homo sapiens	2011-10-14	snoRNA	Affymetrix Proprietary Database	ENSG00000238801	chr6:4643996-4644088 (+)	93	ATCCTTTTGTAGTTCATAAGCTGATGGTTGGGTTTTCACGCTCATGTGTGAGATGTGTTCCTTCATATCTGTCAACACACTACCGGGCTGTTG
ENSG00000238801_x_st	0.880366	0.91489	1.02334	0.972009	miRNA-3_0	Homo sapiens	2011-10-14	snoRNA	Affymetrix Proprietary Database	ENSG00000238801	chr6:4643996-4644088 (+)	93	ATCCTTTTGTAGTTCATAAGCTGATGGTTGGGTTTTCACGCTCATGTGTGAGATGTGTTCCTTCATATCTGTCAACACACTACCGGGCTGTTG
ENSG00000238802_st	1.28252	1.34659	1.03171	1.41139	miRNA-3_0	Homo sapiens	2011-10-14	snoRNA	Affymetrix Proprietary Database	ENSG00000238802	chr4:129677181-129677284 (+)	104	ATGCTTTTGTAGTTCATAGGCGTGGTAATTGGGTGTTCACGTGCATGTGTGAGATGTGTCACGCTCCAGCCTTGTTACAACATCAGCATGTTATCCATCTAACA
ENSG00000238802_x_st	1.04606	0.829998	0.903532	1.13965	miRNA-3_0	Homo sapiens	2011-10-14	snoRNA	Affymetrix Proprietary Database	ENSG00000238802	chr4:129677181-129677284 (+)	104	ATGCTTTTGTAGTTCATAGGCGTGGTAATTGGGTGTTCACGTGCATGTGTGAGATGTGTCACGCTCCAGCCTTGTTACAACATCAGCATGTTATCCATCTAACA
ENSG00000238804_x_st	0.763322	0.977697	0.930943	0.659642	miRNA-3_0	Homo sapiens	2011-10-14	snoRNA	Affymetrix Proprietary Database	ENSG00000238804	chr17:47034012-47034115 (-)	104	ATCCTTTTGTAGTGCATGAGTGTGATGATTGGGTGTTAACGGGCATGTGTGAGATGTGCCACCCTTGAACCTTGTTACAATGTTGGCTCATTACCCTTCTGACA
ENSG00000238805_st	0.852081	0.976532	1.06977	1.04561	miRNA-3_0	Homo sapiens	2011-10-14	snoRNA	Affymetrix Proprietary Database	ENSG00000238805	chr1:155385349-155385453 (-)	105	ATTCTTTTGTGTTTCATAAGCGTGATGATTGTGTTTTTGCACTCATGTATGAGGTACGCCTCCCTCAAACTTTGTGTCAAGGTCAATACATTACCCTTTCTGATG
ENSG00000238806_x_st	0.94471	1.1363	0.852032	1.01937	miRNA-3_0	Homo sapiens	2011-10-14	snoRNA	Affymetrix Proprietary Database	ENSG00000238806	chr17:15141102-15141200 (-)	99	AAATGTTAGTTTCATAAGCGATGATTGGGTTTTCATGCCCATGTGTGAGATGTGCCTCGCTCAAACCTTGTTATGATTTGGCACGTTACCCATCTGATG
ENSG00000238807_st	0.981551	1.25239	1.26331	1.14071	miRNA-3_0	Homo sapiens	2011-10-14	snoRNA	Affymetrix Proprietary Database	ENSG00000238807	chr17:4017902-4018004 (+)	103	ATCCTTTTGTAGTTCATCAGTGTCATGAGTGGGTTTTCACGCACATGTGTCAAATATGCCTCCCTCAAACTGTTACGTCATTGGCATATTACCTGACGTGAAG
ENSG00000238807_x_st	0.819715	1.60719	1.49814	1.56097	miRNA-3_0	Homo sapiens	2011-10-14	snoRNA	Affymetrix Proprietary Database	ENSG00000238807	chr17:4017902-4018004 (+)	103	ATCCTTTTGTAGTTCATCAGTGTCATGAGTGGGTTTTCACGCACATGTGTCAAATATGCCTCCCTCAAACTGTTACGTCATTGGCATATTACCTGACGTGAAG
ENSG00000238809_st	0.815411	1.06283	0.999573	0.942317	miRNA-3_0	Homo sapiens	2011-10-14	snoRNA	Affymetrix Proprietary Database	ENSG00000238809	chr2:62492130-62492233 (+)	104	ATCCTTCTGTAGTTCATAAGCATCATGCCTGGGTTTTCGCGTTCCCATGTGAGCTGTGCCTCCCTCAAACCTTGTTATGGCATCGGCACATTATCCATCTGATG
ENSG00000238809_x_st	1.08	0.855788	0.975314	1.13869	miRNA-3_0	Homo sapiens	2011-10-14	snoRNA	Affymetrix Proprietary Database	ENSG00000238809	chr2:62492130-62492233 (+)	104	ATCCTTCTGTAGTTCATAAGCATCATGCCTGGGTTTTCGCGTTCCCATGTGAGCTGTGCCTCCCTCAAACCTTGTTATGGCATCGGCACATTATCCATCTGATG
ENSG00000238811_st	1.06966	0.69836	0.990984	0.809036	miRNA-3_0	Homo sapiens	2011-10-14	snoRNA	Affymetrix Proprietary Database	ENSG00000238811	chrX:112244247-112244356 (-)	110	ATCCTTTTGTGGTTCATGAGTGCGATGATTGGTTTTTCACACATATATGTGAGATGTGCCTCCCTCAAACCTTGTTAGGAGTAGAAGGTAGGCACATTACCTATCTGACG
ENSG00000238811_x_st	0.940556	0.990111	0.995738	0.87531	miRNA-3_0	Homo sapiens	2011-10-14	snoRNA	Affymetrix Proprietary Database	ENSG00000238811	chrX:112244247-112244356 (-)	110	ATCCTTTTGTGGTTCATGAGTGCGATGATTGGTTTTTCACACATATATGTGAGATGTGCCTCCCTCAAACCTTGTTAGGAGTAGAAGGTAGGCACATTACCTATCTGACG
ENSG00000238815_x_st	1.06248	1.16439	1.11372	1.0189	miRNA-3_0	Homo sapiens	2011-10-14	snoRNA	Affymetrix Proprietary Database	ENSG00000238815	chr17:49175535-49175639 (-)	105	CTGTATTTGTAGTTCATGAGCATGGTGATTGGGTGTTCATGCAGGTGTGTGAGATATGCCACCCTTGAACCTTGTTACAACACTGGCACATTCTCAGACCTGAAA
ENSG00000238816_st	1.13003	1.02358	1.18146	1.30425	miRNA-3_0	Homo sapiens	2011-10-14	snoRNA	Affymetrix Proprietary Database	ENSG00000238816	chr4:79561254-79561356 (+)	103	ATCCTTTCATAGTTCATATGCGTGCTGATTGGGGGTTCATGCTCTGGTGTGAGATGTGCTTCCCTCAAGCCTTGTTAAGACATGAGCACATTACCATCTGATA
ENSG00000238816_x_st	0.796509	1.01937	0.916822	0.992532	miRNA-3_0	Homo sapiens	2011-10-14	snoRNA	Affymetrix Proprietary Database	ENSG00000238816	chr4:79561254-79561356 (+)	103	ATCCTTTCATAGTTCATATGCGTGCTGATTGGGGGTTCATGCTCTGGTGTGAGATGTGCTTCCCTCAAGCCTTGTTAAGACATGAGCACATTACCATCTGATA
ENSG00000238818_x_st	1.31928	1.02272	1.02272	0.865849	miRNA-3_0	Homo sapiens	2011-10-14	snoRNA	Affymetrix Proprietary Database	ENSG00000238818	chr1:16237392-16237492 (+)	101	ATCCTTTTGTGGTTCATAAGCATGATGATTGGGTTTTCATGCTGTGTGAGGTGTGCCTCCCTCAGACCTTGTTATGACATTAGTATATTACCTGTCTGACA
ENSG00000238819_st	0.90201	0.864426	1.0118	0.678495	miRNA-3_0	Homo sapiens	2011-10-14	snoRNA	Affymetrix Proprietary Database	ENSG00000238819	chr15:46643860-46643944 (-)	85	CTGATTCAACTATGATTTTTATTTGTTTGACTGATTTCCTTTTGGATAATGAAGGTATCTTTAGTCACCATATCTTCTGAGACAT
ENSG00000238819_x_st	0.887158	0.904988	1.06188	0.835925	miRNA-3_0	Homo sapiens	2011-10-14	snoRNA	Affymetrix Proprietary Database	ENSG00000238819	chr15:46643860-46643944 (-)	85	CTGATTCAACTATGATTTTTATTTGTTTGACTGATTTCCTTTTGGATAATGAAGGTATCTTTAGTCACCATATCTTCTGAGACAT
ENSG00000238821_x_st	0.945351	1.16161	0.775043	1.09813	miRNA-3_0	Homo sapiens	2011-10-14	snoRNA	Affymetrix Proprietary Database	ENSG00000238821	chr1:28843988-28844087 (+)	100	ATGCTCTTGTAGCTCATAAGAAGATGACTGGGTGTTCACACGCATATGAGATGTGCCTCCCTCAAACCTTGTTAAGACATGGGCACATACCCATCTGATG
ENSG00000238822_st	1.00799	1.14551	0.95122	0.865521	miRNA-3_0	Homo sapiens	2011-10-14	snoRNA	Affymetrix Proprietary Database	ENSG00000238822	chr12:131299898-131299995 (+)	98	ATCCTCCTGTAGTTCCTGAGCGTGACGACGGGGTGTTCGTGCGCGTGTGAGATGTGCCACCCTCGAACCTCATTACATCAGCACATCACCCACTGGCC
ENSG00000238824_st	0.936732	0.934741	0.895554	0.90076	miRNA-3_0	Homo sapiens	2011-10-14	snoRNA	Affymetrix Proprietary Database	ENSG00000238824	chr9:140017961-140018060 (-)	100	ATTTTTTGTAGTTCCTCAGTGTGATGATTTGGTTTCACACTCATGTGAGATGTGCTTTTCTCAAACCTTCTTACAAAGTCAGCGCCTTACCCATCTGACC
ENSG00000238824_x_st	1.05417	1.03162	0.898313	0.942475	miRNA-3_0	Homo sapiens	2011-10-14	snoRNA	Affymetrix Proprietary Database	ENSG00000238824	chr9:140017961-140018060 (-)	100	ATTTTTTGTAGTTCCTCAGTGTGATGATTTGGTTTCACACTCATGTGAGATGTGCTTTTCTCAAACCTTCTTACAAAGTCAGCGCCTTACCCATCTGACC
ENSG00000238832_st	0.801895	0.796509	1.02476	1.0895	miRNA-3_0	Homo sapiens	2011-10-14	snoRNA	Affymetrix Proprietary Database	ENSG00000238832	chr7:107243808-107243952 (+)	145	CTGCATGTGGAAATGTCTGTTCTTCATTCTTTTAGGAGCAGGAATACATATAGATATAAAAAACATCCCATATTTTAAAAGGAATTCTTAGGGCTTGCCAATCTTGTAGTAAAGGTTGAATTAGCAGTATATGTCTTCTACATAA
ENSG00000238834_st	0.784448	0.950285	1.16233	0.735164	miRNA-3_0	Homo sapiens	2011-10-14	snoRNA	Affymetrix Proprietary Database	ENSG00000238834	chr16:47154830-47154932 (-)	103	ATACTCTGTAGTGTGTAAGTCTGATGCCCGGATGTTGACGCACACATGTGACGTGCGCCTCCCTCCAGCCTTGTTACCATGTCGGCACATTGCCTATCTGACA
ENSG00000238834_x_st	0.757679	0.990798	0.990798	1.24397	miRNA-3_0	Homo sapiens	2011-10-14	snoRNA	Affymetrix Proprietary Database	ENSG00000238834	chr16:47154830-47154932 (-)	103	ATACTCTGTAGTGTGTAAGTCTGATGCCCGGATGTTGACGCACACATGTGACGTGCGCCTCCCTCCAGCCTTGTTACCATGTCGGCACATTGCCTATCTGACA
ENSG00000238838_st	0.884767	0.861855	0.950285	1.24077	miRNA-3_0	Homo sapiens	2011-10-14	snoRNA	Affymetrix Proprietary Database	ENSG00000238838	chr19:38839649-38839750 (-)	102	ATCTTCTTGTAGTTTCTACGTGTGGCGATTGGGTTTTCACCGTCATCTGAGATGTGTCTCCCTCAAGCCTTGTTATGGTGTCGGCCCATTACCTGTCTGACA
ENSG00000238838_x_st	0.881962	1.03543	0.941132	1.06245	miRNA-3_0	Homo sapiens	2011-10-14	snoRNA	Affymetrix Proprietary Database	ENSG00000238838	chr19:38839649-38839750 (-)	102	ATCTTCTTGTAGTTTCTACGTGTGGCGATTGGGTTTTCACCGTCATCTGAGATGTGTCTCCCTCAAGCCTTGTTATGGTGTCGGCCCATTACCTGTCTGACA
ENSG00000238840_s_st	1.06609	0.837383	1.01937	0.935866	miRNA-3_0	Homo sapiens	2011-10-14	snoRNA	Affymetrix Proprietary Database	ENSG00000238840	chr10:5004628-5004760 (-)	133	TCCTCGCATGGGATAATTTTTACTTTATTCTCCCTTTGGAGGTCAGGTTAAAACATGATTGTAATTTGCATGATCCATGATTCACATCTTGGAGTAGTCACAACTTGCAGTGCCCTGATTGCTTCTATTTGCT
ENSG00000238841_x_st	0.849682	0.834859	0.96002	0.969965	miRNA-3_0	Homo sapiens	2011-10-14	snoRNA	Affymetrix Proprietary Database	ENSG00000238841	chr7:66255341-66255451 (-)	111	ATCTTCCTGTAGTTCATAAGTGTGATGACTGGGTTTTCACGCTGGGTTTTCATGTGTGAGATATGCCTCCCTCAAACCTTGTTACAACACTGGCACATTGCCTGTCGCATG
ENSG00000238843_st	0.877267	1.09239	1.08992	0.897023	miRNA-3_0	Homo sapiens	2011-10-14	snoRNA	Affymetrix Proprietary Database	ENSG00000238843	chr1:156499122-156499221 (+)	100	ATACTTTTGTAGGTCATAAGCTGAGGATTGGGTTTTCATGCTCTTGTGTGAGATATGCTTCTCTCAAACCTTCTGACCTGGGCACATTACCCAGCTAATG
ENSG00000238843_x_st	1.03826	1.01026	0.893968	1.02415	miRNA-3_0	Homo sapiens	2011-10-14	snoRNA	Affymetrix Proprietary Database	ENSG00000238843	chr1:156499122-156499221 (+)	100	ATACTTTTGTAGGTCATAAGCTGAGGATTGGGTTTTCATGCTCTTGTGTGAGATATGCTTCTCTCAAACCTTCTGACCTGGGCACATTACCCAGCTAATG
ENSG00000238849_st	0.960718	1.01443	0.967672	1.09659	miRNA-3_0	Homo sapiens	2011-10-14	snoRNA	Affymetrix Proprietary Database	ENSG00000238849	chr7:23934647-23934753 (-)	107	ATCCTTTTGTGGTTCAAGAGCGTGATGATTGGGTTTTCACGCTCATGTGTGAGAAGTGCCTCCCTCGAATCTTGTTATGACTCCATGTTGGCAAATTATGTCTGAAG
ENSG00000238849_x_st	0.860181	0.914179	1.10773	0.590068	miRNA-3_0	Homo sapiens	2011-10-14	snoRNA	Affymetrix Proprietary Database	ENSG00000238849	chr7:23934647-23934753 (-)	107	ATCCTTTTGTGGTTCAAGAGCGTGATGATTGGGTTTTCACGCTCATGTGTGAGAAGTGCCTCCCTCGAATCTTGTTATGACTCCATGTTGGCAAATTATGTCTGAAG
ENSG00000238851_st	1.16019	1.10147	1.26449	1.09117	miRNA-3_0	Homo sapiens	2011-10-14	snoRNA	Affymetrix Proprietary Database	ENSG00000238851	chr21:37630724-37630829 (-)	106	ATTCATCTGCAGTTCATTAGTGTGATGATTGGGTGTTCACGCACATGCGTGATATGTGCCACCCTCAAACTTTGTTACAATGGTCGGCACATTGTCTGATGTGAAA
ENSG00000238851_x_st	1.01937	0.88378	0.950285	0.819982	miRNA-3_0	Homo sapiens	2011-10-14	snoRNA	Affymetrix Proprietary Database	ENSG00000238851	chr21:37630724-37630829 (-)	106	ATTCATCTGCAGTTCATTAGTGTGATGATTGGGTGTTCACGCACATGCGTGATATGTGCCACCCTCAAACTTTGTTACAATGGTCGGCACATTGTCTGATGTGAAA
ENSG00000238852_st	1.33582	1.61756	0.793665	1.0083	miRNA-3_0	Homo sapiens	2011-10-14	snoRNA	Affymetrix Proprietary Database	ENSG00000238852	chr2:223562615-223562719 (-)	105	GTCCTTCTGTAGTTCATGAGCGTGAAGATTGGGTGCTCACGGGCACATGTGAAATGTGCCACCCTCTGAACCTTGTTACAACATCGGCACATTACCCATCTGACC
ENSG00000238853_st	0.950285	0.950285	1.01937	0.87208	miRNA-3_0	Homo sapiens	2011-10-14	snoRNA	Affymetrix Proprietary Database	ENSG00000238853	chr14:103255828-103255928 (-)	101	ATCCTTTTGTAGTTCATAAGTGTGATTGGGTATTCAAATGAAGGTGTGAGAGGTGCCACTCTGAAACCTTGTTATGACGTCGGCACATTACCCATATGACA
ENSG00000238853_x_st	0.819715	1.08195	0.982515	0.869663	miRNA-3_0	Homo sapiens	2011-10-14	snoRNA	Affymetrix Proprietary Database	ENSG00000238853	chr14:103255828-103255928 (-)	101	ATCCTTTTGTAGTTCATAAGTGTGATTGGGTATTCAAATGAAGGTGTGAGAGGTGCCACTCTGAAACCTTGTTATGACGTCGGCACATTACCCATATGACA
ENSG00000238854_st	0.907742	1.09784	0.950285	0.912148	miRNA-3_0	Homo sapiens	2011-10-14	snoRNA	Affymetrix Proprietary Database	ENSG00000238854	chr8:142457575-142457649 (+)	75	ATTCAGATGCTGAATTTAACTGTTCAACTGCTGAACCACTCAACAGACATGAACGAAAGCTTAATTCTGACAGAG
ENSG00000238854_x_st	0.737854	0.706974	1.00105	0.884608	miRNA-3_0	Homo sapiens	2011-10-14	snoRNA	Affymetrix Proprietary Database	ENSG00000238854	chr8:142457575-142457649 (+)	75	ATTCAGATGCTGAATTTAACTGTTCAACTGCTGAACCACTCAACAGACATGAACGAAAGCTTAATTCTGACAGAG
ENSG00000238855_x_st	0.969373	1.03353	0.836131	0.946167	miRNA-3_0	Homo sapiens	2011-10-14	snoRNA	Affymetrix Proprietary Database	ENSG00000238855	chr11:126151552-126151649 (+)	98	ATCCCTTTGTAGCTCATAAGCAAGATGACTGGGTGTTCACGCACATGTGTGAGGTGTGCCTCCCTTAAACCTTGTTAAGGGTTGTTACCCGTGTGATG
ENSG00000238856_st	0.959094	0.897749	0.893409	1.29266	miRNA-3_0	Homo sapiens	2011-10-14	snoRNA	Affymetrix Proprietary Database	ENSG00000238856	chr1:224524493-224524591 (+)	99	ATCCTTTTGTAGTTCCTAAGTGTGAAGAATGGGTGTTCATGCAGAAGGATAAGATGTGCTACCCTCAAACCTTGTTCCGTGCATATTACACGTCTGACA
ENSG00000238856_x_st	0.894185	0.898341	0.863813	0.961428	miRNA-3_0	Homo sapiens	2011-10-14	snoRNA	Affymetrix Proprietary Database	ENSG00000238856	chr1:224524493-224524591 (+)	99	ATCCTTTTGTAGTTCCTAAGTGTGAAGAATGGGTGTTCATGCAGAAGGATAAGATGTGCTACCCTCAAACCTTGTTCCGTGCATATTACACGTCTGACA
ENSG00000238857_st	0.797883	0.933414	0.902158	0.870176	miRNA-3_0	Homo sapiens	2011-10-14	snoRNA	Affymetrix Proprietary Database	ENSG00000238857	chr7:2590504-2590599 (-)	96	ACCCAACCTAAGCATGATAATTGAGTGTTCAGGCGCATGTGTGAGATGTGGCACCATGGAACCCTGGTATGATGTCGGTACGTGACCCGTCTGACA
ENSG00000238858_st	0.839674	0.950285	0.950285	0.772652	miRNA-3_0	Homo sapiens	2011-10-14	snoRNA	Affymetrix Proprietary Database	ENSG00000238858	chr17:33381407-33381513 (-)	107	ATTATTTTGTTGTTCATAAGTGTAATGATTGGATTTTCATGCACATGTATGAGATGTGCCTCCATCAAGCCTTGTTACTACAAAGTCAGTGCATTACCCATCTGATG
ENSG00000238858_x_st	0.953133	0.881361	1.01964	0.938479	miRNA-3_0	Homo sapiens	2011-10-14	snoRNA	Affymetrix Proprietary Database	ENSG00000238858	chr17:33381407-33381513 (-)	107	ATTATTTTGTTGTTCATAAGTGTAATGATTGGATTTTCATGCACATGTATGAGATGTGCCTCCATCAAGCCTTGTTACTACAAAGTCAGTGCATTACCCATCTGATG
ENSG00000238859_st	1.07012	0.982854	1.03894	0.983756	miRNA-3_0	Homo sapiens	2011-10-14	snoRNA	Affymetrix Proprietary Database	ENSG00000238859	chr1:171451046-171451148 (+)	103	ATCCTTTTGTAGTTCATAAGTGTGATGATTCAGTGTTCACATGAATCTATGAGATGCGCCAACCTCAAACCTTGTTATGACGTGGTCCATTACCCATCTGATG
ENSG00000238860_x_st	0.948982	0.902213	1.02702	1.05936	miRNA-3_0	Homo sapiens	2011-10-14	snoRNA	Affymetrix Proprietary Database	ENSG00000238860	chr2:148081539-148081643 (+)	105	ATCTTTTTGTAGTTCATGAGCACGATGATTGGGTTTTCACAAGAATGTGTGAGATGTGCCACCCTCTGAACCTTTTTATGATCTTGGCACATTACCCATCTGACC
ENSG00000238863_x_st	0.97425	1.00857	1.23565	0.873198	miRNA-3_0	Homo sapiens	2011-10-14	snoRNA	Affymetrix Proprietary Database	ENSG00000238863	chr18:3424257-3424347 (-)	91	ATCCTTTGTAGTTAATAACATGATGATTGTGTTTTCACACTCTCGTGTGAGATATGCCTCCCTCAAATCTTGGCACATTACCCATCTGACA
ENSG00000238864_st	0.791813	1.28383	0.862521	0.99702	miRNA-3_0	Homo sapiens	2011-10-14	snoRNA	Affymetrix Proprietary Database	ENSG00000238864	chr5:31824686-31824789 (+)	104	ATCCTTTTGTAGTTCGTGAGTATGATGACTGGGTGTTCACGGCCGTGTGTGAGATGTGCCACCCTCAAACCTTGTTGCAATGTCAGTGCATTACCTGTCTAACC
ENSG00000238864_x_st	0.768312	1.01937	1.00484	0.885165	miRNA-3_0	Homo sapiens	2011-10-14	snoRNA	Affymetrix Proprietary Database	ENSG00000238864	chr5:31824686-31824789 (+)	104	ATCCTTTTGTAGTTCGTGAGTATGATGACTGGGTGTTCACGGCCGTGTGTGAGATGTGCCACCCTCAAACCTTGTTGCAATGTCAGTGCATTACCTGTCTAACC
ENSG00000238865_st	1.25872	1.1099	1.23516	1.16446	miRNA-3_0	Homo sapiens	2011-10-14	snoRNA	Affymetrix Proprietary Database	ENSG00000238865	chr12:92938668-92938763 (-)	96	ATTCTCCAAAGCATGATGATTGGGTTTTCATGCTAATGTGTGAAATGTGCCTCCCTCAAACCTTGTTACGACAAATAAAATTCTCCCCAGGTGATT
ENSG00000238865_x_st	0.850458	0.996754	0.909483	1.04884	miRNA-3_0	Homo sapiens	2011-10-14	snoRNA	Affymetrix Proprietary Database	ENSG00000238865	chr12:92938668-92938763 (-)	96	ATTCTCCAAAGCATGATGATTGGGTTTTCATGCTAATGTGTGAAATGTGCCTCCCTCAAACCTTGTTACGACAAATAAAATTCTCCCCAGGTGATT
ENSG00000238868_st	0.99036	1.10776	0.805849	1.02049	miRNA-3_0	Homo sapiens	2011-10-14	snoRNA	Affymetrix Proprietary Database	ENSG00000238868	chr7:140075363-140075466 (-)	104	ATTCTTTCGTAGTTCGTAAGCTGGATTATTGAGTATTCACACACGTGTGTGAGATGTGCCACCCTTGAACCTTGTTACAACGTGGGCACATTATTCACTTGACA
ENSG00000238869_st	0.828553	1.1624	0.792489	0.932901	miRNA-3_0	Homo sapiens	2011-10-14	snoRNA	Affymetrix Proprietary Database	ENSG00000238869	chr13:103374152-103374255 (+)	104	ATCCTTTTGTGGTTCATACATGTGGTGATTGGGTTTTCACACTCACATGTGAGATGTGCCTCCCTCCAACCTTGTTATGATGTCAGCACATTACCCATCTGACA
ENSG00000238869_x_st	0.844114	0.762465	0.762465	0.894063	miRNA-3_0	Homo sapiens	2011-10-14	snoRNA	Affymetrix Proprietary Database	ENSG00000238869	chr13:103374152-103374255 (+)	104	ATCCTTTTGTGGTTCATACATGTGGTGATTGGGTTTTCACACTCACATGTGAGATGTGCCTCCCTCCAACCTTGTTATGATGTCAGCACATTACCCATCTGACA
ENSG00000238871_st	0.881209	1.01178	0.896113	1.04431	miRNA-3_0	Homo sapiens	2011-10-14	snoRNA	Affymetrix Proprietary Database	ENSG00000238871	chr1:38215874-38215974 (+)	101	ATCCTTTTGTAGTTTGCAAGTGTGATGATTGGGGATTCACACTCGTATGTGAGATGTGTCACCCCCGAACCTTTTCACGTTGGCAAAATACCCATCTGACA
ENSG00000238871_x_st	1.15339	1.057	0.880007	1.04259	miRNA-3_0	Homo sapiens	2011-10-14	snoRNA	Affymetrix Proprietary Database	ENSG00000238871	chr1:38215874-38215974 (+)	101	ATCCTTTTGTAGTTTGCAAGTGTGATGATTGGGGATTCACACTCGTATGTGAGATGTGTCACCCCCGAACCTTTTCACGTTGGCAAAATACCCATCTGACA
ENSG00000238872_st	0.772253	0.919925	0.832423	1.08197	miRNA-3_0	Homo sapiens	2011-10-14	snoRNA	Affymetrix Proprietary Database	ENSG00000238872	chr1:174169267-174169368 (-)	102	ATCCTTTTGTAGTTCATAAGCATGATAACTGGGTTTTCACACACATATGAGATGTGCCTCCCTCAAACCTTGCTACAGCATTGGTACATTATCTGTCTAACA
ENSG00000238872_x_st	0.842935	0.996711	0.683578	0.94345	miRNA-3_0	Homo sapiens	2011-10-14	snoRNA	Affymetrix Proprietary Database	ENSG00000238872	chr1:174169267-174169368 (-)	102	ATCCTTTTGTAGTTCATAAGCATGATAACTGGGTTTTCACACACATATGAGATGTGCCTCCCTCAAACCTTGCTACAGCATTGGTACATTATCTGTCTAACA
ENSG00000238874_st	0.907939	0.848225	1.12251	0.735924	miRNA-3_0	Homo sapiens	2011-10-14	snoRNA	Affymetrix Proprietary Database	ENSG00000238874	chr3:128792938-128793045 (+)	108	AGCCTTTTGTAGTTTATAAGTGTGATGATTGGCTTTTCTCATTCTTGTGTGAGTGAGAACTTCTTTTCTCAAACCTTGTTATGATGTCAGCACATTACCTACCAGACA
ENSG00000238874_x_st	0.805985	0.88378	0.873536	1.06586	miRNA-3_0	Homo sapiens	2011-10-14	snoRNA	Affymetrix Proprietary Database	ENSG00000238874	chr3:128792938-128793045 (+)	108	AGCCTTTTGTAGTTTATAAGTGTGATGATTGGCTTTTCTCATTCTTGTGTGAGTGAGAACTTCTTTTCTCAAACCTTGTTATGATGTCAGCACATTACCTACCAGACA
ENSG00000238878_st	1.01246	0.849238	0.983987	0.928962	miRNA-3_0	Homo sapiens	2011-10-14	snoRNA	Affymetrix Proprietary Database	ENSG00000238878	chr13:22101939-22102039 (-)	101	ATTTATTCATCTTAAGTGTGATGACTGGGTTTTCACATTGATGAGTGAGATGCGCCTCCCTCAAACCTTGTTTACAAGGACAACATATTGGTTGTCTGACG
ENSG00000238878_x_st	0.943775	1.09496	1.05041	0.989068	miRNA-3_0	Homo sapiens	2011-10-14	snoRNA	Affymetrix Proprietary Database	ENSG00000238878	chr13:22101939-22102039 (-)	101	ATTTATTCATCTTAAGTGTGATGACTGGGTTTTCACATTGATGAGTGAGATGCGCCTCCCTCAAACCTTGTTTACAAGGACAACATATTGGTTGTCTGACG
ENSG00000238885_x_st	0.898398	0.964904	0.979386	1.01672	miRNA-3_0	Homo sapiens	2011-10-14	snoRNA	Affymetrix Proprietary Database	ENSG00000238885	chr18:49072717-49072818 (+)	102	ATCCTTTTGTAGTTCGTAAGTGATGACTGGGTTTTCACCCTCATGCATGAGATGTGCCTCCCTCGAACCCTGTTATGATGTAGGCACGTTAACCATCTGACA
ENSG00000238887_x_st	0.899707	0.798589	0.887128	0.838363	miRNA-3_0	Homo sapiens	2011-10-14	snoRNA	Affymetrix Proprietary Database	ENSG00000238887	chr22:41310883-41310986 (+)	104	ATCCCTTTGTAGCTCATGAGTGTGATGATTGGGTGTTCACGTGCAGGTATGAGATGTGCTACCCTCAAACCTTCTTACAAGGTCAGCACATTACCCATCTGACA
ENSG00000238888_x_st	0.944548	0.723971	0.914396	0.803414	miRNA-3_0	Homo sapiens	2011-10-14	snoRNA	Affymetrix Proprietary Database	ENSG00000238888	chr2:9119024-9119128 (+)	105	ATCCTTTTTTAATTCCTAAGTGTGATGACTGGGTTTCCACACTCATGTGTGAGATGTGCTTTCCTCAAACCTTTTTTACAACATCAGCACACTACCTATCTGTTA
ENSG00000238889_st	0.867706	1.19566	0.938466	0.874819	miRNA-3_0	Homo sapiens	2011-10-14	snoRNA	Affymetrix Proprietary Database	ENSG00000238889	chr1:25672765-25672868 (-)	104	ATTCTTTTGTAGTTCTTAGGCACGATGATTGGGTGTTCATGTGCATGTTTGAGATGTGCCTCCCTCAAACCTTGTTCTTACATCAGCACCTTACACGTCTAACA
ENSG00000238889_x_st	1.17901	0.837831	1.2081	0.914101	miRNA-3_0	Homo sapiens	2011-10-14	snoRNA	Affymetrix Proprietary Database	ENSG00000238889	chr1:25672765-25672868 (-)	104	ATTCTTTTGTAGTTCTTAGGCACGATGATTGGGTGTTCATGTGCATGTTTGAGATGTGCCTCCCTCAAACCTTGTTCTTACATCAGCACCTTACACGTCTAACA
ENSG00000238891_st	0.966641	0.906221	1.2484	0.979931	miRNA-3_0	Homo sapiens	2011-10-14	snoRNA	Affymetrix Proprietary Database	ENSG00000238891	chr3:15358127-15358229 (+)	103	ATTCTTTTGTAGTTCGTAAGTGTGATGACTGGGTATTCATGTGTGAGATAGGCCATCCTCGAATTTTTTTATGATATGATGTGGGCACATTACTCATCTGCTA
ENSG00000238891_x_st	0.863816	0.882172	0.868405	0.952062	miRNA-3_0	Homo sapiens	2011-10-14	snoRNA	Affymetrix Proprietary Database	ENSG00000238891	chr3:15358127-15358229 (+)	103	ATTCTTTTGTAGTTCGTAAGTGTGATGACTGGGTATTCATGTGTGAGATAGGCCATCCTCGAATTTTTTTATGATATGATGTGGGCACATTACTCATCTGCTA
ENSG00000238892_st	0.974513	0.981827	0.883387	0.913169	miRNA-3_0	Homo sapiens	2011-10-14	snoRNA	Affymetrix Proprietary Database	ENSG00000238892	chr11:66988379-66988487 (+)	109	ATCCTTTTATATAGTTCATGATCATGATTAGGTGTTCATGCACGTATGTGAAAGATGCCACCCTTGAACCTTGTTACTATTAATACGTCAGCACATTACCTGTCTGACC
ENSG00000238893_st	0.88378	1.05545	0.950285	0.796509	miRNA-3_0	Homo sapiens	2011-10-14	snoRNA	Affymetrix Proprietary Database	ENSG00000238893	chr13:21543457-21543555 (+)	99	ATCATTTTGTACCTTTTAAGCATGACCATTGGGTTTTCACACTCATATGGGAGGTGCCTCCCTCAAACTTTGTTACATTGGCACATGACTCATCTGATG
ENSG00000238893_x_st	1.1212	1.08845	0.762842	0.840268	miRNA-3_0	Homo sapiens	2011-10-14	snoRNA	Affymetrix Proprietary Database	ENSG00000238893	chr13:21543457-21543555 (+)	99	ATCATTTTGTACCTTTTAAGCATGACCATTGGGTTTTCACACTCATATGGGAGGTGCCTCCCTCAAACTTTGTTACATTGGCACATGACTCATCTGATG
ENSG00000238895_st	0.861623	0.861623	0.861623	0.798211	miRNA-3_0	Homo sapiens	2011-10-14	snoRNA	Affymetrix Proprietary Database	ENSG00000238895	chr12:128882977-128883067 (+)	91	AACCTTTGTAGTTCATAAGGTTTTCATCCTCATGTGTGAGACATGTCTCCCTCAGACCTTGTTATGATGTTGGCACGTTGCCCGTCTGATG
ENSG00000238895_x_st	0.696529	0.986794	0.786946	1.00981	miRNA-3_0	Homo sapiens	2011-10-14	snoRNA	Affymetrix Proprietary Database	ENSG00000238895	chr12:128882977-128883067 (+)	91	AACCTTTGTAGTTCATAAGGTTTTCATCCTCATGTGTGAGACATGTCTCCCTCAGACCTTGTTATGATGTTGGCACGTTGCCCGTCTGATG
ENSG00000238896_st	1.09857	1.18095	1.0004	0.726246	miRNA-3_0	Homo sapiens	2011-10-14	snoRNA	Affymetrix Proprietary Database	ENSG00000238896	chr6:11079248-11079346 (+)	99	ATCCTTTTGTGGTTCATAAGCTTGATGATTGAGTTTTCGCGTCCACATGTGAGATGTGCCTCCCTTGAGCCTTGTCATTGGCACATTACCTGCCTGATG
ENSG00000238897_st	1.10438	0.820172	0.81034	1.30601	miRNA-3_0	Homo sapiens	2011-10-14	snoRNA	Affymetrix Proprietary Database	ENSG00000238897	chr20:18327542-18327641 (+)	100	ATCCTTTTGTAGTTCGCGTGACGATGGGGTGTTCACACGCATGTGTGAGATGTGCCACCCTTGAACCTTGTTATGATGTCGTCACATTACCCATCCAACA
ENSG00000238897_x_st	0.675995	0.86518	0.934263	0.861405	miRNA-3_0	Homo sapiens	2011-10-14	snoRNA	Affymetrix Proprietary Database	ENSG00000238897	chr20:18327542-18327641 (+)	100	ATCCTTTTGTAGTTCGCGTGACGATGGGGTGTTCACACGCATGTGTGAGATGTGCCACCCTTGAACCTTGTTATGATGTCGTCACATTACCCATCCAACA
ENSG00000238899_st	1.19316	0.901503	0.921255	0.918746	miRNA-3_0	Homo sapiens	2011-10-14	snoRNA	Affymetrix Proprietary Database	ENSG00000238899	chr5:57366015-57366118 (+)	104	ATCCTTTTGTAGTTTACGAGCATGATGATTGAGTGTTCACACACGGATGTGATATGTGCCACCCTCAAACCTTGTTACGACTTCAGCTTATTACCCAACTGACC
ENSG00000238899_x_st	1.00321	0.952102	0.894983	1.07298	miRNA-3_0	Homo sapiens	2011-10-14	snoRNA	Affymetrix Proprietary Database	ENSG00000238899	chr5:57366015-57366118 (+)	104	ATCCTTTTGTAGTTTACGAGCATGATGATTGAGTGTTCACACACGGATGTGATATGTGCCACCCTCAAACCTTGTTACGACTTCAGCTTATTACCCAACTGACC
ENSG00000238900_st	0.816748	0.940647	1.1062	0.879302	miRNA-3_0	Homo sapiens	2011-10-14	snoRNA	Affymetrix Proprietary Database	ENSG00000238900	chr10:12187662-12187765 (+)	104	ATGCTTTCGTAGTCCGTAGATGTGATGATTGGATCTTCACGCTCGTGTGTGAGATGTGCCTCTCTCCAGCCTTGTTAGGATGTTGGAACATTACCCATCTGACA
ENSG00000238900_x_st	0.988033	1.01223	0.970624	0.82669	miRNA-3_0	Homo sapiens	2011-10-14	snoRNA	Affymetrix Proprietary Database	ENSG00000238900	chr10:12187662-12187765 (+)	104	ATGCTTTCGTAGTCCGTAGATGTGATGATTGGATCTTCACGCTCGTGTGTGAGATGTGCCTCTCTCCAGCCTTGTTAGGATGTTGGAACATTACCCATCTGACA
ENSG00000238901_st	0.879395	1.09139	0.805529	0.921818	miRNA-3_0	Homo sapiens	2011-10-14	snoRNA	Affymetrix Proprietary Database	ENSG00000238901	chr8:123683530-123683633 (+)	104	ATCCTTTTGTAGTTCATAAGCATGATGATCGGGTGTTCATGTCCGAGCATGAGATGTGCCTCCCTCAAACCTTGTTGTGACGTTGGCACATTTCCCATCTGATG
ENSG00000238901_x_st	0.867049	1.11337	0.884105	0.850237	miRNA-3_0	Homo sapiens	2011-10-14	snoRNA	Affymetrix Proprietary Database	ENSG00000238901	chr8:123683530-123683633 (+)	104	ATCCTTTTGTAGTTCATAAGCATGATGATCGGGTGTTCATGTCCGAGCATGAGATGTGCCTCCCTCAAACCTTGTTGTGACGTTGGCACATTTCCCATCTGATG
ENSG00000238902_x_st	0.799257	1.43283	1.16216	1.23125	miRNA-3_0	Homo sapiens	2011-10-14	snoRNA	Affymetrix Proprietary Database	ENSG00000238902	chr3:192251798-192251901 (-)	104	ATCCTTTTGTAGTTCGTAAGCATGATGATTGGGTGTTCACGTGTATGTGTGAGATGTGCCACCCTTGAACCTTGTCAAGACATCGGCACATTACCCATCTGATA
ENSG00000238905_x_st	0.979683	1.05749	1.10204	0.959794	miRNA-3_0	Homo sapiens	2011-10-14	snoRNA	Affymetrix Proprietary Database	ENSG00000238905	chr3:57455872-57455977 (-)	106	ATCCTTTTCTGGTTTATGAGCATAATGATTGGATTTTCATGCTCATGTGTGAGAGATATGCCTCCCTCAAACGTTGTTACAATGTCGGCACATTACCCTTCTGACA
ENSG00000238906_x_st	0.848631	0.833838	0.798347	0.789461	miRNA-3_0	Homo sapiens	2011-10-14	snoRNA	Affymetrix Proprietary Database	ENSG00000238906	chr7:29952144-29952248 (+)	105	ATCCTCTTGTAGTTCATGAGCGTGATGATTGAGTATTCATGTGCATGTGTGAGATGTGCCACTCTCTGAACCTTGTTACAACCTTGGCACATTACCTGTCTGACC
ENSG00000238907_x_st	0.952249	1.14123	0.937615	0.856993	miRNA-3_0	Homo sapiens	2011-10-14	snoRNA	Affymetrix Proprietary Database	ENSG00000238907	chr18:19840539-19840640 (+)	102	ATCTTCTGTGGTTTCTAAGTGTGATGATTGGGTTTTCACACAGTTGTGTGAGGTGTGCCACCTTCAAACCTTGTTATGACGTCGACACTTACCCATCTGACA
ENSG00000238910_st	0.855302	0.775012	0.990891	1.10466	miRNA-3_0	Homo sapiens	2011-10-14	snoRNA	Affymetrix Proprietary Database	ENSG00000238910	chr22:32349391-32349493 (+)	103	ATCTTTTTGTAGTTCATAAGTGTGATGATTGGGTTTTGACATGCAGGTGTGAGATGTGCCACCCTCAAACCTTGTTACAACATAGACATGTGACCCTCTGATG
ENSG00000238914_st	0.890798	0.824293	0.970172	0.807296	miRNA-3_0	Homo sapiens	2011-10-14	snoRNA	Affymetrix Proprietary Database	ENSG00000238914	chr12:104114720-104114822 (-)	103	ATCCTTTTGTGGTTCATTAGCTTGATATTGGGTTTTCACACTATTCTATGAGATGTGCCTCCCTCAAAACTTGTTACAACATTGACACATTACCCTTCTGATG
ENSG00000238914_x_st	0.922816	1.13743	0.972514	0.945078	miRNA-3_0	Homo sapiens	2011-10-14	snoRNA	Affymetrix Proprietary Database	ENSG00000238914	chr12:104114720-104114822 (-)	103	ATCCTTTTGTGGTTCATTAGCTTGATATTGGGTTTTCACACTATTCTATGAGATGTGCCTCCCTCAAAACTTGTTACAACATTGACACATTACCCTTCTGATG
ENSG00000238918_x_st	1.12825	1.34196	0.950285	0.935866	miRNA-3_0	Homo sapiens	2011-10-14	snoRNA	Affymetrix Proprietary Database	ENSG00000238918	chr10:73085085-73085188 (+)	104	GTCCTTTTGTAGTTCATGAGTGTGATGACTGGGTTTCCACGCACATGTGTGAGATGGGCCTCCCTCAAACCTTGTTATGTCATCGGCACATTACCCGTCCGATG
ENSG00000238920_x_st	0.98116	0.851551	0.776669	0.838544	miRNA-3_0	Homo sapiens	2011-10-14	snoRNA	Affymetrix Proprietary Database	ENSG00000238920	chrX:40144349-40144452 (+)	104	ATCCTTTTATGGTTCATAAGTATGTTGATTATGTTTTCATGCTATTGTGTGAGATGTACCTCCCTCAAACCTTGTTATGATGTCAGCACATTATCCATCTGATG
ENSG00000238922_st	0.679445	1.30134	0.743093	0.902305	miRNA-3_0	Homo sapiens	2011-10-14	snoRNA	Affymetrix Proprietary Database	ENSG00000238922	chr7:110749324-110749413 (-)	90	ATGCTTTTGTAGTTCGTAAGCATGATGATTGGGTTTTCTTGCTCTTGTATGAGATGTGCCTCCGTCATACCTTGGAAACCTGACTTGAAA
ENSG00000238922_x_st	0.931354	0.770592	0.979165	0.908148	miRNA-3_0	Homo sapiens	2011-10-14	snoRNA	Affymetrix Proprietary Database	ENSG00000238922	chr7:110749324-110749413 (-)	90	ATGCTTTTGTAGTTCGTAAGCATGATGATTGGGTTTTCTTGCTCTTGTATGAGATGTGCCTCCGTCATACCTTGGAAACCTGACTTGAAA
ENSG00000238925_st	0.925753	0.838482	0.789505	0.843469	miRNA-3_0	Homo sapiens	2011-10-14	snoRNA	Affymetrix Proprietary Database	ENSG00000238925	chr4:58358435-58358539 (-)	105	ATTCTTTTGTAATGTATAAAATGTAATGATTGGGTTTTTATGCTCATGTGTGAGATGTGCCTCCCTCAAACCATGTTACAATATAAGCACATTACCCATCTGATA
ENSG00000238925_x_st	0.840314	1.01937	0.903532	0.979672	miRNA-3_0	Homo sapiens	2011-10-14	snoRNA	Affymetrix Proprietary Database	ENSG00000238925	chr4:58358435-58358539 (-)	105	ATTCTTTTGTAATGTATAAAATGTAATGATTGGGTTTTTATGCTCATGTGTGAGATGTGCCTCCCTCAAACCATGTTACAATATAAGCACATTACCCATCTGATA
ENSG00000238929_st	1.17252	1.15245	1.54875	1.07312	miRNA-3_0	Homo sapiens	2011-10-14	snoRNA	Affymetrix Proprietary Database	ENSG00000238929	chr3:37238232-37238335 (+)	104	ATCCTTTTGTAGTTCATGAGCATGATGATTGGGTGTTCCTGCCCACGTGTGAGATGAGCCACCCTCGAACCTTGTTACCATGTTGACATATTACCTGACTGACG
ENSG00000238931_st	0.954741	0.975317	0.917398	1.09099	miRNA-3_0	Homo sapiens	2011-10-14	snoRNA	Affymetrix Proprietary Database	ENSG00000238931	chr1:66037232-66037335 (+)	104	ATCTTTTCCTCCCTTAAAAGCGTGATGATTGGGTTTTCACATGTATGAGTGAGATGTGCCTCCCTCAGACCTTGTTATGATGTTGGCACATTACCTGTCTAATG
ENSG00000238931_x_st	0.762105	0.969619	0.950285	1.02771	miRNA-3_0	Homo sapiens	2011-10-14	snoRNA	Affymetrix Proprietary Database	ENSG00000238931	chr1:66037232-66037335 (+)	104	ATCTTTTCCTCCCTTAAAAGCGTGATGATTGGGTTTTCACATGTATGAGTGAGATGTGCCTCCCTCAGACCTTGTTATGATGTTGGCACATTACCTGTCTAATG
ENSG00000238932_x_st	1.06228	0.803069	1.08762	0.799283	miRNA-3_0	Homo sapiens	2011-10-14	snoRNA	Affymetrix Proprietary Database	ENSG00000238932	chr13:45202705-45202809 (-)	105	ATCCTTTTGTAGTTCATGAGGATGATGGTTGGGTGTTTCACACATGTGTGTGAAATGTACCACCCTCAAACCTTGTTACAATGTCAGCACATTACCTGCCTGACC
ENSG00000238934_st	1.16442	1.0396	1.01598	1.02548	miRNA-3_0	Homo sapiens	2011-10-14	snoRNA	Affymetrix Proprietary Database	ENSG00000238934	chr1:161110998-161111126 (-)	129	GTTGGTTGAAAATCACCCCCGGTTTTGGCCGTGGCCGCGGGTGAAATTCGGCGCGCAAGAGCCTCCGGGGGCCTCAGCTCACCGCGTGCTGCCGCCATGTGCGACGGTGAAACCCAGGCCCCGACAGGG
ENSG00000238934_x_st	0.8304	1.03218	0.747972	0.864058	miRNA-3_0	Homo sapiens	2011-10-14	snoRNA	Affymetrix Proprietary Database	ENSG00000238934	chr1:161110998-161111126 (-)	129	GTTGGTTGAAAATCACCCCCGGTTTTGGCCGTGGCCGCGGGTGAAATTCGGCGCGCAAGAGCCTCCGGGGGCCTCAGCTCACCGCGTGCTGCCGCCATGTGCGACGGTGAAACCCAGGCCCCGACAGGG
ENSG00000238935_s_st	0.889365	1.13059	1.13059	0.95956	miRNA-3_0	Homo sapiens	2011-10-14	snoRNA	Affymetrix Proprietary Database	ENSG00000238935	chr7:75742116-75742214 (+)	99	AGCCTCCCAAAGCACTGGGAGTGTGATGACTAGGTTTTCACGTGTGAGATATGCCTCACTCACACCTTGTTACAACACTGGCACATTGCCTGTCGGATG
ENSG00000238935_x_st	1.11732	1.13398	1.29901	1.03839	miRNA-3_0	Homo sapiens	2011-10-14	snoRNA	Affymetrix Proprietary Database	ENSG00000238935	chr7:75742116-75742214 (+)	99	AGCCTCCCAAAGCACTGGGAGTGTGATGACTAGGTTTTCACGTGTGAGATATGCCTCACTCACACCTTGTTACAACACTGGCACATTGCCTGTCGGATG
ENSG00000238936_x_st	1.21756	1.29519	1.13301	1.21093	miRNA-3_0	Homo sapiens	2011-10-14	snoRNA	Affymetrix Proprietary Database	ENSG00000238936	chr8:41284174-41284246 (+)	73	GTGTGATGAAATCACCCCAAATAGCTGGAATTACCAGCAGATTGTGTAGTGGTGAACCTACAATTTTCTGAAG
ENSG00000238938_st	0.960579	0.950285	1.0032	1.03554	miRNA-3_0	Homo sapiens	2011-10-14	snoRNA	Affymetrix Proprietary Database	ENSG00000238938	chr6:128934346-128934452 (+)	107	ATCCTTTTGTAGTTCACAAGCCTGATGATTGGGTTTTCATTCACGTGGATGAGATGCACCTCCCTCAAACCTGGTTGTTACAGCATAGGCACATTACTTGTCTAACA
ENSG00000238938_x_st	0.838949	0.959692	1.2262	0.935867	miRNA-3_0	Homo sapiens	2011-10-14	snoRNA	Affymetrix Proprietary Database	ENSG00000238938	chr6:128934346-128934452 (+)	107	ATCCTTTTGTAGTTCACAAGCCTGATGATTGGGTTTTCATTCACGTGGATGAGATGCACCTCCCTCAAACCTGGTTGTTACAGCATAGGCACATTACTTGTCTAACA
ENSG00000238939_st	1.13413	0.787226	1.13413	1.1306	miRNA-3_0	Homo sapiens	2011-10-14	snoRNA	Affymetrix Proprietary Database	ENSG00000238939	chr6:151668162-151668247 (-)	86	ATCCTTTGTATTTTATGAGAGTGACGATTGGGTGTTCATGTGCAATGTGTGCATTGTCACCACGATGGCACATTACTCGTCTGATG
ENSG00000238939_x_st	0.875601	0.934771	0.981153	1.22926	miRNA-3_0	Homo sapiens	2011-10-14	snoRNA	Affymetrix Proprietary Database	ENSG00000238939	chr6:151668162-151668247 (-)	86	ATCCTTTGTATTTTATGAGAGTGACGATTGGGTGTTCATGTGCAATGTGTGCATTGTCACCACGATGGCACATTACTCGTCTGATG
ENSG00000238940_st	0.971058	1.31766	0.950079	1.15707	miRNA-3_0	Homo sapiens	2011-10-14	snoRNA	Affymetrix Proprietary Database	ENSG00000238940	chr12:102183593-102183693 (+)	101	ATCCTTTTGTAGTTCATTAGCATGATGACTGGGTTTTCATGCTCATATGTGAGATGTGCCACCCTCAGACCTTATTACATCGCCACATTACCCATCTGATG
ENSG00000238940_x_st	1.09857	1.23819	0.885922	1.09117	miRNA-3_0	Homo sapiens	2011-10-14	snoRNA	Affymetrix Proprietary Database	ENSG00000238940	chr12:102183593-102183693 (+)	101	ATCCTTTTGTAGTTCATTAGCATGATGACTGGGTTTTCATGCTCATATGTGAGATGTGCCACCCTCAGACCTTATTACATCGCCACATTACCCATCTGATG
ENSG00000238944_st	0.873397	0.873397	0.812052	0.873397	miRNA-3_0	Homo sapiens	2011-10-14	snoRNA	Affymetrix Proprietary Database	ENSG00000238944	chr3:25597034-25597097 (-)	64	ATTCATTTTCAAATATTTGCTGACTAAATGATACACACATGACTAAAACTTAATCCTGACAGAG
ENSG00000238944_x_st	0.819715	0.88925	0.938511	1.01937	miRNA-3_0	Homo sapiens	2011-10-14	snoRNA	Affymetrix Proprietary Database	ENSG00000238944	chr3:25597034-25597097 (-)	64	ATTCATTTTCAAATATTTGCTGACTAAATGATACACACATGACTAAAACTTAATCCTGACAGAG
ENSG00000238945_st	0.811711	1.17645	0.932226	1.07875	miRNA-3_0	Homo sapiens	2011-10-14	snoRNA	Affymetrix Proprietary Database	ENSG00000238945	chr1:45824324-45824420 (-)	97	GTCATTTTGTAGTCCATAGCACGATGATTGGATTTTCATGTGCATGTGTGAGGTGTACTACCCTCAAACCTTATTAATGTCTGCACGTTGTCTGACA
ENSG00000238946_st	0.855221	0.912339	1.01585	0.812686	miRNA-3_0	Homo sapiens	2011-10-14	snoRNA	Affymetrix Proprietary Database	ENSG00000238946	chr17:1519486-1519589 (-)	104	ATCCCTTTGTAGTTCATAAGCATGATAATTGGGGTTTCCCTCGCATGTGTGAGACATGCTTCCCTCAAACCTTGTTACGAAGCTGGCACAGTATCCATCTGATG
ENSG00000238946_x_st	0.942135	0.880791	1.01937	0.869689	miRNA-3_0	Homo sapiens	2011-10-14	snoRNA	Affymetrix Proprietary Database	ENSG00000238946	chr17:1519486-1519589 (-)	104	ATCCCTTTGTAGTTCATAAGCATGATAATTGGGGTTTCCCTCGCATGTGTGAGACATGCTTCCCTCAAACCTTGTTACGAAGCTGGCACAGTATCCATCTGATG
ENSG00000238947_st	0.926205	1.07326	1.36054	1.07326	miRNA-3_0	Homo sapiens	2011-10-14	snoRNA	Affymetrix Proprietary Database	ENSG00000238947	chr17:80099539-80099649 (+)	111	ATCCTTTTGTGGTTCATCCGCCTGATGATTGGGTTTTCATGCAGACGTGTGAGCTGTGCCTCCCTCAAGCCTTGTTACAACATCCGACATCCGCACATTACCTGTCTGATG
ENSG00000238947_x_st	1.07086	1.06042	1.07086	0.82861	miRNA-3_0	Homo sapiens	2011-10-14	snoRNA	Affymetrix Proprietary Database	ENSG00000238947	chr17:80099539-80099649 (+)	111	ATCCTTTTGTGGTTCATCCGCCTGATGATTGGGTTTTCATGCAGACGTGTGAGCTGTGCCTCCCTCAAGCCTTGTTACAACATCCGACATCCGCACATTACCTGTCTGATG
ENSG00000238948_st	1.01937	0.800193	0.874488	0.789398	miRNA-3_0	Homo sapiens	2011-10-14	snoRNA	Affymetrix Proprietary Database	ENSG00000238948	chr4:103780550-103780653 (-)	104	ATCTTTTTGTGGTTCATAAGCATGATGATTGGGTTTTCATACCATTGTGTAAGATGTGCCTTTCTCAGACCTTGCCAAAACACTGGCACATTACCTGTCTGATA
ENSG00000238951_st	0.774253	1.0297	0.905112	0.94133	miRNA-3_0	Homo sapiens	2011-10-14	snoRNA	Affymetrix Proprietary Database	ENSG00000238951	chr2:113028848-113028944 (-)	97	ATTCTTTTGCAGCTCATAAGCATGATGATTAGATTTTCATGTGCACGCGTGAGATGTGCCTCATCAAGCCTTGTTATGACCTCAGTACATCCAGATG
ENSG00000238951_x_st	0.952507	0.939495	0.852224	0.751668	miRNA-3_0	Homo sapiens	2011-10-14	snoRNA	Affymetrix Proprietary Database	ENSG00000238951	chr2:113028848-113028944 (-)	97	ATTCTTTTGCAGCTCATAAGCATGATGATTAGATTTTCATGTGCACGCGTGAGATGTGCCTCATCAAGCCTTGTTATGACCTCAGTACATCCAGATG
ENSG00000238954_x_st	0.9117	0.851187	1.06024	0.695294	miRNA-3_0	Homo sapiens	2011-10-14	snoRNA	Affymetrix Proprietary Database	ENSG00000238954	chr16:21468647-21468750 (-)	104	ATCCTTTTGTAATAGATAAGCATAATGATTGGGTTTTTATGTTCACATGTTTGATATGCCTCCCTCAAATCCTCTTATGATGTCGGCACATGACCCATCTGAGG
ENSG00000238956_s_st	0.828339	0.932955	1.04037	0.886219	miRNA-3_0	Homo sapiens	2011-10-14	snoRNA	Affymetrix Proprietary Database	ENSG00000238956	chr2:198266282-198266315 (+)	34	ACTGACCTGAAATGAAGAGAATACTCATTGCTGA
ENSG00000238960_x_st	0.819715	0.811168	1.17453	0.869663	miRNA-3_0	Homo sapiens	2011-10-14	snoRNA	Affymetrix Proprietary Database	ENSG00000238960	chr15:22348678-22348778 (-)	101	ATCCCTTCGTAGTTCATAAGCGTGATGACTGAGTTTTTGCACTCCTGTGTGAAATGTACCTCCCTCAAACCTTATGACATATATACATTACCTGACTCACA
ENSG00000238963_st	0.795849	0.929221	0.664316	0.845798	miRNA-3_0	Homo sapiens	2011-10-14	snoRNA	Affymetrix Proprietary Database	ENSG00000238963	chr6:155226215-155226291 (-)	77	AACATGACGACTAGAGCTTGCATGATATGTGATTAGTGTCTCTGCATAATCAGGACTTGCAAAATAGATATAACTAT
ENSG00000238963_x_st	0.843269	0.991884	0.902982	0.904613	miRNA-3_0	Homo sapiens	2011-10-14	snoRNA	Affymetrix Proprietary Database	ENSG00000238963	chr6:155226215-155226291 (-)	77	AACATGACGACTAGAGCTTGCATGATATGTGATTAGTGTCTCTGCATAATCAGGACTTGCAAAATAGATATAACTAT
ENSG00000238966_st	1.04004	0.887461	0.954241	0.904467	miRNA-3_0	Homo sapiens	2011-10-14	snoRNA	Affymetrix Proprietary Database	ENSG00000238966	chr8:41901022-41901093 (-)	72	TGGACCAGTGATAAGAATGTGTTAGGAACCAAAGATTAGGAGTAATCTAGTTTTGTATATCTGAGGTCCATT
ENSG00000238968_st	0.819715	1.0779	0.972779	0.913609	miRNA-3_0	Homo sapiens	2011-10-14	snoRNA	Affymetrix Proprietary Database	ENSG00000238968	chr3:149795514-149795618 (-)	105	ATCCTTTTGCAATTCATGAGCATGATGATGTGGTATCACACTTACGTGTGAGATGTGCCTCCCTCAAACCTTCTTCCTACAGGTTGGCACTTTGCCCACCTGACA
ENSG00000238968_x_st	1.01937	0.999832	0.917727	0.728725	miRNA-3_0	Homo sapiens	2011-10-14	snoRNA	Affymetrix Proprietary Database	ENSG00000238968	chr3:149795514-149795618 (-)	105	ATCCTTTTGCAATTCATGAGCATGATGATGTGGTATCACACTTACGTGTGAGATGTGCCTCCCTCAAACCTTCTTCCTACAGGTTGGCACTTTGCCCACCTGACA
ENSG00000238969_st	0.931922	0.951946	0.903532	0.958621	miRNA-3_0	Homo sapiens	2011-10-14	snoRNA	Affymetrix Proprietary Database	ENSG00000238969	chrX:32866024-32866122 (-)	99	ATCCTTTCGTAATTCATAAGCATGATTTGGGTGTTTATACTCAGATATGAGATAAGCCTTTCTCTAAACTTATGATGTTGGCACACTACCCATTTGATA
ENSG00000238969_x_st	0.810136	1.18506	0.965981	0.977274	miRNA-3_0	Homo sapiens	2011-10-14	snoRNA	Affymetrix Proprietary Database	ENSG00000238969	chrX:32866024-32866122 (-)	99	ATCCTTTCGTAATTCATAAGCATGATTTGGGTGTTTATACTCAGATATGAGATAAGCCTTTCTCTAAACTTATGATGTTGGCACACTACCCATTTGATA
ENSG00000238970_st	0.933794	0.83029	0.953546	0.985881	miRNA-3_0	Homo sapiens	2011-10-14	snoRNA	Affymetrix Proprietary Database	ENSG00000238970	chr10:59998418-59998521 (-)	104	ATCCTTTTGTAGTTCATAAGCACAATGATTGAATTTTCATGCTCATGTGTGAGATATGCCTCACTCCAGTCTTGTTACAGTGTTAGCACATTACCTATCTGATA
ENSG00000238970_x_st	0.806933	0.74754	1.01164	0.931605	miRNA-3_0	Homo sapiens	2011-10-14	snoRNA	Affymetrix Proprietary Database	ENSG00000238970	chr10:59998418-59998521 (-)	104	ATCCTTTTGTAGTTCATAAGCACAATGATTGAATTTTCATGCTCATGTGTGAGATATGCCTCACTCCAGTCTTGTTACAGTGTTAGCACATTACCTATCTGATA
ENSG00000238972_st	0.968961	0.862866	0.735164	0.858145	miRNA-3_0	Homo sapiens	2011-10-14	snoRNA	Affymetrix Proprietary Database	ENSG00000238972	chr14:73376145-73376231 (-)	87	ATCCTTTTGTAGTTCATAAGCGTGATGATTGGGTTTTCACGCGCATGTGTGAGCTTGTTATGATGTTGGCATATTACCCGTCTGACG
ENSG00000238972_x_st	1.02944	0.906561	0.735164	0.796509	miRNA-3_0	Homo sapiens	2011-10-14	snoRNA	Affymetrix Proprietary Database	ENSG00000238972	chr14:73376145-73376231 (-)	87	ATCCTTTTGTAGTTCATAAGCGTGATGATTGGGTTTTCACGCGCATGTGTGAGCTTGTTATGATGTTGGCATATTACCCGTCTGACG
ENSG00000238974_x_st	0.729385	0.930501	0.982913	1.00287	miRNA-3_0	Homo sapiens	2011-10-14	snoRNA	Affymetrix Proprietary Database	ENSG00000238974	chr6:108564659-108564762 (+)	104	ATCCTTCTGTAGTTTGTAAGCATGATGATTGGGTTTTCATGCTCATGTGTGTGACATGCCTCCTTCAAACCTTGTTATGACTTCAGCACATTACCCATCTGATG
ENSG00000238975_x_st	0.918049	0.764273	0.952218	0.742662	miRNA-3_0	Homo sapiens	2011-10-14	snoRNA	Affymetrix Proprietary Database	ENSG00000238975	chr1:113195210-113195310 (+)	101	ATCCTTTTGTAGTTCATAAGTGTGATGGTTGAGTTTTCACATGCATGTGTGAGATGTGCCTCCCTCAAACCTTGTTATGTTGGCACATTACCTGTCTGACA
ENSG00000238978_st	0.973112	1.13647	0.906366	0.822863	miRNA-3_0	Homo sapiens	2011-10-14	snoRNA	Affymetrix Proprietary Database	ENSG00000238978	chr14:82928432-82928532 (+)	101	ATCCTTTTGTGGTTCATAAGAATAGGGATTGGGATTTCACACTCATGTGTGAGATGTGCCTCCCTTAAACCTTAAGATGTTGGCACATTACCTATTTGATG
ENSG00000238979_st	0.947138	1.06522	0.947138	0.832767	miRNA-3_0	Homo sapiens	2011-10-14	snoRNA	Affymetrix Proprietary Database	ENSG00000238979	chr2:88310621-88310721 (-)	101	ATCTGTTTGCAGTTCATAAGCATGATGATTGGATTTTCACACTCATGTGTGGGATGAGCCTTTCTCAAACCTGGTAAGGTCTGCCTGTTACCAGTCCAACA
ENSG00000238981_st	0.93013	0.950285	0.829103	0.869663	miRNA-3_0	Homo sapiens	2011-10-14	snoRNA	Affymetrix Proprietary Database	ENSG00000238981	chr15:92378609-92378706 (+)	98	CTCCTTTTGCGGTTTATAAGCATGATGATTGGGTTTTCATGTGTGAGATGTGTCTCCCTCAAATCTTTTTATGAAGTAGATGCATTGTCTGTCTGACA
ENSG00000238981_x_st	0.949342	1.02289	0.949342	1.23584	miRNA-3_0	Homo sapiens	2011-10-14	snoRNA	Affymetrix Proprietary Database	ENSG00000238981	chr15:92378609-92378706 (+)	98	CTCCTTTTGCGGTTTATAAGCATGATGATTGGGTTTTCATGTGTGAGATGTGTCTCCCTCAAATCTTTTTATGAAGTAGATGCATTGTCTGTCTGACA
ENSG00000238982_x_st	0.796509	0.796509	1.05725	0.851375	miRNA-3_0	Homo sapiens	2011-10-14	snoRNA	Affymetrix Proprietary Database	ENSG00000238982	chr18:29674467-29674569 (+)	103	ATCCTTTTGCGGTTCATAGTGTGATGATTGAGTGTTCACAGGCATGTGTGAGATATGCCATCCTCAAACCTTGTTACAGGGTCAGCACATTACCCATCTGACA
ENSG00000238983_st	0.869765	1.08746	1.00202	0.877029	miRNA-3_0	Homo sapiens	2011-10-14	snoRNA	Affymetrix Proprietary Database	ENSG00000238983	chr10:75061539-75061642 (-)	104	ATCCCTTTGTAGTTCATAAGCGTGATGATTGGGTGTTCATGCTCATACATGAGCTGTGCCTCCCTCAAGCTTTGTTGTGACATCATCATATTACCTGTCCGATG
ENSG00000238983_x_st	0.897977	0.906553	1.07279	1.19792	miRNA-3_0	Homo sapiens	2011-10-14	snoRNA	Affymetrix Proprietary Database	ENSG00000238983	chr10:75061539-75061642 (-)	104	ATCCCTTTGTAGTTCATAAGCGTGATGATTGGGTGTTCATGCTCATACATGAGCTGTGCCTCCCTCAAGCTTTGTTGTGACATCATCATATTACCTGTCCGATG
ENSG00000238984_st	0.819715	0.803501	0.790508	0.869663	miRNA-3_0	Homo sapiens	2011-10-14	snoRNA	Affymetrix Proprietary Database	ENSG00000238984	chr7:137860931-137861028 (+)	98	ATTCGGCTCTCACACTTGATGATTGGGCTTTCACTTGGATCTGTGAGATGTGCCTCCCTCAACCCTTCCTGCGAAGTCAGCACATTACCTGACAGAAA
ENSG00000238984_x_st	0.884964	0.858178	0.917851	0.896355	miRNA-3_0	Homo sapiens	2011-10-14	snoRNA	Affymetrix Proprietary Database	ENSG00000238984	chr7:137860931-137861028 (+)	98	ATTCGGCTCTCACACTTGATGATTGGGCTTTCACTTGGATCTGTGAGATGTGCCTCCCTCAACCCTTCCTGCGAAGTCAGCACATTACCTGACAGAAA
ENSG00000238985_st	0.892067	1.37513	1.14291	1.02851	miRNA-3_0	Homo sapiens	2011-10-14	snoRNA	Affymetrix Proprietary Database	ENSG00000238985	chr1:231031178-231031250 (-)	73	GTTTTTCATGCTCATGTGTGAGATATCCATCCTTTAAACCTTGTTACAATGTTGGCACATTACCTGTCCGATA
ENSG00000238986_st	1.01937	0.950285	1.01937	1.27805	miRNA-3_0	Homo sapiens	2011-10-14	snoRNA	Affymetrix Proprietary Database	ENSG00000238986	chr1:24993474-24993578 (-)	105	ATCCTTTTGTAGTTCATAAGCATGATGATTGGGTTTTCACATGCACACATGAGCTGTGCCTCTCTCCAACCTTGTTAGGAAGTGAGCACCATTACTCATCTGATG
ENSG00000238986_x_st	0.900602	1.10147	1.12286	0.956167	miRNA-3_0	Homo sapiens	2011-10-14	snoRNA	Affymetrix Proprietary Database	ENSG00000238986	chr1:24993474-24993578 (-)	105	ATCCTTTTGTAGTTCATAAGCATGATGATTGGGTTTTCACATGCACACATGAGCTGTGCCTCTCTCCAACCTTGTTAGGAAGTGAGCACCATTACTCATCTGATG
ENSG00000238988_st	1.12403	0.941453	1.18469	0.86774	miRNA-3_0	Homo sapiens	2011-10-14	snoRNA	Affymetrix Proprietary Database	ENSG00000238988	chr18:60861822-60861898 (-)	77	ATTTTTTTGTAGTTCATAAGCATAATGATTGGGTATTCATAGTCATATGTGAGATGTGCCAACCTCAATCTCTATGC
ENSG00000238988_x_st	0.982252	0.987403	0.982252	0.977101	miRNA-3_0	Homo sapiens	2011-10-14	snoRNA	Affymetrix Proprietary Database	ENSG00000238988	chr18:60861822-60861898 (-)	77	ATTTTTTTGTAGTTCATAAGCATAATGATTGGGTATTCATAGTCATATGTGAGATGTGCCAACCTCAATCTCTATGC
ENSG00000238991_st	0.960168	1.02684	1.10147	0.95348	miRNA-3_0	Homo sapiens	2011-10-14	snoRNA	Affymetrix Proprietary Database	ENSG00000238991	chr10:90820788-90820888 (-)	101	ATTCTTTTGTATCTCACAAGTGTGACTGGGTTTTTAGGCTCATGTGTGAGATGAGCTTCCCTCAAAAATTGTTGTGACTGTGGCATGTTACCTGTGTGATG
ENSG00000238992_st	0.88378	0.84663	0.997819	1.01937	miRNA-3_0	Homo sapiens	2011-10-14	snoRNA	Affymetrix Proprietary Database	ENSG00000238992	chr3:125164905-125165007 (+)	103	ATCCTTTTGTGGTTCATAAGCATGATGATTGGGTATTCACACCCACGTGTGAGATGTGCCTCCCTCAAACCTTGTTACAACTTCAACCATTACCCATCTGACA
ENSG00000238994_st	1.14515	0.844817	0.953404	0.953404	miRNA-3_0	Homo sapiens	2011-10-14	snoRNA	Affymetrix Proprietary Database	ENSG00000238994	chr9:140315596-140315690 (+)	95	ACCCTCTTGTAGTTCATAAGCATGATGATTGCCTCATGTGTAGGGTCTGTCTCCTTCAAACGCTGTTATGACGCCAGCACATTACCTGTCTGATG
ENSG00000238995_st	0.88378	0.985172	0.796509	0.90455	miRNA-3_0	Homo sapiens	2011-10-14	snoRNA	Affymetrix Proprietary Database	ENSG00000238995	chr11:82554927-82555027 (+)	101	AACCATGAATGCAAGAAGCGTATGATTGGGTTTTCATGCTCACGTGTGAAATGGACCACCCTCAAACCTGGTTATGCTATCAGCACATTACCTGTCTGATG
ENSG00000238995_x_st	1.07614	1.05248	0.860157	1.07997	miRNA-3_0	Homo sapiens	2011-10-14	snoRNA	Affymetrix Proprietary Database	ENSG00000238995	chr11:82554927-82555027 (+)	101	AACCATGAATGCAAGAAGCGTATGATTGGGTTTTCATGCTCACGTGTGAAATGGACCACCCTCAAACCTGGTTATGCTATCAGCACATTACCTGTCTGATG
ENSG00000238996_x_st	1.27408	1.3721	1.01937	1.21731	miRNA-3_0	Homo sapiens	2011-10-14	snoRNA	Affymetrix Proprietary Database	ENSG00000238996	chr9:94907365-94907468 (-)	104	ATCCTTTTGCAGTTAAGAAGCGTGACGATTGGGTTTTCATGCTCACGTGTGAGAAGTGCCTCCCTCAAACCTTGTTATGAAGTCAGCACATTACTGGTCTTTTT
ENSG00000238999_st	1.09619	1.01937	0.860156	1.01983	miRNA-3_0	Homo sapiens	2011-10-14	snoRNA	Affymetrix Proprietary Database	ENSG00000238999	chr6:101405036-101405139 (+)	104	ATCCTTTTGTAATTTATAAGCATCATGGTTAGGATTTAATGCTCATATGTGAGCTGAGCCTCCCTCAAACATTGTTAGGACATCAACACAATACCAGTCTGATA
ENSG00000238999_x_st	0.804606	1.23141	0.960927	1.14744	miRNA-3_0	Homo sapiens	2011-10-14	snoRNA	Affymetrix Proprietary Database	ENSG00000238999	chr6:101405036-101405139 (+)	104	ATCCTTTTGTAATTTATAAGCATCATGGTTAGGATTTAATGCTCATATGTGAGCTGAGCCTCCCTCAAACATTGTTAGGACATCAACACAATACCAGTCTGATA
ENSG00000239000_st	0.873987	0.812643	0.903532	0.753473	miRNA-3_0	Homo sapiens	2011-10-14	snoRNA	Affymetrix Proprietary Database	ENSG00000239000	chr10:68374995-68375096 (-)	102	ATCTTTTTGTAGTGTAAGTTTGATCATTGGATTTTCATGCTCACGTGTGATACGTGCCTCCTTCAAACCTTGTTATGACACTAGCACATTATTCATATGACA
ENSG00000239000_x_st	0.957018	1.22177	0.862219	1.04068	miRNA-3_0	Homo sapiens	2011-10-14	snoRNA	Affymetrix Proprietary Database	ENSG00000239000	chr10:68374995-68375096 (-)	102	ATCTTTTTGTAGTGTAAGTTTGATCATTGGATTTTCATGCTCACGTGTGATACGTGCCTCCTTCAAACCTTGTTATGACACTAGCACATTATTCATATGACA
ENSG00000239005_st	0.904366	1.33716	0.870252	1.20255	miRNA-3_0	Homo sapiens	2011-10-14	snoRNA	Affymetrix Proprietary Database	ENSG00000239005	chr4:140357522-140357648 (-)	127	ATTGGTTGAAAATCACCCCCCGGCTTTGGCCATGGCAGCGGGTGAGATTCGGCGCCCAGAGCCTCCAGGGGCCTCAGCTCACCGCACGCTGACACATGTGCGGCGGTGAAACCCAGCCCCAACAGGC
ENSG00000239005_x_st	0.819715	1.07117	0.991563	1.24876	miRNA-3_0	Homo sapiens	2011-10-14	snoRNA	Affymetrix Proprietary Database	ENSG00000239005	chr4:140357522-140357648 (-)	127	ATTGGTTGAAAATCACCCCCCGGCTTTGGCCATGGCAGCGGGTGAGATTCGGCGCCCAGAGCCTCCAGGGGCCTCAGCTCACCGCACGCTGACACATGTGCGGCGGTGAAACCCAGCCCCAACAGGC
ENSG00000239008_st	0.800261	0.966083	0.827898	0.827898	miRNA-3_0	Homo sapiens	2011-10-14	snoRNA	Affymetrix Proprietary Database	ENSG00000239008	chrX:80112575-80112701 (-)	127	ATTGGTTGAATATCACCCCTGGCTTTGGCCATGGCCATGGGAGAGATTTGGCACCCAGAGCCTCCAGGGGCCTCAGCTCAATGTGCACTGCCCCATGTGCAGCTGTGAAACCCAGGCCCTGATGGGC
ENSG00000239008_x_st	0.929525	1.02014	1.1341	1.20098	miRNA-3_0	Homo sapiens	2011-10-14	snoRNA	Affymetrix Proprietary Database	ENSG00000239008	chrX:80112575-80112701 (-)	127	ATTGGTTGAATATCACCCCTGGCTTTGGCCATGGCCATGGGAGAGATTTGGCACCCAGAGCCTCCAGGGGCCTCAGCTCAATGTGCACTGCCCCATGTGCAGCTGTGAAACCCAGGCCCTGATGGGC
ENSG00000239011_st	0.88378	0.986711	0.89944	0.935867	miRNA-3_0	Homo sapiens	2011-10-14	snoRNA	Affymetrix Proprietary Database	ENSG00000239011	chr5:118404992-118405095 (-)	104	ATACTTTTTAGTTCATAAGTGGGATGATTGTGTGTTCACACTTGTGTGAGACGTCCCTCCCTCAAACCTTGTTGCGCCATCATCTGCACATTACCCATCTGATG
ENSG00000239011_x_st	0.940718	1.16147	0.846593	0.993401	miRNA-3_0	Homo sapiens	2011-10-14	snoRNA	Affymetrix Proprietary Database	ENSG00000239011	chr5:118404992-118405095 (-)	104	ATACTTTTTAGTTCATAAGTGGGATGATTGTGTGTTCACACTTGTGTGAGACGTCCCTCCCTCAAACCTTGTTGCGCCATCATCTGCACATTACCCATCTGATG
ENSG00000239013_x_st	0.77587	1.13003	0.892159	0.919624	miRNA-3_0	Homo sapiens	2011-10-14	snoRNA	Affymetrix Proprietary Database	ENSG00000239013	chr16:48526309-48526412 (-)	104	ATCTTTTTGGAGTTCCTAAGCATGATCGTTGGGTTTTCATGTGCATGTGTGAGATGTGACTCCCTCAAGCCTTGTTATGACATCAGCACATTACCAGTCTGACA
ENSG00000239015_st	0.708241	0.888473	0.935778	0.680688	miRNA-3_0	Homo sapiens	2011-10-14	snoRNA	Affymetrix Proprietary Database	ENSG00000239015	chr6:111967530-111967630 (-)	101	ATCCTTTAGTTCTTAAACATGACAATTGGATGTTTATGCATATGTGTGAGATGTGTCACCCTTGAACCTTGTTACCATGTCTGCACATTACCTATCTGACA
ENSG00000239015_x_st	0.906044	0.893044	0.906044	0.824392	miRNA-3_0	Homo sapiens	2011-10-14	snoRNA	Affymetrix Proprietary Database	ENSG00000239015	chr6:111967530-111967630 (-)	101	ATCCTTTAGTTCTTAAACATGACAATTGGATGTTTATGCATATGTGTGAGATGTGTCACCCTTGAACCTTGTTACCATGTCTGCACATTACCTATCTGACA
ENSG00000239017_st	0.900786	0.77493	0.844014	0.956924	miRNA-3_0	Homo sapiens	2011-10-14	snoRNA	Affymetrix Proprietary Database	ENSG00000239017	chrX:48420090-48420189 (-)	100	ATCCTTTTGTAATTCAACAATGTGATGATTGGGCTTTCACACTTGTGTGAGATGCACCTCGCTCAAACCTTGTTAACATCTGCACGGTACCTGTCTGAAG
ENSG00000239017_x_st	0.840986	0.888473	0.902331	0.680688	miRNA-3_0	Homo sapiens	2011-10-14	snoRNA	Affymetrix Proprietary Database	ENSG00000239017	chrX:48420090-48420189 (-)	100	ATCCTTTTGTAATTCAACAATGTGATGATTGGGCTTTCACACTTGTGTGAGATGCACCTCGCTCAAACCTTGTTAACATCTGCACGGTACCTGTCTGAAG
ENSG00000239018_st	1.03932	1.24318	1.00186	1.03932	miRNA-3_0	Homo sapiens	2011-10-14	snoRNA	Affymetrix Proprietary Database	ENSG00000239018	chr2:75862267-75862370 (+)	104	ATCCTGTTATGATTCATAAGCATGATGACTGAGTTTTCACACTCCTGTGTGAGATGTGCCTCCCTCTAACCTTATTACAACATTGACATCTTACTCATTTGACA
ENSG00000239018_x_st	0.833121	0.86324	0.806122	0.888533	miRNA-3_0	Homo sapiens	2011-10-14	snoRNA	Affymetrix Proprietary Database	ENSG00000239018	chr2:75862267-75862370 (+)	104	ATCCTGTTATGATTCATAAGCATGATGACTGAGTTTTCACACTCCTGTGTGAGATGTGCCTCCCTCTAACCTTATTACAACATTGACATCTTACTCATTTGACA
ENSG00000239020_st	1.13368	1.08891	0.910647	1.02568	miRNA-3_0	Homo sapiens	2011-10-14	snoRNA	Affymetrix Proprietary Database	ENSG00000239020	chr1:17776259-17776359 (+)	101	ACACTTATGTGGTTCATAAAAGTGATTGAGTTTTCATGTTCATGTGTTGAATGTGCCTCCCTCAAACCTTGTTAAGTCATCAGCACATTACCCATTTGATG
ENSG00000239020_x_st	1.07446	1.01623	1.01105	0.796509	miRNA-3_0	Homo sapiens	2011-10-14	snoRNA	Affymetrix Proprietary Database	ENSG00000239020	chr1:17776259-17776359 (+)	101	ACACTTATGTGGTTCATAAAAGTGATTGAGTTTTCATGTTCATGTGTTGAATGTGCCTCCCTCAAACCTTGTTAAGTCATCAGCACATTACCCATTTGATG
ENSG00000239024_st	0.886289	1.01686	0.917033	0.986116	miRNA-3_0	Homo sapiens	2011-10-14	snoRNA	Affymetrix Proprietary Database	ENSG00000239024	chr17:2558973-2559076 (+)	104	ATTCTTTTGTAGTTGCTACGTGTGACGACAGGGTGTTCACACACATGTGTAAGATGTACCACCCTCCAGCCTTGTTACAATGTCGTCACATTACCCGACCGATG
ENSG00000239024_x_st	0.955868	0.796509	0.903532	0.872365	miRNA-3_0	Homo sapiens	2011-10-14	snoRNA	Affymetrix Proprietary Database	ENSG00000239024	chr17:2558973-2559076 (+)	104	ATTCTTTTGTAGTTGCTACGTGTGACGACAGGGTGTTCACACACATGTGTAAGATGTACCACCCTCCAGCCTTGTTACAATGTCGTCACATTACCCGACCGATG
ENSG00000239025_st	0.672832	0.918012	0.919643	0.858298	miRNA-3_0	Homo sapiens	2011-10-14	snoRNA	Affymetrix Proprietary Database	ENSG00000239025	chr15:43000890-43000990 (-)	101	ATCCTTTTGTAGTTCGTAAGCATGACGATCGGGTTTTCACATACATGTCTCAGAAGTGCCTCTCTCAAACCTTGTTACGTCAGCACATTACCTGTCTTACA
ENSG00000239025_x_st	0.884849	0.861644	0.860156	0.940599	miRNA-3_0	Homo sapiens	2011-10-14	snoRNA	Affymetrix Proprietary Database	ENSG00000239025	chr15:43000890-43000990 (-)	101	ATCCTTTTGTAGTTCGTAAGCATGACGATCGGGTTTTCACATACATGTCTCAGAAGTGCCTCTCTCAAACCTTGTTACGTCAGCACATTACCTGTCTTACA
ENSG00000239026_st	0.905634	0.88378	0.903532	0.878017	miRNA-3_0	Homo sapiens	2011-10-14	snoRNA	Affymetrix Proprietary Database	ENSG00000239026	chr5:174877819-174877921 (-)	103	ATCCTTTTGTGGTTCATAAGCATGATGATTGGGTTTTCATGCTTATGTGTGTGATGTGCTGCCTTAAACCTTGTTACAGTGTCAGCACGTCACTCATCTGATG
ENSG00000239026_x_st	0.851414	0.776916	0.912759	0.977618	miRNA-3_0	Homo sapiens	2011-10-14	snoRNA	Affymetrix Proprietary Database	ENSG00000239026	chr5:174877819-174877921 (-)	103	ATCCTTTTGTGGTTCATAAGCATGATGATTGGGTTTTCATGCTTATGTGTGTGATGTGCTGCCTTAAACCTTGTTACAGTGTCAGCACGTCACTCATCTGATG
ENSG00000239027_x_st	0.934951	0.799362	0.942412	0.81742	miRNA-3_0	Homo sapiens	2011-10-14	snoRNA	Affymetrix Proprietary Database	ENSG00000239027	chr1:19858664-19858768 (-)	105	ATCCTTTTGCAGTTCATGAGCATGATGATTGGGTGTTTATGTGTATGTGTGAGATCTGCCACTCTCTGAACCTTGTTACAACATTGTCACATTACCCGTCTAACC
ENSG00000239031_st	1.23844	1.10147	1.05641	1.14315	miRNA-3_0	Homo sapiens	2011-10-14	snoRNA	Affymetrix Proprietary Database	ENSG00000239031	chr18:10389895-10389997 (-)	103	ATCCTTTTGTGGATCATAAGCATGATGATTGGTTTTTCACACTAACGTGTGAAATGTGCCTCCTTAAAGCCTTATTATAGCATTGACATATTACCCATTGAAG
ENSG00000239031_x_st	0.950285	0.969288	0.879159	0.880524	miRNA-3_0	Homo sapiens	2011-10-14	snoRNA	Affymetrix Proprietary Database	ENSG00000239031	chr18:10389895-10389997 (-)	103	ATCCTTTTGTGGATCATAAGCATGATGATTGGTTTTTCACACTAACGTGTGAAATGTGCCTCCTTAAAGCCTTATTATAGCATTGACATATTACCCATTGAAG
ENSG00000239033_st	0.847272	1.04026	0.94004	0.979994	miRNA-3_0	Homo sapiens	2011-10-14	snoRNA	Affymetrix Proprietary Database	ENSG00000239033	chr12:31603104-31603207 (+)	104	ATGCTTTTGTAGTTCATAAATGTAATAATTGGCTTTTCATGCTCATGTGTGAGATGTACCTTCCTCAAACTTTGTTACCATGTTAGAACATTACCTGTCTGATG
ENSG00000239033_x_st	0.91503	0.822069	0.891378	0.960089	miRNA-3_0	Homo sapiens	2011-10-14	snoRNA	Affymetrix Proprietary Database	ENSG00000239033	chr12:31603104-31603207 (+)	104	ATGCTTTTGTAGTTCATAAATGTAATAATTGGCTTTTCATGCTCATGTGTGAGATGTACCTTCCTCAAACTTTGTTACCATGTTAGAACATTACCTGTCTGATG
ENSG00000239034_st	0.873397	0.870121	0.800994	0.752883	miRNA-3_0	Homo sapiens	2011-10-14	snoRNA	Affymetrix Proprietary Database	ENSG00000239034	chr4:186867237-186867340 (+)	104	ATCCTTTTGGGGTTGATAGGTGTGATGATTGGGTTTCTATGCATGTGTGTGACATGTGTCTCCCTCAAAGCTTGTTACCACATCCGTACAGCACCCATAGGATG
ENSG00000239034_x_st	0.907509	0.956201	0.931429	0.790593	miRNA-3_0	Homo sapiens	2011-10-14	snoRNA	Affymetrix Proprietary Database	ENSG00000239034	chr4:186867237-186867340 (+)	104	ATCCTTTTGGGGTTGATAGGTGTGATGATTGGGTTTCTATGCATGTGTGTGACATGTGTCTCCCTCAAAGCTTGTTACCACATCCGTACAGCACCCATAGGATG
ENSG00000239035_x_st	0.796509	1.23689	1.02523	1.02523	miRNA-3_0	Homo sapiens	2011-10-14	snoRNA	Affymetrix Proprietary Database	ENSG00000239035	chr15:57570768-57570871 (-)	104	ATCCTTTTGTAGTTCATGAGCATGATGATTGGGTGTTCACGAGTGTGTGTGAGATGTGCCACCCTCCAACCTTGTTATGACCTCAGCACATTACCCATCTGACC
ENSG00000239037_st	0.99002	0.851755	0.773396	0.924909	miRNA-3_0	Homo sapiens	2011-10-14	snoRNA	Affymetrix Proprietary Database	ENSG00000239037	chrX:152616931-152617034 (+)	104	ATCCTTTTGTAGTTCATACACATGACAATTGGGTTTCCACGCACGTGCATGAGATGTTCCTCCTTCAAACCTTGTTACTATGTCAGCACATTAACTGCCTGGCA
ENSG00000239038_x_st	0.674701	0.984248	0.973203	0.834542	miRNA-3_0	Homo sapiens	2011-10-14	snoRNA	Affymetrix Proprietary Database	ENSG00000239038	chr16:48692292-48692396 (-)	105	TACATTTTGTAGCTCATAAGTATGGTGATTGGGTTTTCACACTCATGTATGAGATGTGCCTCTCTAAAACTTTGTTACAACATTGGCACATTACCCCATCTGATG
ENSG00000239041_st	1.01326	1.01326	0.903532	1.09117	miRNA-3_0	Homo sapiens	2011-10-14	snoRNA	Affymetrix Proprietary Database	ENSG00000239041	chr2:173556027-173556130 (+)	104	ATCCTGTTGTAGTTCATAAGCATGATGATTTGGTGTTCACGTGCATGTGTGGGATGTGCCGCCCACAAACCTTGTTAGGACATTGGCACATTACCCATCTGACA
ENSG00000239041_x_st	0.989854	0.930684	0.925394	1.10581	miRNA-3_0	Homo sapiens	2011-10-14	snoRNA	Affymetrix Proprietary Database	ENSG00000239041	chr2:173556027-173556130 (+)	104	ATCCTGTTGTAGTTCATAAGCATGATGATTTGGTGTTCACGTGCATGTGTGGGATGTGCCGCCCACAAACCTTGTTAGGACATTGGCACATTACCCATCTGACA
ENSG00000239044_st	0.935519	0.789214	0.950285	0.919385	miRNA-3_0	Homo sapiens	2011-10-14	snoRNA	Affymetrix Proprietary Database	ENSG00000239044	chr7:129984255-129984358 (+)	104	ATAATTGCAGTTCATAAGTATGATAATTGGGTGCTCACGCATGCGTGTGTGAGATGTGTCACCCTCAAACCTTGTTATGACGTCAGCACATTACCCGTCTAACA
ENSG00000239044_x_st	1.12226	0.806122	0.973682	0.78952	miRNA-3_0	Homo sapiens	2011-10-14	snoRNA	Affymetrix Proprietary Database	ENSG00000239044	chr7:129984255-129984358 (+)	104	ATAATTGCAGTTCATAAGTATGATAATTGGGTGCTCACGCATGCGTGTGTGAGATGTGTCACCCTCAAACCTTGTTATGACGTCAGCACATTACCCGTCTAACA
ENSG00000239045_st	0.841646	1.06451	1.06451	1.35115	miRNA-3_0	Homo sapiens	2011-10-14	snoRNA	Affymetrix Proprietary Database	ENSG00000239045	chr7:151765985-151766090 (-)	106	ATTCTTTTGTAGTTCATAAGTGTGGTGACTGGGTTTTCATGTGCTTGTGGGAAATATGCCTCCCTCAAATCTTATTACGAAGTCAGCCCATTTTACTTGTCTGACA
ENSG00000239045_x_st	1.17135	1.32488	0.958569	0.934554	miRNA-3_0	Homo sapiens	2011-10-14	snoRNA	Affymetrix Proprietary Database	ENSG00000239045	chr7:151765985-151766090 (-)	106	ATTCTTTTGTAGTTCATAAGTGTGGTGACTGGGTTTTCATGTGCTTGTGGGAAATATGCCTCCCTCAAATCTTATTACGAAGTCAGCCCATTTTACTTGTCTGACA
ENSG00000239046_st	1.00623	0.796509	0.903532	0.935866	miRNA-3_0	Homo sapiens	2011-10-14	snoRNA	Affymetrix Proprietary Database	ENSG00000239046	chr1:202200792-202200892 (+)	101	ATTCTTTGTAGTTCATACACATGATGATCGGTGTTCACACTCATACGTGTGATGTGCCACCCTTGGACCTTGTTACGACATCAGCACATTACCCCTCTACA
ENSG00000239046_x_st	0.786364	0.88636	0.950285	0.942554	miRNA-3_0	Homo sapiens	2011-10-14	snoRNA	Affymetrix Proprietary Database	ENSG00000239046	chr1:202200792-202200892 (+)	101	ATTCTTTGTAGTTCATACACATGATGATCGGTGTTCACACTCATACGTGTGATGTGCCACCCTTGGACCTTGTTACGACATCAGCACATTACCCCTCTACA
ENSG00000239049_st	0.93258	0.89514	0.968193	0.620457	miRNA-3_0	Homo sapiens	2011-10-14	snoRNA	Affymetrix Proprietary Database	ENSG00000239049	chr2:88606879-88606982 (+)	104	ATCCTTTTGCAGCTCATAAGTGTGATGATTGGGTTTTCACACTCATGTGTAAGATGTGTTTCCCTCAAACCTTGCTATGATATCAGCACAGTACCTATCTGACA
ENSG00000239049_x_st	0.832722	0.986498	0.948054	1.00159	miRNA-3_0	Homo sapiens	2011-10-14	snoRNA	Affymetrix Proprietary Database	ENSG00000239049	chr2:88606879-88606982 (+)	104	ATCCTTTTGCAGCTCATAAGTGTGATGATTGGGTTTTCACACTCATGTGTAAGATGTGTTTCCCTCAAACCTTGCTATGATATCAGCACAGTACCTATCTGACA
ENSG00000239052_st	0.782338	0.950285	0.864337	0.98304	miRNA-3_0	Homo sapiens	2011-10-14	snoRNA	Affymetrix Proprietary Database	ENSG00000239052	chr2:44466707-44466800 (-)	94	ATCCTTCTGTAGTTCACAAGCATGATGATTGGGTTTTCACACTTACATGAGATGTGCCTCCCCTCAGCCTTGTTACTACATTATCCACCTGATA
ENSG00000239052_x_st	0.885	0.926997	0.936873	0.639368	miRNA-3_0	Homo sapiens	2011-10-14	snoRNA	Affymetrix Proprietary Database	ENSG00000239052	chr2:44466707-44466800 (-)	94	ATCCTTCTGTAGTTCACAAGCATGATGATTGGGTTTTCACACTTACATGAGATGTGCCTCCCCTCAGCCTTGTTACTACATTATCCACCTGATA
ENSG00000239054_x_st	1.05406	1.06625	1.27931	1.12702	miRNA-3_0	Homo sapiens	2011-10-14	snoRNA	Affymetrix Proprietary Database	ENSG00000239054	chr1:223085186-223085289 (-)	104	GTCCACTTGTAGTTCATAAGCAACATGATTTGGTTTTCATGCTGATGTGTGAGATGTGCCTCCCTCAAACCTTGTTACTATGTTGGCACATTACAAGTTTGACA
ENSG00000239055_st	2.3634	2.06497	2.23365	2.40811	miRNA-3_0	Homo sapiens	2011-10-14	snoRNA	Affymetrix Proprietary Database	ENSG00000239055	chr9:131511637-131511740 (+)	104	ATCCTTTCGTAGTTTATAAGAGTGATGATTAGGTCTTCATGCTCATGTGTGAAATGTGCCTCCCTCAAACCATGTTAGGACGTTGGCATATTGCCCATCTGAAA
ENSG00000239055_x_st	1.18318	1.36373	1.18775	1.29449	miRNA-3_0	Homo sapiens	2011-10-14	snoRNA	Affymetrix Proprietary Database	ENSG00000239055	chr9:131511637-131511740 (+)	104	ATCCTTTCGTAGTTTATAAGAGTGATGATTAGGTCTTCATGCTCATGTGTGAAATGTGCCTCCCTCAAACCATGTTAGGACGTTGGCATATTGCCCATCTGAAA
ENSG00000239056_x_st	0.810541	0.947669	0.767124	0.94504	miRNA-3_0	Homo sapiens	2011-10-14	snoRNA	Affymetrix Proprietary Database	ENSG00000239056	chr22:37344522-37344599 (+)	78	ATTATTTTGTAATTCATAGACGTGATGATTGGGTGTTCCTATGCATGTGTGAGATGTGCCACCTTCAAACCTTGTTAC
ENSG00000239058_st	0.890801	0.879199	0.879199	0.867596	miRNA-3_0	Homo sapiens	2011-10-14	snoRNA	Affymetrix Proprietary Database	ENSG00000239058	chrX:123267134-123267227 (+)	94	ATCTTTTTTGTGATGACTGGATTTTCATGCTGTTATGTGAGATGTGCCTCCCTCAAACCTTGTCATGACATCTTGGCACATTACCCATCTGATG
ENSG00000239059_st	1.11667	0.990811	1.18672	1.02111	miRNA-3_0	Homo sapiens	2011-10-14	snoRNA	Affymetrix Proprietary Database	ENSG00000239059	chr6:34650575-34650679 (+)	105	ATCCTTTTGTAGTCCATAAGCGTGATGATTGAGTGTTCACACTTATGTGAGACACGTGCCCTCCCTCAAACCTTGTTATGACATTGGCACATTATTTCTCTGATG
ENSG00000239059_x_st	0.944611	0.865398	1.00596	0.935867	miRNA-3_0	Homo sapiens	2011-10-14	snoRNA	Affymetrix Proprietary Database	ENSG00000239059	chr6:34650575-34650679 (+)	105	ATCCTTTTGTAGTCCATAAGCGTGATGATTGAGTGTTCACACTTATGTGAGACACGTGCCCTCCCTCAAACCTTGTTATGACATTGGCACATTATTTCTCTGATG
ENSG00000239061_x_st	1.09048	1.16142	0.946442	1.08873	miRNA-3_0	Homo sapiens	2011-10-14	snoRNA	Affymetrix Proprietary Database	ENSG00000239061	chr14:102825136-102825239 (-)	104	ATTCTTTTGTAGTTCATAGGCATAATGATTGGGTTTTCATGCTCATGTATGACCTGTGCCTTCCTCAAACTTTGCTATGATGTTGGCACATTACCTAGCTGATA
ENSG00000239062_st	0.997989	1.07358	0.986386	1.11665	miRNA-3_0	Homo sapiens	2011-10-14	snoRNA	Affymetrix Proprietary Database	ENSG00000239062	chr12:120486234-120486332 (+)	99	ATCTTTTTGTAGTTCATAAACATGATGATTGGGCTTTCACACTTGTTTGAGGTGTGTCTTCCTCAAACCTTATAGTGTCAGCACATTGCCTGTCTGATG
ENSG00000239062_x_st	0.753113	0.795189	0.706359	0.816614	miRNA-3_0	Homo sapiens	2011-10-14	snoRNA	Affymetrix Proprietary Database	ENSG00000239062	chr12:120486234-120486332 (+)	99	ATCTTTTTGTAGTTCATAAACATGATGATTGGGCTTTCACACTTGTTTGAGGTGTGTCTTCCTCAAACCTTATAGTGTCAGCACATTGCCTGTCTGATG
ENSG00000239063_st	0.977095	1.07353	0.772266	0.796509	miRNA-3_0	Homo sapiens	2011-10-14	snoRNA	Affymetrix Proprietary Database	ENSG00000239063	chr1:52877114-52877194 (+)	81	ATCCTTTTGTAGTTCAGGTGCATGTGTGAGTTGTGCCTCCCTCAAACCTTGTTACAAAGTCAGCACATTACCTGTCTATCA
ENSG00000239063_x_st	0.835653	0.950285	1.05851	0.941465	miRNA-3_0	Homo sapiens	2011-10-14	snoRNA	Affymetrix Proprietary Database	ENSG00000239063	chr1:52877114-52877194 (+)	81	ATCCTTTTGTAGTTCAGGTGCATGTGTGAGTTGTGCCTCCCTCAAACCTTGTTACAAAGTCAGCACATTACCTGTCTATCA
ENSG00000239064_x_st	1.21417	1.10674	1.04539	0.895988	miRNA-3_0	Homo sapiens	2011-10-14	snoRNA	Affymetrix Proprietary Database	ENSG00000239064	chr2:71157470-71157545 (-)	76	GTCCTTTTGTAGTTCTTCAGCAGGATGACTGGGTGTTCATGCTCCTATGTGAGATGTGCTTTCCTCAAACCTCAAA
ENSG00000239065_st	0.974648	0.682887	0.967543	0.914385	miRNA-3_0	Homo sapiens	2011-10-14	snoRNA	Affymetrix Proprietary Database	ENSG00000239065	chr8:9724417-9724520 (-)	104	ATCCTTTTGTAGGTCATAAGTGCGATGATTGGGATGTTGTGCTCAAGTGTGAGATGTGCCTGCCTCAAACCTTGTTACAACGTTGGCACATTACCTGTCTGACA
ENSG00000239066_st	0.882116	1.07017	0.81906	0.833086	miRNA-3_0	Homo sapiens	2011-10-14	snoRNA	Affymetrix Proprietary Database	ENSG00000239066	chr22:22872116-22872211 (+)	96	ATCCTTTTGTGAGGATAAGCGTGATGCTTGGGTTTTCACTCATGTGAGATGTGCTTCCCTCAAACCTTGTTATATCAGCATGTTTAACATCTGATG
ENSG00000239066_x_st	0.912151	1.12038	0.880421	0.815415	miRNA-3_0	Homo sapiens	2011-10-14	snoRNA	Affymetrix Proprietary Database	ENSG00000239066	chr22:22872116-22872211 (+)	96	ATCCTTTTGTGAGGATAAGCGTGATGCTTGGGTTTTCACTCATGTGAGATGTGCTTCCCTCAAACCTTGTTATATCAGCATGTTTAACATCTGATG
ENSG00000239067_x_st	0.915604	0.982109	0.828333	1.05119	miRNA-3_0	Homo sapiens	2011-10-14	snoRNA	Affymetrix Proprietary Database	ENSG00000239067	chr5:118945897-118946000 (-)	104	ATCCTCTTGTAGCTCATGAGCATGATGACTGGGTGTTCAAGCACGTGTGAGAGATGTGCCACCCTTGAACTTTGTTATGACATTGACACATTACCTGTCTGACC
ENSG00000239068_st	0.950285	0.88636	0.799089	1.09375	miRNA-3_0	Homo sapiens	2011-10-14	snoRNA	Affymetrix Proprietary Database	ENSG00000239068	chr4:53376179-53376282 (+)	104	ATCCTTTTGTAGTTCATGAGCATGATGATTGGTTGTTCACGTACATGTGTGAGATGTGTCACCCTCGAACCTTGTGGCAATGTTGGAATATTACCTGTCTGACA
ENSG00000239068_x_st	1.34591	1.28892	1.2198	1.19014	miRNA-3_0	Homo sapiens	2011-10-14	snoRNA	Affymetrix Proprietary Database	ENSG00000239068	chr4:53376179-53376282 (+)	104	ATCCTTTTGTAGTTCATGAGCATGATGATTGGTTGTTCACGTACATGTGTGAGATGTGTCACCCTCGAACCTTGTGGCAATGTTGGAATATTACCTGTCTGACA
ENSG00000239072_st	0.889965	1.01108	1.01496	0.89479	miRNA-3_0	Homo sapiens	2011-10-14	snoRNA	Affymetrix Proprietary Database	ENSG00000239072	chr2:70182777-70182879 (+)	103	ATCCTTTTGTAGCTTGTAAGCGTGATGATTGGATGTTTGCAGGAGCGTGTGTGATGTGCCACCTCGCACCTTGCTACAACATCGGCACAGTAGCTGTGTGACA
ENSG00000239073_st	0.88378	0.861962	0.845785	0.796509	miRNA-3_0	Homo sapiens	2011-10-14	snoRNA	Affymetrix Proprietary Database	ENSG00000239073	chr12:93744392-93744492 (+)	101	AATCTCTCGTAGTTCATGAGCATGATGATTGTGTTCACACGCATGTGTGAAACGTACCACCACAAATCTTATTACAACGTTGGTACATTACCTGCCTGGCA
ENSG00000239077_st	0.883483	0.987568	0.9673	0.821158	miRNA-3_0	Homo sapiens	2011-10-14	snoRNA	Affymetrix Proprietary Database	ENSG00000239077	chr2:114605710-114605813 (-)	104	ATGCTTTTGTAGTTCATAAGCATGATGATTAGGTGTTCACATTCAAGTGTGGGATGTGCCATCCTCAAACCTTGTCATGATGTCAACATTTTGCCCATCTGACA
ENSG00000239077_x_st	0.967267	1.01937	0.860156	0.786721	miRNA-3_0	Homo sapiens	2011-10-14	snoRNA	Affymetrix Proprietary Database	ENSG00000239077	chr2:114605710-114605813 (-)	104	ATGCTTTTGTAGTTCATAAGCATGATGATTAGGTGTTCACATTCAAGTGTGGGATGTGCCATCCTCAAACCTTGTCATGATGTCAACATTTTGCCCATCTGACA
ENSG00000239079_x_st	1.05431	1.24271	1.17363	1.27812	miRNA-3_0	Homo sapiens	2011-10-14	snoRNA	Affymetrix Proprietary Database	ENSG00000239079	chr11:122596916-122597019 (-)	104	ATCTTTTTATAGTTCATAAGCGTAATGACTGGGTGTTCACGTGCGTGTTTGAGATGTGCCACCCTCGAACCTTGTTACGATGTCGGTATATTACCCATCTGACA
ENSG00000239080_st	1.96024	1.90353	1.63193	1.58479	miRNA-3_0	Homo sapiens	2011-10-14	snoRNA	Affymetrix Proprietary Database	ENSG00000239080	chrX:135216476-135216579 (-)	104	ATCTTTTTGTAGTTCATGAGCATGAAGATTGGGTGTTCATGCACATGTGTGAGATGTGCCACCCTTGAACCTTGTTATGACGTTGGCATCTTACCCATCTGGCC
ENSG00000239080_x_st	1.3721	1.23545	1.24377	1.17519	miRNA-3_0	Homo sapiens	2011-10-14	snoRNA	Affymetrix Proprietary Database	ENSG00000239080	chrX:135216476-135216579 (-)	104	ATCTTTTTGTAGTTCATGAGCATGAAGATTGGGTGTTCATGCACATGTGTGAGATGTGCCACCCTTGAACCTTGTTATGACGTTGGCATCTTACCCATCTGGCC
ENSG00000239083_s_st	1.15044	1.05353	0.869812	0.951417	miRNA-3_0	Homo sapiens	2011-10-14	snoRNA	Affymetrix Proprietary Database	ENSG00000239083	chr15:20557339-20557434 (-)	96	ATCCTTCTGTGGCTGATATGTGTGATGAGGGGGTTTTCACACTCTTGCGTGGGACGTGCAACCTCTTTAGAACAGTGGCACATTACCTGTCCTACA
ENSG00000239084_st	0.819715	0.950285	0.870272	0.878219	miRNA-3_0	Homo sapiens	2011-10-14	snoRNA	Affymetrix Proprietary Database	ENSG00000239084	chr5:118804654-118804750 (-)	97	ATACAATGAATAAAGTGTGATGACTGAGTGTTCACACTCGTGTAAGATATGCCTCCCTCAAACGTTGTCATGAAATAAGCACATTGCCCAACTGATA
ENSG00000239084_x_st	0.731944	0.950284	0.763904	1.08587	miRNA-3_0	Homo sapiens	2011-10-14	snoRNA	Affymetrix Proprietary Database	ENSG00000239084	chr5:118804654-118804750 (-)	97	ATACAATGAATAAAGTGTGATGACTGAGTGTTCACACTCGTGTAAGATATGCCTCCCTCAAACGTTGTCATGAAATAAGCACATTGCCCAACTGATA
ENSG00000239086_st	0.760716	0.783724	0.907087	1.15187	miRNA-3_0	Homo sapiens	2011-10-14	snoRNA	Affymetrix Proprietary Database	ENSG00000239086	chr11:92462496-92462581 (-)	86	GTCCATTTGCAGTTCATAAGTGTGATGACTGGGTTTTCCCACACGTGAGAGATGTGTCTCCCTCAAATCTTATTACCCATCTGATG
ENSG00000239086_x_st	0.904102	0.823313	0.842758	0.944516	miRNA-3_0	Homo sapiens	2011-10-14	snoRNA	Affymetrix Proprietary Database	ENSG00000239086	chr11:92462496-92462581 (-)	86	GTCCATTTGCAGTTCATAAGTGTGATGACTGGGTTTTCCCACACGTGAGAGATGTGTCTCCCTCAAATCTTATTACCCATCTGATG
ENSG00000239087_st	0.999426	0.949434	1.02506	0.900068	miRNA-3_0	Homo sapiens	2011-10-14	snoRNA	Affymetrix Proprietary Database	ENSG00000239087	chr18:9277977-9278077 (+)	101	ATCCTTTTGTGGATCATAAGCCTGATGATTGGGTTTTCACACTGTGTGAGACAGGCCTCTCTCAAACCTTGTTGCATTGTGCACACATTACCTGTCTGACA
ENSG00000239087_x_st	0.952452	0.950285	0.953976	0.763454	miRNA-3_0	Homo sapiens	2011-10-14	snoRNA	Affymetrix Proprietary Database	ENSG00000239087	chr18:9277977-9278077 (+)	101	ATCCTTTTGTGGATCATAAGCCTGATGATTGGGTTTTCACACTGTGTGAGACAGGCCTCTCTCAAACCTTGTTGCATTGTGCACACATTACCTGTCTGACA
ENSG00000239089_st	0.888634	0.949761	0.950285	0.961788	miRNA-3_0	Homo sapiens	2011-10-14	snoRNA	Affymetrix Proprietary Database	ENSG00000239089	chr20:34708884-34708994 (+)	111	AGCCTTTGGTAGTTCATGAGCATGATGATTGGGTGTTCACGCATGGGGGTGAGATGTGCCGCCTTCAAACCTTGTTACAATGTACAATGTGAACGCATTACCTGTCTGACA
ENSG00000239089_x_st	0.852601	1.04251	0.819653	0.930233	miRNA-3_0	Homo sapiens	2011-10-14	snoRNA	Affymetrix Proprietary Database	ENSG00000239089	chr20:34708884-34708994 (+)	111	AGCCTTTGGTAGTTCATGAGCATGATGATTGGGTGTTCACGCATGGGGGTGAGATGTGCCGCCTTCAAACCTTGTTACAATGTACAATGTGAACGCATTACCTGTCTGACA
ENSG00000239091_x_st	0.800205	0.763306	0.859375	1.02017	miRNA-3_0	Homo sapiens	2011-10-14	snoRNA	Affymetrix Proprietary Database	ENSG00000239091	chr10:103131609-103131709 (-)	101	ATCCTTTTGTAGTTTGTAAGCATGACGATTGGGTTTTCAGCCTCATGTGTGAGGTGTGCCTCCCTCAAACCTTGTTACATAGGCACATTACCTGTCTGGCA
ENSG00000239093_x_st	0.973175	0.817962	0.961125	1.02312	miRNA-3_0	Homo sapiens	2011-10-14	snoRNA	Affymetrix Proprietary Database	ENSG00000239093	chr3:187141103-187141207 (+)	105	ATCCTTTTGCAGTTCATGAACATGATGATTGGGTGTTCATGCTCATGTGTGAGATGTGCCACCCTCTGAATCTTGTTATGACATCAGCACATTATCCATCTGACC
ENSG00000239094_st	1.07258	0.934806	0.860156	1.12261	miRNA-3_0	Homo sapiens	2011-10-14	snoRNA	Affymetrix Proprietary Database	ENSG00000239094	chr1:226503762-226503865 (-)	104	ATCCTTTTGTAGCTCCTGAGCACGATGATTGTGTGTTCATGCTCATGTGTGAGATGTCCCACCCTTGAACCTTGTTACAACATCGGCATATTACCTGTCTGACA
ENSG00000239094_x_st	0.762136	0.918153	1.04634	1.05751	miRNA-3_0	Homo sapiens	2011-10-14	snoRNA	Affymetrix Proprietary Database	ENSG00000239094	chr1:226503762-226503865 (-)	104	ATCCTTTTGTAGCTCCTGAGCACGATGATTGTGTGTTCATGCTCATGTGTGAGATGTCCCACCCTTGAACCTTGTTACAACATCGGCATATTACCTGTCTGACA
ENSG00000239095_st	0.87598	1.09367	0.975115	0.960696	miRNA-3_0	Homo sapiens	2011-10-14	snoRNA	Affymetrix Proprietary Database	ENSG00000239095	chr6:112797928-112798029 (+)	102	ATCCTTTTGCAACTTATGTGTGATGATTGGGTATTTATACTCATGTGCGAGATATGCTGCCCTCCAACCTTGTTACCACATTTGCACATTACCCATCTGATG
ENSG00000239095_x_st	0.88378	0.950285	0.912953	1.03893	miRNA-3_0	Homo sapiens	2011-10-14	snoRNA	Affymetrix Proprietary Database	ENSG00000239095	chr6:112797928-112798029 (+)	102	ATCCTTTTGCAACTTATGTGTGATGATTGGGTATTTATACTCATGTGCGAGATATGCTGCCCTCCAACCTTGTTACCACATTTGCACATTACCCATCTGATG
ENSG00000239096_x_st	0.899437	1.01413	1.23546	0.937259	miRNA-3_0	Homo sapiens	2011-10-14	snoRNA	Affymetrix Proprietary Database	ENSG00000239096	chr3:179332563-179332666 (-)	104	ATCCTTTTGTAGCTCATAAGCAGGATGACTGGGTTTTCACACTCAGGTGTGAGATGTGCCTCCCTCAAACCTTGTTATGAGGTAGGCACATTACCCATCTGACA
ENSG00000239098_st	0.951412	0.969609	0.864142	0.791975	miRNA-3_0	Homo sapiens	2011-10-14	snoRNA	Affymetrix Proprietary Database	ENSG00000239098	chr7:24301228-24301333 (-)	106	ATCCTTTTGTAGTTTGTAAGTGTGATGATTGGGTTTTTTCACGCTCATGTGTGAGATATGCCTTCCTTAAAGTTTGTTACATCATCAGCACATTACCCATCTGACA
ENSG00000239098_x_st	0.885067	1.10147	0.89554	0.850069	miRNA-3_0	Homo sapiens	2011-10-14	snoRNA	Affymetrix Proprietary Database	ENSG00000239098	chr7:24301228-24301333 (-)	106	ATCCTTTTGTAGTTTGTAAGTGTGATGATTGGGTTTTTTCACGCTCATGTGTGAGATATGCCTTCCTTAAAGTTTGTTACATCATCAGCACATTACCCATCTGACA
ENSG00000239100_x_st	1.07614	1.28985	1.23199	1.15518	miRNA-3_0	Homo sapiens	2011-10-14	snoRNA	Affymetrix Proprietary Database	ENSG00000239100	chr15:58892331-58892434 (-)	104	ATCCTTTTGTAGTTCATAAGTGTGATGATTGGGTTTGCACACTCATATGTGAGATGTGCCTTCCTCAAACCTTGTTAGGGCATTGGCACATTATCCATTTGAGG
ENSG00000239103_st	0.909823	0.909823	0.796509	0.935867	miRNA-3_0	Homo sapiens	2011-10-14	snoRNA	Affymetrix Proprietary Database	ENSG00000239103	chr5:122345237-122345335 (-)	99	ATCCTTGTGTAGTGCATAAGTGTGATGACTGGGTTTTCCCACTCTTGTGAGGTGTGCCTCCTGCAAATCTTATGATGTCTGCATATGACTTGTTTGACA
ENSG00000239103_x_st	0.786726	0.918254	0.937915	0.85581	miRNA-3_0	Homo sapiens	2011-10-14	snoRNA	Affymetrix Proprietary Database	ENSG00000239103	chr5:122345237-122345335 (-)	99	ATCCTTGTGTAGTGCATAAGTGTGATGACTGGGTTTTCCCACTCTTGTGAGGTGTGCCTCCTGCAAATCTTATGATGTCTGCATATGACTTGTTTGACA
ENSG00000239111_st	0.696539	0.98953	0.905383	0.981093	miRNA-3_0	Homo sapiens	2011-10-14	snoRNA	Affymetrix Proprietary Database	ENSG00000239111	chr1:112738124-112738228 (+)	105	AACATTTAAAAAAATGTATCAAGGCGTGGTGATTAGGTTTTCACACTCATGTGTGAGATGTGCCTCCCTTGAACTTTGTTACATTGGCACTTTACCCATTTGACA
ENSG00000239111_x_st	0.758761	0.984827	0.894698	1.20901	miRNA-3_0	Homo sapiens	2011-10-14	snoRNA	Affymetrix Proprietary Database	ENSG00000239111	chr1:112738124-112738228 (+)	105	AACATTTAAAAAAATGTATCAAGGCGTGGTGATTAGGTTTTCACACTCATGTGTGAGATGTGCCTCCCTTGAACTTTGTTACATTGGCACTTTACCCATTTGACA
ENSG00000239114_x_st	1.29864	1.09175	1.02267	0.898147	miRNA-3_0	Homo sapiens	2011-10-14	snoRNA	Affymetrix Proprietary Database	ENSG00000239114	chr16:30290569-30290672 (-)	104	ATCCTTTTGTAATACATAAGCATAATGATTGGGTTTTTATGTTCACATGTTTGATATGCCTCCCTCAAATCCTCTTATGATGTCGGCACATGACCCATCTGAAG
ENSG00000239116_st	1.07614	0.99155	0.796509	0.841844	miRNA-3_0	Homo sapiens	2011-10-14	snoRNA	Affymetrix Proprietary Database	ENSG00000239116	chr4:184503348-184503454 (-)	107	ATTCTTTTTTGGTTCATAAGTGTGATGATTTCGTTTTCATGTTAAAGTGTGAGATCAGCCTCCCTCAAACCTTGTTACTACATCAACACCACATTATCCATCCAATG
ENSG00000239121_st	1.29426	1.27118	1.05606	1.0714	miRNA-3_0	Homo sapiens	2011-10-14	snoRNA	Affymetrix Proprietary Database	ENSG00000239121	chr16:58652579-58652668 (+)	90	ACCCTTCCGTAGTTCATAAGCATGATGACTGGGTGTTCACATGCATGCGTGAGATATGGCAACCTCAAACGGCACATTACCTGTCTGACA
ENSG00000239121_x_st	1.16546	1.0515	1.10412	1.31973	miRNA-3_0	Homo sapiens	2011-10-14	snoRNA	Affymetrix Proprietary Database	ENSG00000239121	chr16:58652579-58652668 (+)	90	ACCCTTCCGTAGTTCATAAGCATGATGACTGGGTGTTCACATGCATGCGTGAGATATGGCAACCTCAAACGGCACATTACCTGTCTGACA
ENSG00000239123_st	1.07589	1.01937	0.801599	1.17937	miRNA-3_0	Homo sapiens	2011-10-14	snoRNA	Affymetrix Proprietary Database	ENSG00000239123	chr7:138167225-138167328 (-)	104	ATCCTTTTGTGGTTCATAAGCATGATGATCAGGTTTTCAGGCATATGTGTACGATGTGCCTCCTTCAAACTTTGTTAGGATGCTACCACGCTACCCATCTGACT
[truncated: 23,634 more rows]
