# Supplementary material for: Embryonic Cerebrospinal Fluid Nanovesicles Carry Evolutionarily Conserved Molecules and Promote Neural Stem Cell Amplification
Source: PLoS One. 2014 Feb 12;9(2):e88810. doi: 10.1371/journal.pone.0088810 (PMC3923048; doi:10.1371/journal.pone.0088810)
Supplement: Table S2 — Human microarray data (excel sheet). (XLSX) [file pone.0088810.s003.xlsx]

## Sheet: Sheet1
Probe Set ID	Sample 1	Sample 2	Sample 3	Sample 4	GeneChip Array	Species Scientific Name	Annotation Date	Sequence Type	Sequence Source	Transcript ID(Array Design)	Alignments	Sequence Length	Sequence
14q0_st	7.07976	5.19926	3.43142	4.47354	miRNA-3_0	Homo sapiens	2011-10-14	CDBox	Affymetrix Proprietary Database	14q0	chr14:101364257-101364333 (+)	77	TGGACCAATGATGAGACAGTGTTTATGAACAAAAGATCATGATTAATCCAGTTCTGCACAAAACACTGAGGTCCATT
14qI-1_st	2.15546	2.5666	2.45889	2.64489	miRNA-3_0	Homo sapiens	2011-10-14	CDBox	Affymetrix Proprietary Database	14qI-1	chr14:101391158-101391227 (+)	70	AAAGTGAGTGATGAATAGTTCTGTGGCATATGAATCATTAATTTTGATTAAACCCTAAACTCTGAAGTCC
14qI-1_x_st	3.41368	2.55597	1.76446	1.98539	miRNA-3_0	Homo sapiens	2011-10-14	CDBox	Affymetrix Proprietary Database	14qI-1	chr14:101391158-101391227 (+)	70	AAAGTGAGTGATGAATAGTTCTGTGGCATATGAATCATTAATTTTGATTAAACCCTAAACTCTGAAGTCC
14qI-2_st	2.15546	2.01388	0.987384	1.62401	miRNA-3_0	Homo sapiens	2011-10-14	CDBox	Affymetrix Proprietary Database	14qI-2	chr14:101393679-101393749 (+)	71	ATAGCCAATCATTAGTATTCTGAGCTGTAGGAATCAAAGATTTTGATTAGATTCTGTAACTCAGAGGTTTA
14qI-3_x_st	5.98358	5.20805	2.80588	5.58709	miRNA-3_0	Homo sapiens	2011-10-14	CDBox	Affymetrix Proprietary Database	14qI-3	chr14:101396256-101396326 (+)	71	TAGACCAATGATGAGTATTCTGGGGTGTCTGAATCAATGATTTTGATTAAACCCTGTAACTCTGAGGTCCA
14qI-4_st	6.70426	6.74714	4.55197	6.54569	miRNA-3_0	Homo sapiens	2011-10-14	CDBox	Affymetrix Proprietary Database	14qI-4	chr14:101402828-101402901 (+)	74	TGGACCAATGATGAGTACCATGGGGTATCTGAAACAGGATTTTTGATTAAACCCATATGCAATTCTGAGGTCCA
14qI-4_x_st	6.23412	4.56768	4.34765	4.90469	miRNA-3_0	Homo sapiens	2011-10-14	CDBox	Affymetrix Proprietary Database	14qI-4	chr14:101402828-101402901 (+)	74	TGGACCAATGATGAGTACCATGGGGTATCTGAAACAGGATTTTTGATTAAACCCATATGCAATTCTGAGGTCCA
14qI-5_st	6.11428	5.14593	3.00112	4.40082	miRNA-3_0	Homo sapiens	2011-10-14	CDBox	Affymetrix Proprietary Database	14qI-5	chr14:101404524-101404600 (+)	77	TGGATCAATGATGAGTATTGGTGGAGGTGTCTGAATCAACACTTTTGATTAAGCCCTCTGTGTAACTCTGAGATCTG
14qI-6_st	5.01238	2.25867	1.15466	3.16232	miRNA-3_0	Homo sapiens	2011-10-14	CDBox	Affymetrix Proprietary Database	14qI-6	chr14:101405893-101405966 (+)	74	TGGACCAGTGATGAATATCATGGGGTTTCTGAAACAACATTTTTGATTAAACCCATCTGCAACTCTGAGGTCCA
14qI-6_x_st	5.22017	2.41348	1.00413	1.92893	miRNA-3_0	Homo sapiens	2011-10-14	CDBox	Affymetrix Proprietary Database	14qI-6	chr14:101405893-101405966 (+)	74	TGGACCAGTGATGAATATCATGGGGTTTCTGAAACAACATTTTTGATTAAACCCATCTGCAACTCTGAGGTCCA
14qI-7_st	7.56435	6.30272	3.94996	5.45516	miRNA-3_0	Homo sapiens	2011-10-14	CDBox	Affymetrix Proprietary Database	14qI-7	chr14:101407463-101407538 (+)	76	TGGATCAATGATGAGTATGCGTGGGGCATCTGAATCAAATATTCTGATTATACCCTGTCTGTATCTCTGAGGTCCA
14qI-8_st	2.78924	2.04631	1.6801	2.33911	miRNA-3_0	Homo sapiens	2011-10-14	CDBox	Affymetrix Proprietary Database	14qI-8	chr14:101409788-101409860 (+)	73	TGGACCAATGATGAGATTGGAGGGTGTCTGAATCAAAAATTTTGATTAAAGCCATCTGTAACTCTGAGGTCCA
14qI-8_x_st	2.65986	2.41563	1.77346	2.9682	miRNA-3_0	Homo sapiens	2011-10-14	CDBox	Affymetrix Proprietary Database	14qI-8	chr14:101409788-101409860 (+)	73	TGGACCAATGATGAGATTGGAGGGTGTCTGAATCAAAAATTTTGATTAAAGCCATCTGTAACTCTGAGGTCCA
14qI-9_x_st	5.01238	6.03406	4.27754	5.48973	miRNA-3_0	Homo sapiens	2011-10-14	CDBox	Affymetrix Proprietary Database	14qI-9	chr14:101411986-101412056 (+)	71	TGGATCAATGATGAGTACCCTGGGGTGTCTGAATCTTGGATTTTGATTAAACCCTATAACTCTGAGGTCCA
14qII-10_st	1.69803	2.02111	0.999628	1.71362	miRNA-3_0	Homo sapiens	2011-10-14	CDBox	Affymetrix Proprietary Database	14qII-10	chr14:101433389-101433459 (+)	71	AAGATCAATGATGACTACTGTTAGTGTATGAGTTACACATGATGAATACATGTCTGAAACTCTGAGGTCCA
14qII-10_x_st	1.69803	1.99359	1.05236	2.22875	miRNA-3_0	Homo sapiens	2011-10-14	CDBox	Affymetrix Proprietary Database	14qII-10	chr14:101433389-101433459 (+)	71	AAGATCAATGATGACTACTGTTAGTGTATGAGTTACACATGATGAATACATGTCTGAAACTCTGAGGTCCA
14qII-11_st	4.54078	3.11118	1.43033	3.11118	miRNA-3_0	Homo sapiens	2011-10-14	CDBox	Affymetrix Proprietary Database	14qII-11	chr14:101434448-101434521 (+)	74	TGGACCAGTGATGGTGACTGGTGGTGTGTGAGTCATGCACAGTGAATATCATGTGTCTGGAACTCTGAGGTCCA
14qII-11_x_st	2.27822	2.70383	1.33865	2.60643	miRNA-3_0	Homo sapiens	2011-10-14	CDBox	Affymetrix Proprietary Database	14qII-11	chr14:101434448-101434521 (+)	74	TGGACCAGTGATGGTGACTGGTGGTGTGTGAGTCATGCACAGTGAATATCATGTGTCTGGAACTCTGAGGTCCA
14qII-12_st	7.50938	6.20999	5.21169	5.79769	miRNA-3_0	Homo sapiens	2011-10-14	CDBox	Affymetrix Proprietary Database	14qII-12	chr14:101435285-101435358 (+)	74	TGGACCAATGATGACAAATACCGGCGTATGAGTCTTGGATGATGAATAATACGTGTCTGGAACTCTGAGGTCCA
14qII-12_x_st	7.71614	6.97493	5.70852	6.37384	miRNA-3_0	Homo sapiens	2011-10-14	CDBox	Affymetrix Proprietary Database	14qII-12	chr14:101435285-101435358 (+)	74	TGGACCAATGATGACAAATACCGGCGTATGAGTCTTGGATGATGAATAATACGTGTCTGGAACTCTGAGGTCCA
14qII-13_st	2.27822	1.84244	1.2876	1.95115	miRNA-3_0	Homo sapiens	2011-10-14	CDBox	Affymetrix Proprietary Database	14qII-13	chr14:101436216-101436288 (+)	73	TGGACCAGTGATGACCACTGGTGGCATATGAGTCATACACATGAACACCATGTTTCTAGAACTCTGAGGTCCA
14qII-13_x_st	3.84269	2.35909	1.35273	2.02633	miRNA-3_0	Homo sapiens	2011-10-14	CDBox	Affymetrix Proprietary Database	14qII-13	chr14:101436216-101436288 (+)	73	TGGACCAGTGATGACCACTGGTGGCATATGAGTCATACACATGAACACCATGTTTCTAGAACTCTGAGGTCCA
14qII-14_st	7.3643	3.92274	3.76207	3.94161	miRNA-3_0	Homo sapiens	2011-10-14	CDBox	Affymetrix Proprietary Database	14qII-14	chr14:101438440-101438513 (+)	74	TGGACCAATGATGACAACTGCCGGCGTATGAGTGTTGGGTGATGAATAATACGTGTCTAGAACTCTGAGGTCCA
14qII-14_x_st	6.798	4.85752	4.67467	4.92461	miRNA-3_0	Homo sapiens	2011-10-14	CDBox	Affymetrix Proprietary Database	14qII-14	chr14:101438440-101438513 (+)	74	TGGACCAATGATGACAACTGCCGGCGTATGAGTGTTGGGTGATGAATAATACGTGTCTAGAACTCTGAGGTCCA
14qII-15_x_st	2.15546	1.99333	1.4736	2.23708	miRNA-3_0	Homo sapiens	2011-10-14	CDBox	Affymetrix Proprietary Database	14qII-15	chr14:101439007-101439077 (+)	71	TGGATCGATGATGACCACTGGTGGCGTATGAGTCATACATGATGAATATGTGTCTGGAACTCTGAGGTCCT
14qII-16_st	3.41368	2.71848	1.43033	2.50547	miRNA-3_0	Homo sapiens	2011-10-14	CDBox	Affymetrix Proprietary Database	14qII-16	chr14:101439932-101440000 (+)	69	TGGACCAATTATGACTACTGGTGTGAGTCACGCATAATGAACACCACGTGTCTGGAACTCTGAGGTCCA
14qII-17_st	3.41368	2.46527	2.03586	2.46527	miRNA-3_0	Homo sapiens	2011-10-14	CDBox	Affymetrix Proprietary Database	14qII-17	chr14:101441143-101441216 (+)	74	TGGACCAATGATGACAAATGGTGGCATTGGAGTTATGGACGATGAATGATATGTGTCTGAAACTCTGAGGTCCA
14qII-18_st	2.40361	2.0037	0.967229	1.82829	miRNA-3_0	Homo sapiens	2011-10-14	CDBox	Affymetrix Proprietary Database	14qII-18	chr14:101442162-101442232 (+)	71	TAGATCAGTGATGACTACTGTTGGTGTATGAGTCATATACGATGAATACATGTCTGAAATTCTGAGGTCCA
14qII-18_x_st	2.27822	1.85352	1.00413	1.70567	miRNA-3_0	Homo sapiens	2011-10-14	CDBox	Affymetrix Proprietary Database	14qII-18	chr14:101442162-101442232 (+)	71	TAGATCAGTGATGACTACTGTTGGTGTATGAGTCATATACGATGAATACATGTCTGAAATTCTGAGGTCCA
14qII-19_st	3.29467	2.40708	1.25345	2.85289	miRNA-3_0	Homo sapiens	2011-10-14	CDBox	Affymetrix Proprietary Database	14qII-19	chr14:101442814-101442887 (+)	74	TGGATCAATGATAAAACTTGCTGGCATATGAATCTTGGATAATGGATGATACGTGTGTGGAACTCTGAGGTCCA
14qII-1_st	10.4566	11.2734	8.82086	11.0511	miRNA-3_0	Homo sapiens	2011-10-14	CDBox	Affymetrix Proprietary Database	14qII-1	chr14:101416170-101416240 (+)	71	TGGACCTATGATGATGACTGGTGGCGTATGAGTCATTGACGGTGAATACAGGTCTGGAAGTCTGAGGTCCA
14qII-1_x_st	10.5365	10.2549	9.70086	9.8296	miRNA-3_0	Homo sapiens	2011-10-14	CDBox	Affymetrix Proprietary Database	14qII-1	chr14:101416170-101416240 (+)	71	TGGACCTATGATGATGACTGGTGGCGTATGAGTCATTGACGGTGAATACAGGTCTGGAAGTCTGAGGTCCA
14qII-20_st	4.34185	1.82829	1.12726	1.92893	miRNA-3_0	Homo sapiens	2011-10-14	CDBox	Affymetrix Proprietary Database	14qII-20	chr14:101447341-101447411 (+)	71	TGGATCGATGATGACTACTGGTGGCGTATGAGTCATCTACAGTGAATACGTCTCTGGAACTCTGAGGTCTG
14qII-20_x_st	6.27195	3.45079	2.60485	2.8071	miRNA-3_0	Homo sapiens	2011-10-14	CDBox	Affymetrix Proprietary Database	14qII-20	chr14:101447341-101447411 (+)	71	TGGATCGATGATGACTACTGGTGGCGTATGAGTCATCTACAGTGAATACGTCTCTGGAACTCTGAGGTCTG
14qII-21_x_st	5.98358	3.92579	1.90139	3.47746	miRNA-3_0	Homo sapiens	2011-10-14	CDBox	Affymetrix Proprietary Database	14qII-21	chr14:101448312-101448382 (+)	71	TGGATCAATGATGACCACTGGTGGCGTATGAGTCATATGTGATGAATACGTGTCTGGAACTCTGAGGTCCA
14qII-22_x_st	5.91351	5.05516	3.08395	3.28208	miRNA-3_0	Homo sapiens	2011-10-14	CDBox	Affymetrix Proprietary Database	14qII-22	chr14:101449263-101449333 (+)	71	TGGATCGATGATGACTACCGGTGGCGTATGAGTCATATGTGATGAATACGTGTTTGGAACTCTGAGGTCCA
14qII-23_x_st	4.41122	4.03376	2.1594	3.86874	miRNA-3_0	Homo sapiens	2011-10-14	CDBox	Affymetrix Proprietary Database	14qII-23	chr14:101450213-101450283 (+)	71	TGGATCGATGATGACTACTGGTGGCGTATGAGTCATAGACAATGAATACGTGTCTGGAACTCTGAGGTCCA
14qII-24_st	2.65986	2.20211	1.59937	2.62779	miRNA-3_0	Homo sapiens	2011-10-14	CDBox	Affymetrix Proprietary Database	14qII-24	chr14:101451114-101451184 (+)	71	TGGATCGATGGTGACTGTTGATGGCATATGACTCACATATGATGAGTACGTATCTGGAACTCTGAGGTCTG
14qII-25_x_st	2.40361	3.06363	1.56727	2.4113	miRNA-3_0	Homo sapiens	2011-10-14	CDBox	Affymetrix Proprietary Database	14qII-25	chr14:101452394-101452464 (+)	71	TGGATCGATGATGACTACTGGTGGCGTATGAGTCTTTTGCGATGAATACGTGTCTAGAACTCTGAGGTCCG
14qII-26_st	5.32646	2.00315	1.80531	2.84731	miRNA-3_0	Homo sapiens	2011-10-14	CDBox	Affymetrix Proprietary Database	14qII-26	chr14:101453383-101453453 (+)	71	TGGATCGATGATGAGCACTGGTGGAGTATGAGTCACATACGATGAATACGTGTCTGGAACTCTGAGGTCCA
14qII-26_x_st	6.11428	2.91997	2.34356	2.58799	miRNA-3_0	Homo sapiens	2011-10-14	CDBox	Affymetrix Proprietary Database	14qII-26	chr14:101453383-101453453 (+)	71	TGGATCGATGATGAGCACTGGTGGAGTATGAGTCACATACGATGAATACGTGTCTGGAACTCTGAGGTCCA
14qII-27_st	1.69803	1.89738	0.940534	2.37722	miRNA-3_0	Homo sapiens	2011-10-14	CDBox	Affymetrix Proprietary Database	14qII-27	chr14:101454498-101454566 (+)	69	TGGTTCAGTGTTGACTACTGGTGTCGTGTGAGTCATACAATGAATACATGTCTGGAACTCTGAGGCCCA
14qII-27_x_st	2.53105	2.02347	0.946565	2.02347	miRNA-3_0	Homo sapiens	2011-10-14	CDBox	Affymetrix Proprietary Database	14qII-27	chr14:101454498-101454566 (+)	69	TGGTTCAGTGTTGACTACTGGTGTCGTGTGAGTCATACAATGAATACATGTCTGGAACTCTGAGGCCCA
14qII-28_x_st	7.42018	6.25993	4.89633	5.57775	miRNA-3_0	Homo sapiens	2011-10-14	CDBox	Affymetrix Proprietary Database	14qII-28	chr14:101455467-101455537 (+)	71	TGGATCGATGATGACTGCTGGTGGCGTATGAGTCATATGCGATGAATACGTGTCTAGAACTCTGAGGTCCA
14qII-29_st	2.78924	2.1097	1.55593	1.68389	miRNA-3_0	Homo sapiens	2011-10-14	CDBox	Affymetrix Proprietary Database	14qII-29	chr14:101456428-101456496 (+)	69	TGGATCGATGATGACTACTGGTAGCATGAGTCATATACAGTGAATACATGTCTGGAACTCTGAGGTCTG
14qII-29_x_st	2.40361	1.94393	1.26473	2.27592	miRNA-3_0	Homo sapiens	2011-10-14	CDBox	Affymetrix Proprietary Database	14qII-29	chr14:101456428-101456496 (+)	69	TGGATCGATGATGACTACTGGTAGCATGAGTCATATACAGTGAATACATGTCTGGAACTCTGAGGTCTG
14qII-2_st	2.53105	2.48335	1.04007	1.73899	miRNA-3_0	Homo sapiens	2011-10-14	CDBox	Affymetrix Proprietary Database	14qII-2	chr14:101418193-101418269 (+)	77	GGGACCAATGATAATGACTGTTGGGGTATGAGTCAGTGAGGTTGAATAACAGTTTGTATCTGGAAATCTGAGGTCCA
14qII-30_st	2.40361	2.26509	1.2876	2.55481	miRNA-3_0	Homo sapiens	2011-10-14	CDBox	Affymetrix Proprietary Database	14qII-30	chr14:101458256-101458326 (+)	71	TGGATCAATCATGACTACTGGTATTGGATGGGTCTTCGTCAGTGAATGCCTATCTGGAACTCTGAGGTCCA
14qII-31_st	2.78924	3.96887	1.72295	3.87774	miRNA-3_0	Homo sapiens	2011-10-14	CDBox	Affymetrix Proprietary Database	14qII-31	chr14:101459573-101459646 (+)	74	TGAGCAAGCGATGACAGCCGGTGGTGTGTGAGTCATGGAGGATGAATACTAAGTGCCTGGAACTCTGAGGTTCA
14qII-3_st	6.73167	4.90066	4.38036	3.62496	miRNA-3_0	Homo sapiens	2011-10-14	CDBox	Affymetrix Proprietary Database	14qII-3	chr14:101419686-101419759 (+)	74	TGGACCAATGATGACCACTGGTGGCGTTTGAGTCATGGACGATGAATACTACGTGTCTGAAACTCTGAGGTCCA
14qII-3_x_st	6.98043	4.16062	4.86412	2.25113	miRNA-3_0	Homo sapiens	2011-10-14	CDBox	Affymetrix Proprietary Database	14qII-3	chr14:101419686-101419759 (+)	74	TGGACCAATGATGACCACTGGTGGCGTTTGAGTCATGGACGATGAATACTACGTGTCTGAAACTCTGAGGTCCA
14qII-4_st	2.15546	2.40352	0.836143	2.50092	miRNA-3_0	Homo sapiens	2011-10-14	CDBox	Affymetrix Proprietary Database	14qII-4	chr14:101420711-101420784 (+)	74	TGAGCCAGTGATGAAAACTGGTGGCATAGAAGTCAAGGATGCTGAATAATGTGTGTCTAGAACTCTGAGGTTCA
14qII-4_x_st	2.78924	3.17176	1.17297	3.27036	miRNA-3_0	Homo sapiens	2011-10-14	CDBox	Affymetrix Proprietary Database	14qII-4	chr14:101420711-101420784 (+)	74	TGAGCCAGTGATGAAAACTGGTGGCATAGAAGTCAAGGATGCTGAATAATGTGTGTCTAGAACTCTGAGGTTCA
14qII-5_x_st	2.03577	2.34552	0.913457	1.47551	miRNA-3_0	Homo sapiens	2011-10-14	CDBox	Affymetrix Proprietary Database	14qII-5	chr14:101421707-101421775 (+)	69	TGGATTGATGATGACCACTGGTGGCCTATGAGTCATACAATGAATACGTGTCTAGAACTCTGAGGTCCA
14qII-6_st	2.15546	2.25223	1.00413	2.15917	miRNA-3_0	Homo sapiens	2011-10-14	CDBox	Affymetrix Proprietary Database	14qII-6	chr14:101423503-101423573 (+)	71	TGGATCAATGATGTCCACTGGTGGCGTATAAATCATATTTGGTGAATATATGTCTGGAACTCTGAGGTCCA
14qII-6_x_st	3.17192	1.70803	1.12726	2.04918	miRNA-3_0	Homo sapiens	2011-10-14	CDBox	Affymetrix Proprietary Database	14qII-6	chr14:101423503-101423573 (+)	71	TGGATCAATGATGTCCACTGGTGGCGTATAAATCATATTTGGTGAATATATGTCTGGAACTCTGAGGTCCA
14qII-7_st	2.65986	3.62816	0.995706	4.23097	miRNA-3_0	Homo sapiens	2011-10-14	CDBox	Affymetrix Proprietary Database	14qII-7	chr14:101429391-101429466 (+)	76	TGAACTAGTGGTGATGGCTTGTGGCATATTTAGTCACAGATGATGAATAAATACATGCCTGAGACTCTGAGGTTAG
14qII-8_st	2.78924	2.98402	1.43033	2.82807	miRNA-3_0	Homo sapiens	2011-10-14	CDBox	Affymetrix Proprietary Database	14qII-8	chr14:101431118-101431188 (+)	71	TGATGATATGATGGCCACTGGTGGCTTATGAGTCTTATACAGTGAATACATGTTTGAAACTCTGAGGTCTG
14qII-8_x_st	2.65986	2.20662	1.43033	2.76989	miRNA-3_0	Homo sapiens	2011-10-14	CDBox	Affymetrix Proprietary Database	14qII-8	chr14:101431118-101431188 (+)	71	TGATGATATGATGGCCACTGGTGGCTTATGAGTCTTATACAGTGAATACATGTTTGAAACTCTGAGGTCTG
14qII-9_x_st	2.65986	2.26397	1.33865	2.26397	miRNA-3_0	Homo sapiens	2011-10-14	CDBox	Affymetrix Proprietary Database	14qII-9	chr14:101432366-101432436 (+)	71	TGGATCGATGATGACTGCTGGTGGCGTATGAGTCTTACATGATGAATACGTGTCTGGAACTCTGAGGTCCA
ACA10_s_st	6.63337	4.40107	2.53305	3.33401	miRNA-3_0	Homo sapiens	2011-10-14	HAcaBox	Affymetrix Proprietary Database	ACA10	chr16:2012335-2012467 (-)	133	GGTCTCTCAGCTCCGCTTAACCACACGGGTCCAGTGTGTGCTTGGCGTGTTTTCAGGGAGGCAGAGAAAGGCTCTCCTAATGCACGACAGACCCGCCCAGAATGGCCTCTCTGTTCCTAGGAGTGCGACAATT
ACA11_st	6.0933	4.90603	2.32184	5.71092	miRNA-3_0	Homo sapiens	2011-10-14	HAcaBox	Affymetrix Proprietary Database	ACA11	chr4:1976363-1976487 (+)	125	GCGCTCACTAAGGCTCGGTCCTCTCCACGTGGTCCTGACCTGTCCTCTGTGAGCAAGAGAAACAGGACTGGTTTGGGGGTGTCCTGTCTCAGTGGACACAGGACACCACGGTTTTCAGTACAACA
ACA12_st	5.25836	2.88716	1.13245	3.4802	miRNA-3_0	Homo sapiens	2011-10-14	HAcaBox	Affymetrix Proprietary Database	ACA12	chrX:24762558-24762687 (+)	130	TGGACATTTATTTTTATTCAGTTTCTTCTCAAGGTGAAGATAACTCTTTGTAAATGTCCTACAGAAATATAGTAGCTTTCTGTTCTTCCTTTGCAAGTAAAAAGGGTGGGTCGTTCCACTACTGACATTT
ACA12_x_st	4.1119	2.6589	1.0823	1.95082	miRNA-3_0	Homo sapiens	2011-10-14	HAcaBox	Affymetrix Proprietary Database	ACA12	chrX:24762558-24762687 (+)	130	TGGACATTTATTTTTATTCAGTTTCTTCTCAAGGTGAAGATAACTCTTTGTAAATGTCCTACAGAAATATAGTAGCTTTCTGTTCTTCCTTTGCAAGTAAAAAGGGTGGGTCGTTCCACTACTGACATTT
ACA13_st	4.34185	5.92426	1.55593	5.90899	miRNA-3_0	Homo sapiens	2011-10-14	HAcaBox	Affymetrix Proprietary Database	ACA13	chr5:111497182-111497314 (+)	133	AGCCTTTGTGTTGCCCATTCACTTTGGAAACTAGTGAATGTGGTGTCAAAAAAGGCGTAAATTAAACGCTTTGCAGCCTTTTCCTGCCCTTAAATTTGATACCTTTGGTGTAGGAGCTGCATAAGTAACAGTT
ACA14a_st	2.78924	2.44224	1.20151	2.75767	miRNA-3_0	Homo sapiens	2011-10-14	HAcaBox	Affymetrix Proprietary Database	ACA14a	chr7:75573101-75573234 (+)	134	TGCATTCTTAAACCCTCTTGGTGGCTTCCCTGTAAATGCTTCCAAGATATGAGCGAATGCTATAGAAATTGCAGGAAAGTCCAAAGGGCTGCGCGTCTCCTGTGGCTCAGTCTTATTTCATACCTGCAACATCT
ACA14a_x_st	3.52834	3.08193	1.38022	2.81047	miRNA-3_0	Homo sapiens	2011-10-14	HAcaBox	Affymetrix Proprietary Database	ACA14a	chr7:75573101-75573234 (+)	134	TGCATTCTTAAACCCTCTTGGTGGCTTCCCTGTAAATGCTTCCAAGATATGAGCGAATGCTATAGAAATTGCAGGAAAGTCCAAAGGGCTGCGCGTCTCCTGTGGCTCAGTCTTATTTCATACCTGCAACATCT
ACA14b_st	1.9195	1.7309	1.0312	2.21864	miRNA-3_0	Homo sapiens	2011-10-14	HAcaBox	Affymetrix Proprietary Database	ACA14b	chr1:235291118-235291252 (-)	135	CTGCATTCTTAAACCCTCTTGGTAGCTTCGTTCTAAGTGCTTCCAAGATATGAGTGAATGCTATAGAAATTGCAGGGGAGTCCAAAGGGCTGCGCTTCTCCCGTGGCTCAGTCTTATTTCATACCTGCGACATCT
ACA14b_x_st	3.84269	2.39107	1.02743	2.15029	miRNA-3_0	Homo sapiens	2011-10-14	HAcaBox	Affymetrix Proprietary Database	ACA14b	chr1:235291118-235291252 (-)	135	CTGCATTCTTAAACCCTCTTGGTAGCTTCGTTCTAAGTGCTTCCAAGATATGAGTGAATGCTATAGAAATTGCAGGGGAGTCCAAAGGGCTGCGCTTCTCCCGTGGCTCAGTCTTATTTCATACCTGCGACATCT
ACA15_s_st	7.61674	3.61678	3.47245	3.70523	miRNA-3_0	Homo sapiens	2011-10-14	HAcaBox	Affymetrix Proprietary Database	ACA15	chr7:56128163-56128295 (+)	133	GCATGGCCGAATACTGTGTTTTTATCAGTAGTTTACACAGCCAGACACCATGCAAAAGCAGTCTTCCCTTTAGAATGACTGATGGTATGCTAAGGTTTTTCATAGCATATCATTATTAAAGGTGAATACAAAT
ACA15_x_st	6.87376	2.56813	2.67425	3.05607	miRNA-3_0	Homo sapiens	2011-10-14	HAcaBox	Affymetrix Proprietary Database	ACA15	chr7:56128163-56128295 (+)	133	GCATGGCCGAATACTGTGTTTTTATCAGTAGTTTACACAGCCAGACACCATGCAAAAGCAGTCTTCCCTTTAGAATGACTGATGGTATGCTAAGGTTTTTCATAGCATATCATTATTAAAGGTGAATACAAAT
ACA16_st	2.40361	2.34379	1.2876	1.75847	miRNA-3_0	Homo sapiens	2011-10-14	HAcaBox	Affymetrix Proprietary Database	ACA16	chr1:28907432-28907565 (-)	134	TTGGCCCTTATCGAAGCTGCAGCTGCTTCCGCATAGCTGCTGTGGTCAAAAAGGAGCCCAGAGTGACAGTTTTCCTTGACGGTCGCCGTTCTGTTTGTTGTAACTGATCTGCAACATTTTGGGAAAATACAGTT
ACA16_x_st	4.54078	2.50055	1.05518	1.98399	miRNA-3_0	Homo sapiens	2011-10-14	HAcaBox	Affymetrix Proprietary Database	ACA16	chr1:28907432-28907565 (-)	134	TTGGCCCTTATCGAAGCTGCAGCTGCTTCCGCATAGCTGCTGTGGTCAAAAAGGAGCCCAGAGTGACAGTTTTCCTTGACGGTCGCCGTTCTGTTTGTTGTAACTGATCTGCAACATTTTGGGAAAATACAGTT
ACA17_st	3.84269	2.25956	1.20151	3.21536	miRNA-3_0	Homo sapiens	2011-10-14	HAcaBox	Affymetrix Proprietary Database	ACA17	chr9:139621199-139621331 (-)	133	ACTGCCCCTAGAGGCGTTGCAGCTGTGGCTGCCGTGTCACATCTGTGTCATTAGGTGGCAGAGATTAGAGAGGCTATGTCTACGCTCAGCGTTCTGCCCCGTGAACGTTTGAATGTTTGATAGTCTCACACTC
ACA17_x_st	4.8215	3.01358	1.32175	3.3368	miRNA-3_0	Homo sapiens	2011-10-14	HAcaBox	Affymetrix Proprietary Database	ACA17	chr9:139621199-139621331 (-)	133	ACTGCCCCTAGAGGCGTTGCAGCTGTGGCTGCCGTGTCACATCTGTGTCATTAGGTGGCAGAGATTAGAGAGGCTATGTCTACGCTCAGCGTTCTGCCCCGTGAACGTTTGAATGTTTGATAGTCTCACACTC
ACA18_x_st	7.82194	5.15439	3.15863	5.58843	miRNA-3_0	Homo sapiens	2011-10-14	HAcaBox	Affymetrix Proprietary Database	ACA18	chr11:93466632-93466763 (-)	132	GTTGAGGTCTATCCCGATGGGGCTTTTCCTGTAGCCTGCACATCGTTGGAAACGCCTCATAGAGTAACTCTGTGGTTTTACTTTACTCACAGGACTATTGTTAGATCTGTGGGAAGGAATTACAAGACAGTT
ACA19_st	2.27822	2.06531	1.14228	2.26326	miRNA-3_0	Homo sapiens	2011-10-14	HAcaBox	Affymetrix Proprietary Database	ACA19	chr10:120819523-120819650 (-)	128	GTGCACATTTCATTGACCTGCTTTCTTTTATGTGAGTAGTGTTATTTCTTATGTGCTATACAAATAATTGAAGGCTAATTAGCAGTATAACTATAAATAGTAATGCTGCCAGTCTCCTTCAGACAAAA
ACA1_s_st	2.03577	1.99108	1.20151	2.15329	miRNA-3_0	Homo sapiens	2011-10-14	HAcaBox	Affymetrix Proprietary Database	ACA1	chr11:93465170-93465299 (-)	130	TGCCTCATTCTAGAGAATGGGCACTGTTGATCATGGTGTCCAAAAATAGTTAATGTGGCTAAATTGAGACAGGTTATGCTTCCATCACAGTATGCATATTGCAGTGGTGACAATGAGACCTGTAACATTT
ACA1_x_st	2.27822	2.50265	1.20528	2.50265	miRNA-3_0	Homo sapiens	2011-10-14	HAcaBox	Affymetrix Proprietary Database	ACA1	chr11:93465170-93465299 (-)	130	TGCCTCATTCTAGAGAATGGGCACTGTTGATCATGGTGTCCAAAAATAGTTAATGTGGCTAAATTGAGACAGGTTATGCTTCCATCACAGTATGCATATTGCAGTGGTGACAATGAGACCTGTAACATTT
ACA20_st	5.78858	2.83426	1.89122	3.08455	miRNA-3_0	Homo sapiens	2011-10-14	HAcaBox	Affymetrix Proprietary Database	ACA20	chr6:160201282-160201413 (-)	132	CTTCCCATTTATTTGCTGCTTGTAGTCTCACAGTGATACGAGCAGTTATACGCATGGGATAAAATAACATTGGGCCACTGTAAATTGAGATGAAGTAACCATTTTCATCTCTTCTGCAGGGACTAGACATTG
ACA20_x_st	6.49627	3.87039	3.26889	3.88279	miRNA-3_0	Homo sapiens	2011-10-14	HAcaBox	Affymetrix Proprietary Database	ACA20	chr6:160201282-160201413 (-)	132	CTTCCCATTTATTTGCTGCTTGTAGTCTCACAGTGATACGAGCAGTTATACGCATGGGATAAAATAACATTGGGCCACTGTAAATTGAGATGAAGTAACCATTTTCATCTCTTCTGCAGGGACTAGACATTG
ACA21_st	4.26904	4.62013	2.97829	3.42176	miRNA-3_0	Homo sapiens	2011-10-14	HAcaBox	Affymetrix Proprietary Database	ACA21	chr17:37009116-37009248 (-)	133	CCCCCTTTTAAAAGCACTCAATGGGCCTGTGGCTAATGACCTATTGAGCCGTCAAGAAAGGGGAGAGTGAAAACATCGCTTTTGGGTGAAGTGGCAACATGTGTTGTTTGCTTCAATCGGTGGTGTGACAAGG
ACA22_s_st	4.9201	4.4852	1.41073	4.59147	miRNA-3_0	Homo sapiens	2011-10-14	HAcaBox	Affymetrix Proprietary Database	ACA22	chr7:65220513-65220646 (+)	134	TTGCACAGTGAACACCCAAGTGTGCTTTATAGTTCCCTTGGCTTTGACCCTGTGCTAGAGCATTGCCTGCTCTTCTCCTCTGCATTAAAAGGAATATTTATCCTTTTAAATGTATTCAGAAAGCCAGCACATTA
ACA23_st	5.0564	2.43711	1.50908	3.11149	miRNA-3_0	Homo sapiens	2011-10-14	HAcaBox	Affymetrix Proprietary Database	ACA23	chr11:9450313-9450501 (+)	189	CATGGCTGCTGTAATGTGTGCATAGGTTTCATCTGTGTCTGGTAGCAGTGTCTGTCTGTGTTTTTCATTCAGATCTTGCTATCCACACAAACATCATGCGGCCAAAGAGTAACTTGGGATCATAGTACTGGTCTAGTGTTGTCTCTGGACACATCTACCACTGGCCAGCCTCCAAATTCCCACACACAG
ACA24_s_st	7.19255	2.25654	1.72831	2.66386	miRNA-3_0	Homo sapiens	2011-10-14	HAcaBox	Affymetrix Proprietary Database	ACA24	chr4:119200345-119200475 (+)	131	CTCCATGTATCTTTGGGACCTGTCAGCCGTGGCAGTCTCCCTTCCTAGCCATGGAAGAGCATATCCTTGTTTATTGGCAAAGCTGTCACCATTTAATTGGTATCAGATTCTGACTTGCACAAGTAACATTC
ACA24_x_st	3.93727	2.31429	1.55593	2.31429	miRNA-3_0	Homo sapiens	2011-10-14	HAcaBox	Affymetrix Proprietary Database	ACA24	chr4:119200345-119200475 (+)	131	CTCCATGTATCTTTGGGACCTGTCAGCCGTGGCAGTCTCCCTTCCTAGCCATGGAAGAGCATATCCTTGTTTATTGGCAAAGCTGTCACCATTTAATTGGTATCAGATTCTGACTTGCACAAGTAACATTC
ACA25_st	4.1119	2.19601	1.05755	2.01707	miRNA-3_0	Homo sapiens	2011-10-14	HAcaBox	Affymetrix Proprietary Database	ACA25	chr11:93463679-93463812 (-)	134	GGGTCATTTCAAAGAGGGCTTATGAGGCTGTGAAACCCAGAGCTCTTAACGCTGTGACCAAAGATGGAAGTTCTCTATAGGAAGCCATAGCACTCCTAATGTTTGGTGCTATGTTTTCCTGAGGAGATATAAAA
ACA25_x_st	3.63821	2.89535	1.03539	2.41348	miRNA-3_0	Homo sapiens	2011-10-14	HAcaBox	Affymetrix Proprietary Database	ACA25	chr11:93463679-93463812 (-)	134	GGGTCATTTCAAAGAGGGCTTATGAGGCTGTGAAACCCAGAGCTCTTAACGCTGTGACCAAAGATGGAAGTTCTCTATAGGAAGCCATAGCACTCCTAATGTTTGGTGCTATGTTTTCCTGAGGAGATATAAAA
ACA26_st	5.91351	5.91623	2.67734	5.24361	miRNA-3_0	Homo sapiens	2011-10-14	scaRna	Affymetrix Proprietary Database	ACA26	chr1:155895749-155895877 (-)	129	ACTGGAGGACTAAGAAGGCTGAGTCTGATGAAGTAAGACTTTGCTGATACATTCCTCCTAGAAAAAAGGGTTGGAGAGAGCAGCCTTCACTGAAGAGTATCACAGGGCTGACTGTACTACCCAACACTC
ACA27_x_st	4.8215	2.65492	1.75405	2.45718	miRNA-3_0	Homo sapiens	2011-10-14	HAcaBox	Affymetrix Proprietary Database	ACA27	chr13:27829538-27829663 (+)	126	TACCCCCTTTTCACTTTGCCAGTTGGACTTATGTCTTTATTGGTCATTCAAGTGGGGCAAAGGAAATATCCTTTTAAAACTCAGGCAAACTGGGTGTTTGTCTGTATCCTGTCAGAGGAAACAAAT
ACA28_st	4.96698	2.79068	1.32175	3.04402	miRNA-3_0	Homo sapiens	2011-10-14	HAcaBox	Affymetrix Proprietary Database	ACA28	chr14:103804186-103804311 (+)	126	AAGCAACACTCTGTGGCAGATGATCAAAACTGTCTGACACAATTTGAGCTTGCTATAGCAAGAAAGTCTAACCTATTCCGGTGTTCTCTCTCCCATGAGACAAGCCGTTATATAGACTTAAACAGT
ACA29_st	3.41368	1.69977	1.08747	1.85942	miRNA-3_0	Homo sapiens	2011-10-14	HAcaBox	Affymetrix Proprietary Database	ACA29	chr6:160206626-160206765 (-)	140	TTTCTCATTTGACTACCACATTTTCTCCTAATAATAGATTTTAGTGGCTATGCTTATGGGATAGATTAAACTTGCCATGATCTGAAGAGGGAGGGTTTTTTCATGTCCTCCTCCTATATGAAATGGCTGAACGGATATTA
ACA2a_st	2.53105	2.57772	1.20151	2.64254	miRNA-3_0	Homo sapiens	2011-10-14	HAcaBox	Affymetrix Proprietary Database	ACA2a	chr12:49050431-49050565 (-)	135	TAGGCCCTGAATCAAGACCAATGGTTTGCTGTAGCTGTTGGTTTCAAACAGGAGCTAAGAGTGATGTCTTCCTTGTGGTCTGTTGGCTATTCAGTATTCCAGTGCGAATTGCCAATTCAGTTGGAAGAAACATAG
ACA2b_s_st	3.35418	2.37008	1.14187	2.50259	miRNA-3_0	Homo sapiens	2011-10-14	HAcaBox	Affymetrix Proprietary Database	ACA2b	chr12:49061240-49061376 (-)	137	TTGGCCCTGAATCAAGGCCAGCAGTTTGCTGAAGCTGTTGGTTTCAAGCAGGAGCCTAAAGAATTGTCTTTCTATGGTCTGTTGGCCATTTCATAACTTTGGAAATGTAATGGTCAATTCATTAGAAAGAAACATGA
ACA2b_st	3.93727	3.00161	1.13245	2.61261	miRNA-3_0	Homo sapiens	2011-10-14	HAcaBox	Affymetrix Proprietary Database	ACA2b	chr12:49061240-49061376 (-)	137	TTGGCCCTGAATCAAGGCCAGCAGTTTGCTGAAGCTGTTGGTTTCAAGCAGGAGCCTAAAGAATTGTCTTTCTATGGTCTGTTGGCCATTTCATAACTTTGGAAATGTAATGGTCAATTCATTAGAAAGAAACATGA
ACA2b_x_st	3.63821	3.58198	1.07398	3.67938	miRNA-3_0	Homo sapiens	2011-10-14	HAcaBox	Affymetrix Proprietary Database	ACA2b	chr12:49061240-49061376 (-)	137	TTGGCCCTGAATCAAGGCCAGCAGTTTGCTGAAGCTGTTGGTTTCAAGCAGGAGCCTAAAGAATTGTCTTTCTATGGTCTGTTGGCCATTTCATAACTTTGGAAATGTAATGGTCAATTCATTAGAAAGAAACATGA
ACA3-2_st	5.98358	3.1009	1.34649	3.27506	miRNA-3_0	Homo sapiens	2011-10-14	HAcaBox	Affymetrix Proprietary Database	ACA3-2	chr11:8706986-8707116 (+)	131	GCCGAGACTAGAGTCACATCCTGACACAACTCTTGTCCTGGTGTGCTAGAGTACTCGAAGAGAATCTACTGGTCTTGATTCACTGGTGGGGGCAGTCGGTGCCCCCGTTAGTGCCCAGATCAGAAACATAC
ACA3-2_x_st	6.2905	2.75522	2.13557	2.64535	miRNA-3_0	Homo sapiens	2011-10-14	HAcaBox	Affymetrix Proprietary Database	ACA3-2	chr11:8706986-8707116 (+)	131	GCCGAGACTAGAGTCACATCCTGACACAACTCTTGTCCTGGTGTGCTAGAGTACTCGAAGAGAATCTACTGGTCTTGATTCACTGGTGGGGGCAGTCGGTGCCCCCGTTAGTGCCCAGATCAGAAACATAC
ACA30_st	3.29467	2.54558	1.49059	2.95635	miRNA-3_0	Homo sapiens	2011-10-14	HAcaBox	Affymetrix Proprietary Database	ACA30	chr16:30721858-30721986 (+)	129	CTGGCACTTTCACAGTTCCTTCCCCAGGCAGTGGGGCCAGGATTTGGTAGCTGGTGCTGAGAGAAAACCCTTGATTGTATTCTTGCCCTGGGATTATACCAGTGGCAACTGTCACTCAATGGGACAGTG
ACA30_x_st	2.15546	2.84674	1.20151	2.65519	miRNA-3_0	Homo sapiens	2011-10-14	HAcaBox	Affymetrix Proprietary Database	ACA30	chr16:30721858-30721986 (+)	129	CTGGCACTTTCACAGTTCCTTCCCCAGGCAGTGGGGCCAGGATTTGGTAGCTGGTGCTGAGAGAAAACCCTTGATTGTATTCTTGCCCTGGGATTATACCAGTGGCAACTGTCACTCAATGGGACAGTG
ACA31_st	4.02692	2.74667	1.60018	2.47728	miRNA-3_0	Homo sapiens	2011-10-14	HAcaBox	Affymetrix Proprietary Database	ACA31	chr13:45911615-45911744 (-)	130	CTGCATCCACTGATAGACCTTGAACAATTTACTGTTGTTCTTTTGGTTTGCACTAGGATGCAAAAGAAAGAAATCCCTGCGCTTTCTGTCTGTCTTTGTGGCGGCCCAGATTGAATTGGGGAATACATCT
ACA32_st	2.91832	2.89054	1.13245	2.97835	miRNA-3_0	Homo sapiens	2011-10-14	HAcaBox	Affymetrix Proprietary Database	ACA32	chr11:93464145-93464265 (-)	121	TGGTCATTACCAAGGCTTTTAGAATGCAGTTTCTCATTTGCTGTGGACATGACCATAAAAAAATTTCCCAGTAGGTTTTCTATCTGCTACTTTGCTAGCAATCAGCTTATTGGGAACAGTT
ACA32_x_st	3.52834	4.27317	1.2876	4.02942	miRNA-3_0	Homo sapiens	2011-10-14	HAcaBox	Affymetrix Proprietary Database	ACA32	chr11:93464145-93464265 (-)	121	TGGTCATTACCAAGGCTTTTAGAATGCAGTTTCTCATTTGCTGTGGACATGACCATAAAAAAATTTCCCAGTAGGTTTTCTATCTGCTACTTTGCTAGCAATCAGCTTATTGGGAACAGTT
ACA33_st	4.1119	3.64639	1.72325	4.68402	miRNA-3_0	Homo sapiens	2011-10-14	HAcaBox	Affymetrix Proprietary Database	ACA33	chr6:133138358-133138490 (+)	133	AAGCCAGCCAATGAATCTGCTTACCTGATTGTGTTTGTGCAGACATACTTTAAAAACTGGCAATAGTAAAGCCATGTTACGAGCCTTAAGGACATTGAAGTCGTTAAGGTCCCTGAGAATGGCTATAACAAAT
ACA33_x_st	5.53219	3.12852	1.49059	3.51325	miRNA-3_0	Homo sapiens	2011-10-14	HAcaBox	Affymetrix Proprietary Database	ACA33	chr6:133138358-133138490 (+)	133	AAGCCAGCCAATGAATCTGCTTACCTGATTGTGTTTGTGCAGACATACTTTAAAAACTGGCAATAGTAAAGCCATGTTACGAGCCTTAAGGACATTGAAGTCGTTAAGGTCCCTGAGAATGGCTATAACAAAT
ACA34_s_st	5.09912	4.52577	1.18482	4.01873	miRNA-3_0	Homo sapiens	2011-10-14	HAcaBox	Affymetrix Proprietary Database	ACA34	chr12:49048165-49048301 (-)	137	GTGGCCCTGACTGAAGACCAGCAGTTGTACTGTGGCTGTTGGTTTCAAGCAGAGGCCTAAAGGACTGTCTTCCTGTGGTCTGTTGGCTGTTCTGGGACCTCAGTAGGGAATGGCTATTTCATTTGGAAGAAACAACC
ACA34_st	5.70807	3.7565	2.40427	4.55315	miRNA-3_0	Homo sapiens	2011-10-14	HAcaBox	Affymetrix Proprietary Database	ACA34	chr12:49048165-49048301 (-)	137	GTGGCCCTGACTGAAGACCAGCAGTTGTACTGTGGCTGTTGGTTTCAAGCAGAGGCCTAAAGGACTGTCTTCCTGTGGTCTGTTGGCTGTTCTGGGACCTCAGTAGGGAATGGCTATTTCATTTGGAAGAAACAACC
ACA34_x_st	5.46845	5.44618	1.54931	4.4266	miRNA-3_0	Homo sapiens	2011-10-14	HAcaBox	Affymetrix Proprietary Database	ACA34	chr12:49048165-49048301 (-)	137	GTGGCCCTGACTGAAGACCAGCAGTTGTACTGTGGCTGTTGGTTTCAAGCAGAGGCCTAAAGGACTGTCTTCCTGTGGTCTGTTGGCTGTTCTGGGACCTCAGTAGGGAATGGCTATTTCATTTGGAAGAAACAACC
ACA35_st	4.60146	2.54731	1.41408	2.54731	miRNA-3_0	Homo sapiens	2011-10-14	scaRna	Affymetrix Proprietary Database	ACA35	chr1:28160912-28161077 (+)	166	CAGCACTTGATACTAACCGAGCTGTCTATATCCTAGCCTTGTGTCAAAGGCTTGTGATGTGTTGTGATAGCTGGGTTTAAGAAGTGCAATATTAAAACAAAAGCCATGAGTCTTTTAAGCCCAGTGTGTAAAGATACACTCTGAGTTATAACTCAGAGGCACAACT
ACA36B_st	3.41368	2.02285	1.18792	3.53103	miRNA-3_0	Homo sapiens	2011-10-14	HAcaBox	Affymetrix Proprietary Database	ACA36B	chr1:220373888-220374018 (-)	131	TTCCAAAGTGTTAAGTTCAGTTCAGGGTAGCTTCCCTGCTCTGTTAATTAAACTTTGGAACATTGAAACTGGCTAGGGAAAATGATTGGATAGAAACTATTATTCTATTCATTTATCCCCAGCCTACAAAA
ACA36B_x_st	3.52834	2.61261	1.34231	2.61261	miRNA-3_0	Homo sapiens	2011-10-14	HAcaBox	Affymetrix Proprietary Database	ACA36B	chr1:220373888-220374018 (-)	131	TTCCAAAGTGTTAAGTTCAGTTCAGGGTAGCTTCCCTGCTCTGTTAATTAAACTTTGGAACATTGAAACTGGCTAGGGAAAATGATTGGATAGAAACTATTATTCTATTCATTTATCCCCAGCCTACAAAA
ACA36_x_st	4.26904	3.62069	2.20174	3.94021	miRNA-3_0	Homo sapiens	2011-10-14	HAcaBox	Affymetrix Proprietary Database	ACA36	chrX:153996803-153996934 (+)	132	TTCCAAAGTGTTGAGTTCAGTCCAGGGCAGCTTCCCTGTTCTGTTAATTAAACTTTGGGACATTAAAATGGGCTAAGGGAGATGATTGGGTAGAAAGTATTATTCTATTCATTTGCCTCCCAGCCTACAAAA
ACA37_st	4.8215	3.66371	1.56522	3.07189	miRNA-3_0	Homo sapiens	2011-10-14	HAcaBox	Affymetrix Proprietary Database	ACA37	chr18:51748654-51748782 (-)	129	TGAGCACTTTCACAGGTCCTCCCTCAGGCTGTGGGGCCAGGATTTGGTAGCTGGTGCTGAGAGAAAACCTTTGTTGGCATCCTTGCCCTGGGACTGTGCCAGTGGCAGCTGTCATTCAATGGGACAATT
ACA37_x_st	4.9201	4.40476	2.12569	5.28639	miRNA-3_0	Homo sapiens	2011-10-14	HAcaBox	Affymetrix Proprietary Database	ACA37	chr18:51748654-51748782 (-)	129	TGAGCACTTTCACAGGTCCTCCCTCAGGCTGTGGGGCCAGGATTTGGTAGCTGGTGCTGAGAGAAAACCTTTGTTGGCATCCTTGCCCTGGGACTGTGCCAGTGGCAGCTGTCATTCAATGGGACAATT
ACA38_st	5.70807	3.97365	1.84687	3.80888	miRNA-3_0	Homo sapiens	2011-10-14	HAcaBox	Affymetrix Proprietary Database	ACA38	chr6:31590856-31590987 (+)	132	TCCTCCTACAAAGGCGTGTCTGTGGTTCCCTGTCTTTGGACACGTAAGAATTGGAGGAAAATAAATGTGGATTTGGGAAACTTTGAGGCCAGCTTGCTTCTTGCAGGCTCATGATCAACCAATCTCACATAA
ACA39_st	5.25836	3.15983	1.32175	3.69481	miRNA-3_0	Homo sapiens	2011-10-14	HAcaBox	Affymetrix Proprietary Database	ACA39	chr20:37076726-37076861 (+)	136	CGCCTGCATTCGTAAGTGATCACGGGCTGCCCGTGTCCTGGTCATTGGTAGTGCAGGCAGAGGAAATGCGGGAAAGGTTGCTGTGTTTGGAGGGTCCACATCTTCACCCTCCTGTCCCAGGAGCTTTCCTACACTC
ACA39_x_st	3.52834	2.77053	1.50151	2.68272	miRNA-3_0	Homo sapiens	2011-10-14	HAcaBox	Affymetrix Proprietary Database	ACA39	chr20:37076726-37076861 (+)	136	CGCCTGCATTCGTAAGTGATCACGGGCTGCCCGTGTCCTGGTCATTGGTAGTGCAGGCAGAGGAAATGCGGGAAAGGTTGCTGTGTTTGGAGGGTCCACATCTTCACCCTCCTGTCCCAGGAGCTTTCCTACACTC
ACA3_st	5.25836	2.9629	2.27961	3.26486	miRNA-3_0	Homo sapiens	2011-10-14	HAcaBox	Affymetrix Proprietary Database	ACA3	chr11:8705774-8705903 (+)	130	ATCGAGGCTAGAGTCACGCTTGGGTATCGGCTATTGCCTGAGTGTGCTAGAGTCCTCGAAGAGTAACTGCTGACCTTATTCACTGGCTGTGGGCCTTATGGCACAGTCAGTCACCAGGTTAGAGACATGC
ACA40_x_st	6.74518	4.04349	1.78136	5.37423	miRNA-3_0	Homo sapiens	2011-10-14	HAcaBox	Affymetrix Proprietary Database	ACA40	chr11:93468276-93468402 (-)	127	TGCACTTATGTATGTTTTTGTTTAACGTGGACAAAGACTTACAGATAGGTGCAAAAAATAAATCCTCTTTTGCAACCCAGAACTCATTGTTCAGTATGAGTTTTGATACATATAAGAAGGGATATTA
ACA41_st	5.43549	4.38041	1.75812	4.19941	miRNA-3_0	Homo sapiens	2011-10-14	HAcaBox	Affymetrix Proprietary Database	ACA41	chr2:207026952-207027083 (+)	132	TTCCACAGCTACTGGTCTGCAGCTGTTCTTATGGTAGCAGTTGTGGCATTCCTCTGTGGGAAAGAAACTGTTAACACAAACACCTCTTTCTTAGCAAAACAGAAAGTGGGTATATATGTGTGACAGACACAA
ACA41_x_st	7.85347	4.19384	2.04658	5.19819	miRNA-3_0	Homo sapiens	2011-10-14	HAcaBox	Affymetrix Proprietary Database	ACA41	chr2:207026952-207027083 (+)	132	TTCCACAGCTACTGGTCTGCAGCTGTTCTTATGGTAGCAGTTGTGGCATTCCTCTGTGGGAAAGAAACTGTTAACACAAACACCTCTTTCTTAGCAAAACAGAAAGTGGGTATATATGTGTGACAGACACAA
ACA42_st	5.14061	4.28585	1.81888	3.86273	miRNA-3_0	Homo sapiens	2011-10-14	HAcaBox	Affymetrix Proprietary Database	ACA42	chr1:155889700-155889833 (-)	134	TGGTAATGGATTTATGGTGGGTCCTTCTCTGTGGGCCTCTCATAGTGTACCCATGCCATAGCAAATGGCAGCCTCGAACCATTGCCCAGTCCCCTTACCTGTGGGCTGTGAGCACTGAAGGGGGTTGCACAGTG
ACA43_st	5.53219	4.45728	2.22485	4.79253	miRNA-3_0	Homo sapiens	2011-10-14	HAcaBox	Affymetrix Proprietary Database	ACA43	chr9:139620556-139620691 (-)	136	GCTGTCCTGGACCTGTTGGCACCACAGACAGTTGCTCTGCTGTGCCTGTGGCCTCGGGGCAAAGAGAAAGTGGCGATTTCTACACTCAGTGCTCGGGAACCAGTGGGCACTGAGAATGGTTTATGGCCTGACATTA
ACA44_s_st	8.62306	7.17424	5.10031	8.09385	miRNA-3_0	Homo sapiens	2011-10-14	HAcaBox	Affymetrix Proprietary Database	ACA44	chr1:28906893-28907024 (-)	132	CAGCATGTTTCCAAGGGCTGTGGCTGGTCATAGCCATGGGATCTCCAACTGCATGCAAGAGCAACCTGGAAAGACTTTGACAGCGCAGGTCAGTACAATACCTGCAAGCTGCCACTCAGCTTTCCTATAATG
ACA44_st	6.44751	3.34321	2.69707	3.05703	miRNA-3_0	Homo sapiens	2011-10-14	HAcaBox	Affymetrix Proprietary Database	ACA44	chr1:28906893-28907024 (-)	132	CAGCATGTTTCCAAGGGCTGTGGCTGGTCATAGCCATGGGATCTCCAACTGCATGCAAGAGCAACCTGGAAAGACTTTGACAGCGCAGGTCAGTACAATACCTGCAAGCTGCCACTCAGCTTTCCTATAATG
ACA45_st	6.46395	5.2451	1.73024	5.67078	miRNA-3_0	Homo sapiens	2011-10-14	scaRna	Affymetrix Proprietary Database	ACA45	chr15:83424697-83424823 (+)	127	CTGGAGACTAAGAAAATAGAGTCCTTGAAATCAAGCTGACTCTGCTTTTAGCCTCCTAAATGAAAAGGTAGATAGAACAGGTCTTGTTTGCAAAATAAATTCAAGACCTACTTATCTACCAACAGCA
ACA45_x_st	3.84269	1.94993	1.45971	2.14982	miRNA-3_0	Homo sapiens	2011-10-14	scaRna	Affymetrix Proprietary Database	ACA45	chr15:83424697-83424823 (+)	127	CTGGAGACTAAGAAAATAGAGTCCTTGAAATCAAGCTGACTCTGCTTTTAGCCTCCTAAATGAAAAGGTAGATAGAACAGGTCTTGTTTGCAAAATAAATTCAAGACCTACTTATCTACCAACAGCA
ACA46_st	5.62281	4.68857	1.8675	3.61779	miRNA-3_0	Homo sapiens	2011-10-14	HAcaBox	Affymetrix Proprietary Database	ACA46	chr16:58582403-58582537 (-)	135	AGCACTATATTTAAACCTGTGGATGGGAATATTCCCCATTCTTGGTTACGCTGTAGTGCAAAAGAATTCCTGGCTCTCTGTTGCACAGCTGACTTGTGCCATTCTGCTGTTGCTGTATAGAGTTAAGGAACATGG
ACA47_st	5.68021	3.97397	1.76446	4.07519	miRNA-3_0	Homo sapiens	2011-10-14	scaRna	Affymetrix Proprietary Database	ACA47	chr17:75085389-75085575 (+)	187	ACGGTCTGGGGAAAGGCTCCTGTGTTGTTGAGCCTGCCAAGTTGTGGGTGCAGCATGGTACCAGGCAGCCCAACCCTGACCTAAAGTAAATTCCCGGAAGAAGTCTTTCCTGGGTTTTGAATTTGCAGTAACAGGTGTGAGCATTCTAGCAGCAGTTTGATGATCATGTATGATACTGCAAACAGGA
ACA47_x_st	5.25836	3.95746	1.43033	4.29861	miRNA-3_0	Homo sapiens	2011-10-14	scaRna	Affymetrix Proprietary Database	ACA47	chr17:75085389-75085575 (+)	187	ACGGTCTGGGGAAAGGCTCCTGTGTTGTTGAGCCTGCCAAGTTGTGGGTGCAGCATGGTACCAGGCAGCCCAACCCTGACCTAAAGTAAATTCCCGGAAGAAGTCTTTCCTGGGTTTTGAATTTGCAGTAACAGGTGTGAGCATTCTAGCAGCAGTTTGATGATCATGTATGATACTGCAAACAGGA
ACA48_st	7.52958	5.15972	3.46802	5.55326	miRNA-3_0	Homo sapiens	2011-10-14	HAcaBox	Affymetrix Proprietary Database	ACA48	chr17:7478031-7478165 (+)	135	TGTCCCTGACCTGGGTAGAGTGGCATCTGGTTGGTGATGCCCATCTCATATCAGCCAGGGACAAAGCAACTCCTTGTTCATCCCAGCTTGGCTTTTGATCCGTGCCCATGCCTGGTTCATGCCTTGGACACATAG
ACA48_x_st	6.84895	5.07116	3.00774	4.94099	miRNA-3_0	Homo sapiens	2011-10-14	HAcaBox	Affymetrix Proprietary Database	ACA48	chr17:7478031-7478165 (+)	135	TGTCCCTGACCTGGGTAGAGTGGCATCTGGTTGGTGATGCCCATCTCATATCAGCCAGGGACAAAGCAACTCCTTGTTCATCCCAGCTTGGCTTTTGATCCGTGCCCATGCCTGGTTCATGCCTTGGACACATAG
ACA49_st	5.36723	3.89119	1.50636	4.73049	miRNA-3_0	Homo sapiens	2011-10-14	HAcaBox	Affymetrix Proprietary Database	ACA49	chr12:132515769-132515905 (+)	137	CTTCCTCAGCCTTACTCCAGGGACTTTTTGTTGCCTGTAAAGTGCTCTGGCATTGCCTGAGGATAGATGAGAAAGCACATATCCCTCCCCAGTAAGACGCTGTTTTCTTTTGGGGCCTACAAGTTGAGCTGACAGTA
ACA4_st	6.07202	2.87944	1.46965	2.61597	miRNA-3_0	Homo sapiens	2011-10-14	HAcaBox	Affymetrix Proprietary Database	ACA4	chr3:186505402-186505538 (+)	137	TACCAAAAGTTAGCTTTTTGGGGGGCAGGTTTTTAAGTAACCTTTGCCAACTTGGGCTATTTGGAAGAGTAAAAGACCACACTCCACAGTGGGCTATACCACTTAGTATAGTTCGCTACTATTTTGTGGCCTACATG
ACA50_st	3.84269	2.71172	1.29848	3.33451	miRNA-3_0	Homo sapiens	2011-10-14	HAcaBox	Affymetrix Proprietary Database	ACA50	chr16:58593700-58593835 (-)	136	AAGCACTGCCTTTGAACCTGATGTGTCTTGTTTGTAGCTTCACGGGCCAAGCAACAGTGCTAGAGCATAACGACTTGTTATAACTGGGGCTCTTCAGCTCTCAACTGAACTGCTCTTTTAAAAACAAGGTACATTT
ACA51_x_st	5.22017	3.99049	2.19103	4.35142	miRNA-3_0	Homo sapiens	2011-10-14	HAcaBox	Affymetrix Proprietary Database	ACA51	chr20:2635713-2635844 (+)	132	GGCCTCCTGGTGCTTACCACAGGCTGTGTTCTTACACTGACTGTATAGAAAGAGGAGGTAGAGTAAACCTACCCCATATACACCTCAGCTCAGGCCCTGTGCCTGGTCTGTATTGTGAATGGGGGAACATAG
ACA52_st	6.05041	4.14901	1.20151	3.55928	miRNA-3_0	Homo sapiens	2011-10-14	HAcaBox	Affymetrix Proprietary Database	ACA52	chr11:811681-811814 (+)	134	TGGTCCATCCTAATCCCTGCCGGTCCATCTGTGGCCTGCCAGGTTTCGCTTGTGGACCAGAGCACCCTAGAAGCCTCACCCGAGGAGTGAGCAGGGCTCCAGTGGGCTCACGTCATGGGCACTTCTAGACACTC
ACA53_st	4.8215	2.50833	1.70091	2.19912	miRNA-3_0	Homo sapiens	2011-10-14	HAcaBox	Affymetrix Proprietary Database	ACA53	chr12:98993413-98993662 (+)	250	AACATGCTTCCTTAGATCCACCTTTGTGGATGAATCTTGAACTGAGTTCCACTTGTAAACTTCTTGTTTCTTGTGGTTCCAGTAGTCAAAGAAACATCCAGCAACTTTTTTGGTTGTATAGTCAAAGGTGCTTGAGTCATTGGCATGTAAGAGAAATATACCTGCATGTTAGTCTAACGTTCTGATAGAAATGACATGCATTTATGCTGCCATTTGTTACTATCAGGACTCGACTCGTGTGCGGACATTT
ACA54_st	7.55671	6.66174	4.95323	6.65115	miRNA-3_0	Homo sapiens	2011-10-14	HAcaBox	Affymetrix Proprietary Database	ACA54	chr11:2985001-2985123 (-)	123	GAGCACTGTTCGTAACCCGTTAGCCTGGCTGTAGCTAATGGGTTCCATTCCGGTGCAATAGCATTTCCAGCGACACATGACTGACTGACTGGTGGCTTTCAGTTTCAGGTCTTGGAGACAAAT
ACA55_st	6.30881	4.50376	3.46095	5.05579	miRNA-3_0	Homo sapiens	2011-10-14	HAcaBox	Affymetrix Proprietary Database	ACA55	chr1:40033046-40033182 (-)	137	GAGCACCTGAATCTTTCCCATTCCTTGCTGCCTCGTGCCGGTGTGGGGACAGATGGTGCTACAGAATGAGCAGAGGAAATCCAGACAGGTTGTTTTCCATTTGTCTTGGGGCCTGTCTCTACAGCTCTGCCACATTT
ACA56_st	2.53105	2.15636	1.04522	1.97536	miRNA-3_0	Homo sapiens	2011-10-14	HAcaBox	Affymetrix Proprietary Database	ACA56	chrX:154003273-154003401 (+)	129	CGGCAGACAGTTATCCCTTTCTAGTCTGGCTCGTGGGACTCTAGAGGGAGTCAGTCTGCAACAGTAAGTGGTGAGTTCTTCTGTCCAGCGTCAGTATTTTGATGGTGGCTTTAGACTTGCCAGATAACA
ACA57_st	9.3248	8.3979	6.14515	9.40638	miRNA-3_0	Homo sapiens	2011-10-14	scaRna	Affymetrix Proprietary Database	ACA57	chr12:6690639-6690775 (-)	137	TTGTCCTGGCCTATTTTTCTGCTCCCCTGTGCTCAGTTCTAACAGGGTAGTCTGGCAGGACACACAGCAATTCCCTCTCAGTTTAGGAGGGCCGTCCTAAGAATAGGGCTGGCTCTTAAAGGCACGAGAGGACAATT
ACA57_x_st	6.55882	5.69949	3.14916	6.23131	miRNA-3_0	Homo sapiens	2011-10-14	scaRna	Affymetrix Proprietary Database	ACA57	chr12:6690639-6690775 (-)	137	TTGTCCTGGCCTATTTTTCTGCTCCCCTGTGCTCAGTTCTAACAGGGTAGTCTGGCAGGACACACAGCAATTCCCTCTCAGTTTAGGAGGGCCGTCCTAAGAATAGGGCTGGCTCTTAAAGGCACGAGAGGACAATT
ACA58_st	4.02692	2.47742	1.8962	3.26039	miRNA-3_0	Homo sapiens	2011-10-14	HAcaBox	Affymetrix Proprietary Database	ACA58	chr3:131197941-131198077 (-)	137	GGGCATACTCGTAGACCTTGCCTGACTGTGCTCATGTCCAGGCAGGGGGGACAGTGTATGCAAGAATAATTTGGAGTTCCTGCCAGCTCTAACCAGCTTCATCAGTGGCTGGATAAATTGCAGGACTCTAAACATTT
ACA58_x_st	4.87164	2.65029	1.32175	2.65029	miRNA-3_0	Homo sapiens	2011-10-14	HAcaBox	Affymetrix Proprietary Database	ACA58	chr3:131197941-131198077 (-)	137	GGGCATACTCGTAGACCTTGCCTGACTGTGCTCATGTCCAGGCAGGGGGGACAGTGTATGCAAGAATAATTTGGAGTTCCTGCCAGCTCTAACCAGCTTCATCAGTGGCTGGATAAATTGCAGGACTCTAAACATTT
ACA59B_s_st	5.09912	2.69965	1.92345	3.4173	miRNA-3_0	Homo sapiens	2011-10-14	HAcaBox	Affymetrix Proprietary Database	ACA59B	chr17:19460873-19461024 (+)	152	GCCCAGGGTATGTTCACGGGGCGATGCTGCCCTCCCAGCTGGCCCATGGGTGACCCTGGGAACATTAACTGCCTCACAACGTTTGTGCCTCAGTTACCCGTAGATGTAGTGAGGGTAACAATACTTACTCTCGTTGGTGATAAGGAACAGCT
ACA59_s_st	5.9606	3.7628	1.70091	3.49	miRNA-3_0	Homo sapiens	2011-10-14	HAcaBox	Affymetrix Proprietary Database	ACA59	chr1:12567300-12567451 (+)	152	GCCCAGGGTATGTTCACGGGGCGATGCTGCCCTCCCAGCTGGCCCATGGGTGACCCTGGGAACATTAACTGCCTCACAACGTTTGTGCCTCAGTTACCCGTAGATGTAGTGAGGGTAACAATACTTACTCTCGTTGGTGATAAGGAACAGCT
ACA5_st	3.93727	2.50282	1.12726	2.42147	miRNA-3_0	Homo sapiens	2011-10-14	HAcaBox	Affymetrix Proprietary Database	ACA5	chr7:45143948-45144081 (-)	134	TGCAGCCGTGTCAAATTCAGTACCTGTCCTATGCATGGTAGGCACTGGCCCAGAAGGCTGCCACAGAAACACTGTGACTCATGGGCCCTGTTCCTGTGTCCCAGGCTCAGGGATAAATTTGGTTACAGACATCA
ACA5_x_st	4.47744	2.81047	1.47719	2.81047	miRNA-3_0	Homo sapiens	2011-10-14	HAcaBox	Affymetrix Proprietary Database	ACA5	chr7:45143948-45144081 (-)	134	TGCAGCCGTGTCAAATTCAGTACCTGTCCTATGCATGGTAGGCACTGGCCCAGAAGGCTGCCACAGAAACACTGTGACTCATGGGCCCTGTTCCTGTGTCCCAGGCTCAGGGATAAATTTGGTTACAGACATCA
ACA5b_st	3.04618	2.25148	1.47757	2.57977	miRNA-3_0	Homo sapiens	2011-10-14	HAcaBox	Affymetrix Proprietary Database	ACA5b	chr7:45145567-45145698 (-)	132	GGCAGCCATGTCAAATTCAGTGCCTGCCCTGTCTATGGTAGGCACTGGCCCAGAAGACTGCCACAGAAACAGTGACTCACAGGCCCTGTTACTGTGTCCCAGGCTCAGGGATAAATTTGGTTACAGACACCA
ACA5b_x_st	3.52834	2.81047	1.26473	2.81047	miRNA-3_0	Homo sapiens	2011-10-14	HAcaBox	Affymetrix Proprietary Database	ACA5b	chr7:45145567-45145698 (-)	132	GGCAGCCATGTCAAATTCAGTGCCTGCCCTGTCTATGGTAGGCACTGGCCCAGAAGACTGCCACAGAAACAGTGACTCACAGGCCCTGTTACTGTGTCCCAGGCTCAGGGATAAATTTGGTTACAGACACCA
ACA5c_st	4.54078	3.34472	1.74351	4.35949	miRNA-3_0	Homo sapiens	2011-10-14	HAcaBox	Affymetrix Proprietary Database	ACA5c	chr7:45144505-45144641 (-)	137	TGCAGTCAAGTCAAATTCAGTGCCCGTTTCTGTCATAGCGGGGGCTGGCCCAGATGGCTGCCACAGCAAGCTCCACAGCTCATGGGCCCTGGGTCACCTACCCTGGGACCTGGGGATAAGTTTGGCTGTGGACAGTG
ACA60_st	5.78858	4.73087	1.66102	5.32798	miRNA-3_0	Homo sapiens	2011-10-14	HAcaBox	Affymetrix Proprietary Database	ACA60	chr20:37078012-37078147 (+)	136	CACCTGCATTCAAAAATGATCACGGGCTGCCTGTGCTCTGGTCATCAATAACGCAGGGAGAGGAATTGCTGAAAGCCGTTTCCCGTGTTTGGAGGGTTCACACCTGTCCCTTTCAAATGCTGGCGCTTTCACACAC
ACA61_st	6.23412	4.22614	3.27423	4.2844	miRNA-3_0	Homo sapiens	2011-10-14	HAcaBox	Affymetrix Proprietary Database	ACA61	chr1:28906276-28906405 (-)	130	ATCCTCCTGATCCCTTTCCCATCGGATCTGAACACTGGTCTTGGTGGTCGTAAAAGGAGGAAAAGTAATAGTGAAGCTGGCCTAAATGTTGTAATCTGGTATATGGCATGTGGGCTAGTTTCAGACAGGT
ACA62_st	5.88937	5.07956	1.54831	5.41298	miRNA-3_0	Homo sapiens	2011-10-14	HAcaBox	Affymetrix Proprietary Database	ACA62	chr17:62223699-62223831 (+)	133	GCGCTGTCTTTGAGCCCCCGCCGAGCTTCCTCGTGGCGCCGGGGGTCAATCTGCAGCGCTAGAGCATGTGCTTGCGCATAACTGGGGCCGCCTGGCCTCCCGCGGGCGGCCTTTTTAACCGCGAGCGACAAGA
ACA63_st	5.33184	2.84272	1.55593	2.84272	miRNA-3_0	Homo sapiens	2011-10-14	HAcaBox	Affymetrix Proprietary Database	ACA63	chr1:203698709-203698833 (+)	125	GCAGACTCACTATGCACCTGACTGTACTTCCAGGCAGGTGCTTTTTCTGTCTGCCAGAGAAACATTCCAGGGTGCTGTGGCTGCCTCACCTATCCAGGGCGATGCAGCTCCCTGGGGACACAGGT
ACA64_x_st	5.0564	3.58475	1.75863	2.9636	miRNA-3_0	Homo sapiens	2011-10-14	HAcaBox	Affymetrix Proprietary Database	ACA64	chr16:2015185-2015311 (+)	127	GTTGGTTGAAAATCGCCCCCGGCTTTGGCCGTGGCCGCGGGTGAGATTCGGCGCCCAGAGCCCCCGGGGGCCTCAGCTCACCGCGCGCTGCCCCATGTGCGGCGGTGAAACCCAGGCCCCGACAGGC
ACA65_st	2.65986	1.25568	1.20151	2.50153	miRNA-3_0	Homo sapiens	2011-10-14	HAcaBox	Affymetrix Proprietary Database	ACA65	chr14:81669039-81669178 (-)	140	TGATGACTGTTCTTCCTGTTGCCTTCAGACCTGGCATTAGGATTTTAGGTCATCATAAATTAAAATTTGATTTTCTTCACTCAGAGAATATTAGGATAATGGAGTTATCTGTTCTCTGAAATTTGCGGAATCAAACATGT
ACA66_st	4.76955	3.36136	1.26473	3.88454	miRNA-3_0	Homo sapiens	2011-10-14	scaRna	Affymetrix Proprietary Database	ACA66	chr17:58308877-58309006 (-)	130	GCCTCTCTCCCATGGGCTTTGGGGGGTCCCTGTTCTCCTTAGCCAAGGCTGGAGGCCAAGAGCAGCCCTCGAGGATCGTCGTCAGGACTGCCACGAGTGGGGCAGCCTTGTTTTCCTGCCTCAGACATGT
ACA66_x_st	4.65969	3.24249	1.32175	3.07015	miRNA-3_0	Homo sapiens	2011-10-14	scaRna	Affymetrix Proprietary Database	ACA66	chr17:58308877-58309006 (-)	130	GCCTCTCTCCCATGGGCTTTGGGGGGTCCCTGTTCTCCTTAGCCAAGGCTGGAGGCCAAGAGCAGCCCTCGAGGATCGTCGTCAGGACTGCCACGAGTGGGGCAGCCTTGTTTTCCTGCCTCAGACATGT
ACA67B_st	5.01238	3.28325	2.12569	4.09002	miRNA-3_0	Homo sapiens	2011-10-14	HAcaBox	Affymetrix Proprietary Database	ACA67B	chr2:10586840-10586975 (-)	136	GCATGGGTTTGGATTTATGACAGGCCCGTCACCCTGGGCCTGTCATAGTACCCCATGCCAGAGCAAACTGTGTCCCCGAACCATTGCCTGGCCTCTGTGCCCGTAGGCTGCTGGCACTGAAGTGGGTTGCACAGTG
ACA67B_x_st	4.41122	3.8098	1.32175	4.74695	miRNA-3_0	Homo sapiens	2011-10-14	HAcaBox	Affymetrix Proprietary Database	ACA67B	chr2:10586840-10586975 (-)	136	GCATGGGTTTGGATTTATGACAGGCCCGTCACCCTGGGCCTGTCATAGTACCCCATGCCAGAGCAAACTGTGTCCCCGAACCATTGCCTGGCCTCTGTGCCCGTAGGCTGCTGGCACTGAAGTGGGTTGCACAGTG
ACA67_x_st	4.34185	3.18383	1.43033	3.33977	miRNA-3_0	Homo sapiens	2011-10-14	HAcaBox	Affymetrix Proprietary Database	ACA67	chr21:33749496-33749631 (-)	136	GCATGGGTTTGGATTTATGATGGGCCCGTCCCCCTGGACCTCTCATAGTACCCCATGCCAGAGCAAACTGTAGCCCTGAACCATTGCCTGGCCTCTGTTCCCGTAGGCTGCTGGCACTGAAGTGGGTTGCACAATA
ACA68_st	5.09912	5.92512	1.95581	5.655	miRNA-3_0	Homo sapiens	2011-10-14	HAcaBox	Affymetrix Proprietary Database	ACA68	chr17:7809441-7809578 (+)	138	GGCTCGATTTCCTGGGGGGTGGTCTCAGCCCACTCCACCTCCCCTCAGCCGAGCCTAGAGTAGAGGGGCCAGGCATCCTCCCCAGGGGAGGGGCGTTGAAGCAAGGAGCCTCTCCTGGGCTGTCCTAGCCTCACATTT
ACA68_x_st	5.36723	4.78845	1.4736	3.86026	miRNA-3_0	Homo sapiens	2011-10-14	HAcaBox	Affymetrix Proprietary Database	ACA68	chr17:7809441-7809578 (+)	138	GGCTCGATTTCCTGGGGGGTGGTCTCAGCCCACTCCACCTCCCCTCAGCCGAGCCTAGAGTAGAGGGGCCAGGCATCCTCCCCAGGGGAGGGGCGTTGAAGCAAGGAGCCTCTCCTGGGCTGTCCTAGCCTCACATTT
ACA6_st	5.43549	3.59929	1.43033	4.02497	miRNA-3_0	Homo sapiens	2011-10-14	HAcaBox	Affymetrix Proprietary Database	ACA6	chr3:39449882-39450030 (+)	149	TGCACACTATTAAAGCTCAGGGTGGAGGCCAGTCTTGGCTCATGAACTTCTGAGTGTCGGAAGTGTGCTATATCAATGGCAGGATTTTCGCTAACACCAGTAGAGCTTGCCTCTATGACTGGAGTTTGGTAGTACTCGCTGCCACATAG
ACA7B_s_st	7.36873	6.44389	4.33346	7.0212	miRNA-3_0	Homo sapiens	2011-10-14	HAcaBox	Affymetrix Proprietary Database	ACA7B	chr3:129116053-129116191 (-)	139	GACCTCCTGGGATCGCATCTGGAGACTGCCTAGTATTCTGCCAGCTTCGGAAAGGGAGGGAAAGCAAGCCTGGCAGAGGCACCCATTCCATTCCCAGCTTGCTCCGTAGCTGGTGATTGGAAGACACTCTGCGACAGTG
ACA7_s_st	7.56435	5.79666	3.8859	6.81262	miRNA-3_0	Homo sapiens	2011-10-14	HAcaBox	Affymetrix Proprietary Database	ACA7	chr3:12881811-12881949 (-)	139	GACCTCCTGGGATCGCATCTGGAGAGTGCCTAGTATTCTGCCAGCTTCGGAAAGGGAGGGAAAGCAAGCCTGGCAGAGGCACCCATTCCATTCCCAGCTTGCTCCGTAGCTGGCGATTGGAAGACACTCTGCGACAGTG
ACA8_x_st	4.76955	2.50333	1.12726	2.32792	miRNA-3_0	Homo sapiens	2011-10-14	HAcaBox	Affymetrix Proprietary Database	ACA8	chr11:93465527-93465665 (-)	139	TGCACTGCATGGTATCTGCACTCAGCAGTTTACACCTGCTAGGGTGTTCAAAGGTCAGTGCTATAGAAATTCAGTATCTGGCATCGTTGGTTTTCTTGGCTTTGTGCTTGTTAAACCTGGTATTTCTACTGATACAGTA
ACA9_st	4.1925	2.61261	1.38296	2.10993	miRNA-3_0	Homo sapiens	2011-10-14	HAcaBox	Affymetrix Proprietary Database	ACA9	chr7:45024977-45025109 (-)	133	TAGCAAGCCTCCAGCGTGCTTGGGTCTGCGGTGACCCTATGCATTCCTTCAGTGCTTGCTAGAACAGTTTTGAAACGGTTTGAGGCCTTGCCCTGCTCCATCCAGAGCAAGGTTATAGAAATTTCAGACAATG
ACA9_x_st	4.71567	3.13458	1.43033	2.81805	miRNA-3_0	Homo sapiens	2011-10-14	HAcaBox	Affymetrix Proprietary Database	ACA9	chr7:45024977-45025109 (-)	133	TAGCAAGCCTCCAGCGTGCTTGGGTCTGCGGTGACCCTATGCATTCCTTCAGTGCTTGCTAGAACAGTTTTGAAACGGTTTGAGGCCTTGCCCTGCTCCATCCAGAGCAAGGTTATAGAAATTTCAGACAATG
E2_st	6.99181	5.00692	2.91902	5.79844	miRNA-3_0	Homo sapiens	2011-10-14	HAcaBox	Affymetrix Proprietary Database	E2	chr3:39452545-39452698 (+)	154	TGTGCACATTGTTAGAGCTTGGAGTTGAGGCTACTGACTGGCCGATGAACTCGCAAGTGTAGGTAGTGTGCTACATGAGGGGCAAGTTTTCGCTAACACCACAAGGGTCTCTGGCCCAATGAGTGGAGTTTGATAGTAATTCTTGCTACAAGTA
E3_x_st	7.70926	5.97464	2.91893	6.72647	miRNA-3_0	Homo sapiens	2011-10-14	HAcaBox	Affymetrix Proprietary Database	E3	chr3:186505088-186505222 (+)	135	AAAGCAGGATTCAGACTACAATATAGCTGCTAAGTGCTGTGTTGTCGTTCCCCCTGCTTAAAATAAAGTTGTTTCTTAACTATACCTGTCTGCTATTCTCCTGTAGCAGCCAGGGACGCTTGGTCTCATACATGT
ENSG00000199196_st	2.40361	1.57661	1.10402	2.12918	miRNA-3_0	Homo sapiens	2011-10-14	snoRNA	Affymetrix Proprietary Database	ENSG00000199196	chr13:34674848-34674975 (-)	128	AGATAACTTCAAAGAGGGCTTGCGGAGCTGCAAAACCAAGAGCTTTTAATGTATTACTGAATATTGAAGTTCTCCGTAGGATGCCATAGTCACTCAGTAGTGCTATATCTTCCTAAGCAGATATAAGA
ENSG00000199212_st	3.52834	3.40018	1.13823	3.21918	miRNA-3_0	Homo sapiens	2011-10-14	snoRNA	Affymetrix Proprietary Database	ENSG00000199212	chr8:55243247-55243455 (+)	209	CCAACATGGATAGTCTGGGAGGTCACTCTCCCCAGGCTCTGTGGAAGTGGTGTTGGGGAGCATAGACGTTTGGTCCATGACGTACAGTACAGCCCCTTTCCACAATGCTGGAGATGAAGCTGGGTCTCCTGTCTGCGCCTGCATATTCCTATAGCTTCCCTGAGTCCTGTGGATGATGACTGGTGAGACAAATCGTGCAGGAAACAAGT
ENSG00000199231_s_st	1.69803	1.87563	1.05334	2.20392	miRNA-3_0	Homo sapiens	2011-10-14	snoRNA	Affymetrix Proprietary Database	ENSG00000199231	chr7:62636318-62636397 (-)	80	GATCGATGATGAAAATAAGCAAGTTTGAGCATCAGAAGACCTTCCAGTCTACTTGATGCATGAGCTCTACAGTTTTAAGA
ENSG00000199231_st	2.27822	1.64722	1.00413	2.05687	miRNA-3_0	Homo sapiens	2011-10-14	snoRNA	Affymetrix Proprietary Database	ENSG00000199231	chr7:62636318-62636397 (-)	80	GATCGATGATGAAAATAAGCAAGTTTGAGCATCAGAAGACCTTCCAGTCTACTTGATGCATGAGCTCTACAGTTTTAAGA
ENSG00000199231_x_st	2.03577	1.71938	1.2876	2.0967	miRNA-3_0	Homo sapiens	2011-10-14	snoRNA	Affymetrix Proprietary Database	ENSG00000199231	chr7:62636318-62636397 (-)	80	GATCGATGATGAAAATAAGCAAGTTTGAGCATCAGAAGACCTTCCAGTCTACTTGATGCATGAGCTCTACAGTTTTAAGA
ENSG00000199262_st	4.1925	3.73068	1.83319	2.41697	miRNA-3_0	Homo sapiens	2011-10-14	snoRNA	Affymetrix Proprietary Database	ENSG00000199262	chr5:85916323-85916385 (+)	63	GTGCATGTGATGAAGCAAATCAGTATGAATGAATTCATGATACTGTAAACGCTTTCTGATGTA
ENSG00000199282_st	3.29467	2.71511	1.12758	2.4848	miRNA-3_0	Homo sapiens	2011-10-14	snoRNA	Affymetrix Proprietary Database	ENSG00000199282	chr13:73160818-73160948 (+)	131	TGGCAAGCCTCCAGCGTGCGTGGGTCTGTGGTGATGTGTGCATTCCTACACTGCTTGCCAGAACAGTATTGAAATAGTGGAGCGTTTGTCCTGCTCCATCCAGAGCAAGGTTATAGAAATTTCAGACAATT
ENSG00000199321_st	2.65986	1.82875	1.00413	1.67513	miRNA-3_0	Homo sapiens	2011-10-14	snoRNA	Affymetrix Proprietary Database	ENSG00000199321	chr10:128468271-128468343 (-)	73	AGGTTGTGATGAATTGCTTTAATTTCTGACACCTCATATGAAAGCTGCACTTGCAGTCTTGCAAGACAGGCTT
ENSG00000199321_x_st	2.15546	2.01622	1.07398	2.13135	miRNA-3_0	Homo sapiens	2011-10-14	snoRNA	Affymetrix Proprietary Database	ENSG00000199321	chr10:128468271-128468343 (-)	73	AGGTTGTGATGAATTGCTTTAATTTCTGACACCTCATATGAAAGCTGCACTTGCAGTCTTGCAAGACAGGCTT
ENSG00000199363_st	5.29557	3.84442	1.2876	4.00036	miRNA-3_0	Homo sapiens	2011-10-14	snoRNA	Affymetrix Proprietary Database	ENSG00000199363	chr3:183171602-183171732 (+)	131	AGGCAGGATCTAGTTACATTGTAGCTGTGAAGTGCTGCATTGTCTTTGCCCCCTGCTCAAAATAAAACTGTTACCTTTCAAGCCCTGTCTGCCATGGTGCTGTAGCAGCAGGGATGTTTGGTCTCATACAT
ENSG00000199370_st	3.29467	3.74383	0.89554	3.55017	miRNA-3_0	Homo sapiens	2011-10-14	snoRNA	Affymetrix Proprietary Database	ENSG00000199370	chr7:148086741-148086950 (+)	210	AACACTTCCATGCACCATTTCTATAGTTTCTTACCAGAGAAGTTTCTCTGAACATGTGGAGCACCGGAAACCACGAGGAGGCGGCTCAGCATTCACTCCTGAGCATGAAGCTGGCTCTTGGTGGTGCTTCTCTGCAATTGCCTTTTGCTGCTGATGATCACTCTTCTCTTCCTTTGGGAGAGTGAAAGGGAAAGGAAGCCATCTGAAGGG
ENSG00000199370_x_st	3.04618	2.90767	1.13245	2.81027	miRNA-3_0	Homo sapiens	2011-10-14	snoRNA	Affymetrix Proprietary Database	ENSG00000199370	chr7:148086741-148086950 (+)	210	AACACTTCCATGCACCATTTCTATAGTTTCTTACCAGAGAAGTTTCTCTGAACATGTGGAGCACCGGAAACCACGAGGAGGCGGCTCAGCATTCACTCCTGAGCATGAAGCTGGCTCTTGGTGGTGCTTCTCTGCAATTGCCTTTTGCTGCTGATGATCACTCTTCTCTTCCTTTGGGAGAGTGAAAGGGAAAGGAAGCCATCTGAAGGG
ENSG00000199392_st	4.47744	2.6023	1.26473	2.50924	miRNA-3_0	Homo sapiens	2011-10-14	snoRNA	Affymetrix Proprietary Database	ENSG00000199392	chr18:75143519-75143645 (-)	127	AGGACATTTCAATGCGGGCTCATGGGGCTGTGAAGCCAAGAGCTATTAACACTATGACCAAGGATTGAAATTCTCTATAGGATCCGTAGCACTGAATAGTGCTATATTTTCCGGAGGAAGTATAAGA
ENSG00000199405_s_st	2.40361	1.79787	0.978026	3.03339	miRNA-3_0	Homo sapiens	2011-10-14	snoRNA	Affymetrix Proprietary Database	ENSG00000199405	chr8:56815282-56815414 (-)	133	AGCCTCATGCTAGATGAGAATGGGCACTGTTGATCAAGGTGTCCAAAAATAGTTAATGTGGCTAAATTGAGATAGGTTATGCTTCCATCACAGTATGCATATTGCAGTGGTGACAATGAGACCTGTAACATTT
ENSG00000199405_x_st	2.65986	1.66248	1.09156	1.74076	miRNA-3_0	Homo sapiens	2011-10-14	snoRNA	Affymetrix Proprietary Database	ENSG00000199405	chr8:56815282-56815414 (-)	133	AGCCTCATGCTAGATGAGAATGGGCACTGTTGATCAAGGTGTCCAAAAATAGTTAATGTGGCTAAATTGAGATAGGTTATGCTTCCATCACAGTATGCATATTGCAGTGGTGACAATGAGACCTGTAACATTT
ENSG00000199411_s_st	9.67291	9.16005	7.30521	7.92154	miRNA-3_0	Homo sapiens	2011-10-14	snoRNA	Affymetrix Proprietary Database	ENSG00000199411	chr9:139988797-139988882 (+)	86	TCTTAGTGACATAATTCTAATAGTTTGTTCCGACCTTCCACTGTGGACTCAATAGCAGGGAGATGAAGAGGACAGTGATTGCATGA
ENSG00000199411_st	2.65986	2.41075	1.17963	3.67282	miRNA-3_0	Homo sapiens	2011-10-14	snoRNA	Affymetrix Proprietary Database	ENSG00000199411	chr9:139988797-139988882 (+)	86	TCTTAGTGACATAATTCTAATAGTTTGTTCCGACCTTCCACTGTGGACTCAATAGCAGGGAGATGAAGAGGACAGTGATTGCATGA
ENSG00000199411_x_st	4.34185	3.68809	1.43312	2.80638	miRNA-3_0	Homo sapiens	2011-10-14	snoRNA	Affymetrix Proprietary Database	ENSG00000199411	chr9:139988797-139988882 (+)	86	TCTTAGTGACATAATTCTAATAGTTTGTTCCGACCTTCCACTGTGGACTCAATAGCAGGGAGATGAAGAGGACAGTGATTGCATGA
ENSG00000199452_st	4.1119	3.76706	1.30849	4.34674	miRNA-3_0	Homo sapiens	2011-10-14	snoRNA	Affymetrix Proprietary Database	ENSG00000199452	chr20:37050294-37050421 (-)	128	TCTTGTATCCAAAAGTGATCATGGGTTGCCTGTGTCCCGATCATTAACAGTGCAGGGGTAGGAGTGCTGAAAGACATCTTCCCTGCGTTGGTCCAGCCTTCCCTTTCAAACCCTGGAGCTTTCCCACG
ENSG00000199470_st	2.15546	2.59958	1.17136	2.029	miRNA-3_0	Homo sapiens	2011-10-14	snoRNA	Affymetrix Proprietary Database	ENSG00000199470	chr7:12740383-12740514 (-)	132	ACACTCTCAGCTATGTATAGTTACACCTGGCTTCACTTGTGTGACTTTTGCAATGGGAAGAGAGAGAGAAGGTCCCCTTGGTACCTCAGCTCGGCCTTATGGTGGCCTCTTTCCTTGAAGGGTGCAACAAAA
ENSG00000199473_st	2.53105	1.92521	1.07398	2.01301	miRNA-3_0	Homo sapiens	2011-10-14	snoRNA	Affymetrix Proprietary Database	ENSG00000199473	chr7:17412825-17412950 (-)	126	GTGCATGTACTGTTACAATCTAACTGAAGTATTTTATTGTTACCCCTGCTTAAAGCAGTATAGATGCATAACTATGTCTGTTTAACTTCATTCCATAGTGAGACAGAGACACTTGGTTTCAAACAT
ENSG00000199474_st	2.78924	2.25727	1.12051	2.39961	miRNA-3_0	Homo sapiens	2011-10-14	snoRNA	Affymetrix Proprietary Database	ENSG00000199474	chr16:12936344-12936467 (-)	124	AACCCCCTTTTCACTTTGCCAATTGGACTTATGTCTTTATTGATCATTCAAGTGAGCAAAGGAAATACGCTTTAAAAACTCAGGCAAACGGTGTTTGTCTTGTATCCCGTCAGAGGAAACAAAT
ENSG00000199474_x_st	2.53105	2.38637	1.09415	2.55984	miRNA-3_0	Homo sapiens	2011-10-14	snoRNA	Affymetrix Proprietary Database	ENSG00000199474	chr16:12936344-12936467 (-)	124	AACCCCCTTTTCACTTTGCCAATTGGACTTATGTCTTTATTGATCATTCAAGTGAGCAAAGGAAATACGCTTTAAAAACTCAGGCAAACGGTGTTTGTCTTGTATCCCGTCAGAGGAAACAAAT
ENSG00000199552_x_st	2.78924	2.27068	1.1089	2.27068	miRNA-3_0	Homo sapiens	2011-10-14	snoRNA	Affymetrix Proprietary Database	ENSG00000199552	chr5:40655065-40655196 (+)	132	ACGCAGGATTCAGACTAGAATATAGCTGTTAAGTGCTGTGTTGTCATTCTCCCTGCTTAAAATAAAGTTTTTTTCTTAACTATACCTGTCTGCTATCTGCTGTAGCAGCCAGGGATGCTTGGTTTCATACAT
ENSG00000199566_st	3.74303	2.38691	0.871307	2.13321	miRNA-3_0	Homo sapiens	2011-10-14	snoRNA	Affymetrix Proprietary Database	ENSG00000199566	chr12:47739949-47740080 (-)	132	GGCCTCTCAGTGCCGCTTAATCACACAGGTCCAGTGTGTGCTTGGTGTCTTTTCTGGGAGGCAGAGGAAGGCTCTCCTAATCACAACAGACCTGCCCAGAAGGGCCTCTCTATTTCTAGGAGTATGATAGCT
ENSG00000199571_st	2.27822	1.99826	1.03659	2.14611	miRNA-3_0	Homo sapiens	2011-10-14	snoRNA	Affymetrix Proprietary Database	ENSG00000199571	chr12:40213552-40213685 (-)	134	TTGGGCAGTGAACACCCAAGTGTGCTTTATAGTTCCTTTGGCTTTGACTTTGTGCTAGAGCAATGTCTGTTATTTTTCTCTGCATTGAAAGGAGCATTTATCCTTTTAAATGTATTCAGAAAGCCAGTACATTT
ENSG00000199571_x_st	2.53105	2.08613	1.10564	2.01362	miRNA-3_0	Homo sapiens	2011-10-14	snoRNA	Affymetrix Proprietary Database	ENSG00000199571	chr12:40213552-40213685 (-)	134	TTGGGCAGTGAACACCCAAGTGTGCTTTATAGTTCCTTTGGCTTTGACTTTGTGCTAGAGCAATGTCTGTTATTTTTCTCTGCATTGAAAGGAGCATTTATCCTTTTAAATGTATTCAGAAAGCCAGTACATTT
ENSG00000199633_st	2.65986	1.82829	1.26473	1.82829	miRNA-3_0	Homo sapiens	2011-10-14	snoRNA	Affymetrix Proprietary Database	ENSG00000199633	chr15:78383514-78383639 (-)	126	ATGCAGGTACTGTTACAATATGACTGAAGTGATTTGTTGTCATTTCCCCTGCTTAAAGCCCTTGATATATAACTATCTCTGTCTAACTCATTCTGAAGTAAGACAGAGATGCTTGGTTTCATTTTT
ENSG00000199633_x_st	1.69803	2.22017	1.00413	1.9242	miRNA-3_0	Homo sapiens	2011-10-14	snoRNA	Affymetrix Proprietary Database	ENSG00000199633	chr15:78383514-78383639 (-)	126	ATGCAGGTACTGTTACAATATGACTGAAGTGATTTGTTGTCATTTCCCCTGCTTAAAGCCCTTGATATATAACTATCTCTGTCTAACTCATTCTGAAGTAAGACAGAGATGCTTGGTTTCATTTTT
ENSG00000199666_st	3.52834	3.49824	1.26473	3.0103	miRNA-3_0	Homo sapiens	2011-10-14	snoRNA	Affymetrix Proprietary Database	ENSG00000199666	chr1:91123307-91123520 (+)	214	AAGACTATATTTTCAGGGATCATTTCTACAGTGCACTACTAGAGAAGTTTCTGTGAACTTGTAGAGCACCGGAAACCATGAGCAGGAAGTGCAGCGTTCTCTCCTGAGCATGAAGCCGGCTCTTGGTGTGGCTTCGCTGCAACTGCCATTGGCCATTGATGATCGTTCTTCTCTTCTCTGGGAGAGTAAGAGAGAGAGGACACAGTCTGAGTGG
ENSG00000199666_x_st	2.03577	2.43003	1.12726	2.18628	miRNA-3_0	Homo sapiens	2011-10-14	snoRNA	Affymetrix Proprietary Database	ENSG00000199666	chr1:91123307-91123520 (+)	214	AAGACTATATTTTCAGGGATCATTTCTACAGTGCACTACTAGAGAAGTTTCTGTGAACTTGTAGAGCACCGGAAACCATGAGCAGGAAGTGCAGCGTTCTCTCCTGAGCATGAAGCCGGCTCTTGGTGTGGCTTCGCTGCAACTGCCATTGGCCATTGATGATCGTTCTTCTCTTCTCTGGGAGAGTAAGAGAGAGAGGACACAGTCTGAGTGG
ENSG00000199675_s_st	2.03577	1.65108	1.07411	1.81072	miRNA-3_0	Homo sapiens	2011-10-14	snoRNA	Affymetrix Proprietary Database	ENSG00000199675	chr11:93454963-93455032 (+)	70	GGGCAATGATGAAAAGGTTTTACTACTGATCTTTGTAACTATGATGGTTTCTACACTTGACCTGAGCTCA
ENSG00000199713_st	2.53105	2.09369	1.2876	2.44767	miRNA-3_0	Homo sapiens	2011-10-14	snoRNA	Affymetrix Proprietary Database	ENSG00000199713	chr18:56486115-56486248 (-)	134	TCATCAGGTGGGATAATCCTTACCTGTTCCTCGTTTTGGAGGGCAGATAGAACAGGATAATTGGAGTTTGCATGATCCATGATTAATGTCTCTGTGTAATCAGGACTTGCAAACTCTGATTGTTCATATCTGAT
ENSG00000199713_x_st	2.40361	2.26787	0.882192	1.79511	miRNA-3_0	Homo sapiens	2011-10-14	snoRNA	Affymetrix Proprietary Database	ENSG00000199713	chr18:56486115-56486248 (-)	134	TCATCAGGTGGGATAATCCTTACCTGTTCCTCGTTTTGGAGGGCAGATAGAACAGGATAATTGGAGTTTGCATGATCCATGATTAATGTCTCTGTGTAATCAGGACTTGCAAACTCTGATTGTTCATATCTGAT
ENSG00000199727_st	4.54078	4.2475	2.04658	3.90267	miRNA-3_0	Homo sapiens	2011-10-14	snoRNA	Affymetrix Proprietary Database	ENSG00000199727	chr2:105149231-105149442 (+)	212	AAGACTATTCTTCTAGGGATCTTTTCTATAGTTCAGTACCAGAGATGGTTCTCTGACAGTGTGGAGCACCAGAAACCATGAGAAGGAGGCACAGCAATCTCTCCTGAGCATGGAGCCTGCTCTTGGTGTTGTTTTGCTGCAGCTGCTGTTTGCCATTGATGATCGTTCTCTTCTTTCAGGAGAGTAAGAAGGCGAGGATGCAGTCTGAGTGG
ENSG00000199769_st	2.53105	2.91638	1.47719	3.07602	miRNA-3_0	Homo sapiens	2011-10-14	snoRNA	Affymetrix Proprietary Database	ENSG00000199769	chrX:70065931-70066145 (-)	215	AAGACTATACTTTCAGGGATCATTTCTATAGTTTGTTACTAGAGAAGTTTCTCTGAACGTGTATAGCACTGAAAACCACAAAGAAGAGGTGCAGCATTATCTCCTAAGTGTAAAGCCGGCTCTTGATGTTGCTTTGCTGCAACTGCCATTTGCCATTGATGATCGTTCTTTTCTTCCTTTGGGAGACTGGGAAGGAAAGGATGCAATCTGAGTGG
ENSG00000199783_st	2.65986	1.70728	0.913457	2.24226	miRNA-3_0	Homo sapiens	2011-10-14	snoRNA	Affymetrix Proprietary Database	ENSG00000199783	chr22:25297114-25297181 (-)	68	CCGCAGTGACAGCAATATTTTTCATCCACAGTTCACCTCATGAATGTTGTCACTTTGGGTCTGAGTGA
ENSG00000199787_st	2.91832	2.73192	1.26473	2.37962	miRNA-3_0	Homo sapiens	2011-10-14	snoRNA	Affymetrix Proprietary Database	ENSG00000199787	chr16:30430946-30431080 (-)	135	GCATGGGTTTGGATTTATGATGGGCTGGATTCCCTAGGCCTCTCATAGTACCCCATGCCAGAGCAAACTGTAGCCCCAACCATTGCCGGGCCTCTATGCCTGTAGGCTGCTGGCACTGAAGTGGGTTGCACAGTA
ENSG00000199787_x_st	3.29467	2.88803	1.25943	2.60639	miRNA-3_0	Homo sapiens	2011-10-14	snoRNA	Affymetrix Proprietary Database	ENSG00000199787	chr16:30430946-30431080 (-)	135	GCATGGGTTTGGATTTATGATGGGCTGGATTCCCTAGGCCTCTCATAGTACCCCATGCCAGAGCAAACTGTAGCCCCAACCATTGCCGGGCCTCTATGCCTGTAGGCTGCTGGCACTGAAGTGGGTTGCACAGTA
ENSG00000199815_st	3.29467	2.59599	1.26473	2.4301	miRNA-3_0	Homo sapiens	2011-10-14	snoRNA	Affymetrix Proprietary Database	ENSG00000199815	chr3:8973179-8973316 (+)	138	GCTGTCCTGGACCTGCCAGCTGCACAGATGCAGATGCTCTGCTATGCCTGTAACATCGGGGCGAAGTGAAAGTGGCTATTTCTACACTCAGTGTTCAGAAAACACTGAACAACAAGAATGGATAATAGCCTGACATTT
ENSG00000199851_st	2.15546	2.55211	1.11085	2.92286	miRNA-3_0	Homo sapiens	2011-10-14	snoRNA	Affymetrix Proprietary Database	ENSG00000199851	chr6:27983346-27983553 (+)	208	AAGACTATACTTTCAGGGATCATTTCTACATTTCCGGGTAATTTCTTTGAACATGTGGAGCACCGGAAACCACCAGGAGGAGGCACAGCATTTTCTCTGGAGCGTGAAGCCAGTTCTTGGTGTTGCTGCATAGCAACTGCCATTTGCCTTTGATGATCATTCTTCTTTTCCTTTAGGAGAATAAGAGGGGGAGAACCCAGTCTGAGGG
ENSG00000199851_x_st	2.27822	2.35344	1.00413	2.27868	miRNA-3_0	Homo sapiens	2011-10-14	snoRNA	Affymetrix Proprietary Database	ENSG00000199851	chr6:27983346-27983553 (+)	208	AAGACTATACTTTCAGGGATCATTTCTACATTTCCGGGTAATTTCTTTGAACATGTGGAGCACCGGAAACCACCAGGAGGAGGCACAGCATTTTCTCTGGAGCGTGAAGCCAGTTCTTGGTGTTGCTGCATAGCAACTGCCATTTGCCTTTGATGATCATTCTTCTTTTCCTTTAGGAGAATAAGAGGGGGAGAACCCAGTCTGAGGG
ENSG00000199856_st	4.54078	5.40134	1.73031	5.09898	miRNA-3_0	Homo sapiens	2011-10-14	snoRNA	Affymetrix Proprietary Database	ENSG00000199856	chr18:7995568-7995782 (+)	215	AAGACTATACTTTCAGGGATCATTTCTATAGTTCATTACTAGAGAAGTTTCTCTGAATGGGTAGAGCACTGGAAACCATGAGGAGGAGGCACAGTGTTCTCTCCTGAGCATGAAGCTGACTCTTGGTGTTGCTTCACTGCACCTGCCATGTGCCACTGATGATTGTTCTTGTCTTCCTCTGGGAGAGTAAGACGGAGAGCATGCAGTCTGAGTGC
ENSG00000199856_x_st	5.09912	4.2831	1.88094	4.4504	miRNA-3_0	Homo sapiens	2011-10-14	snoRNA	Affymetrix Proprietary Database	ENSG00000199856	chr18:7995568-7995782 (+)	215	AAGACTATACTTTCAGGGATCATTTCTATAGTTCATTACTAGAGAAGTTTCTCTGAATGGGTAGAGCACTGGAAACCATGAGGAGGAGGCACAGTGTTCTCTCCTGAGCATGAAGCTGACTCTTGGTGTTGCTTCACTGCACCTGCCATGTGCCACTGATGATTGTTCTTGTCTTCCTCTGGGAGAGTAAGACGGAGAGCATGCAGTCTGAGTGC
ENSG00000199857_st	2.27822	2.01889	1.0689	1.77471	miRNA-3_0	Homo sapiens	2011-10-14	snoRNA	Affymetrix Proprietary Database	ENSG00000199857	chr4:77323229-77323299 (+)	71	CATCTGTGATTATCCTATTCTGAACCTGAATTTCTACTAGAAAAAACTTATATGAATCTGGCTTCTGAGAT
ENSG00000199894_s_st	2.15546	2.21864	0.708789	2.41348	miRNA-3_0	Homo sapiens	2011-10-14	snoRNA	Affymetrix Proprietary Database	ENSG00000199894	chr4:111354265-111354344 (-)	80	GATCAAGGATGAAAATACCCAAATTTGAGTATCAGAAGACCTTCCAGTCTACTTGATGCATGAGCTCTACAGTTTTAAGA
ENSG00000199894_st	2.65986	1.83793	1.22681	1.91929	miRNA-3_0	Homo sapiens	2011-10-14	snoRNA	Affymetrix Proprietary Database	ENSG00000199894	chr4:111354265-111354344 (-)	80	GATCAAGGATGAAAATACCCAAATTTGAGTATCAGAAGACCTTCCAGTCTACTTGATGCATGAGCTCTACAGTTTTAAGA
ENSG00000199894_x_st	2.27822	1.67426	0.826866	2.18131	miRNA-3_0	Homo sapiens	2011-10-14	snoRNA	Affymetrix Proprietary Database	ENSG00000199894	chr4:111354265-111354344 (-)	80	GATCAAGGATGAAAATACCCAAATTTGAGTATCAGAAGACCTTCCAGTCTACTTGATGCATGAGCTCTACAGTTTTAAGA
ENSG00000199927_st	2.65986	2.41348	1.25448	2.41348	miRNA-3_0	Homo sapiens	2011-10-14	snoRNA	Affymetrix Proprietary Database	ENSG00000199927	chr3:30345813-30346027 (-)	215	AAGACTATACTTTGAGGGATCATTTCTATAGTTTGTTACTGGAGAAGTTTCTCTGAATATGTAGAGCACCACAAATCACGAGGAAAAAGCGCAGCATTCTCTCCTGAGCATGAAGCCAGTTTTCAGTGTTGCTTCGATGTAACTGCCTTCTGCCCTTGATGATCATTCTTCTCTCCTCCCTGGAGAGTAAGAGGGAGAGGAGGCAGTCTGAGTGG
ENSG00000199934_x_st	1.80687	2.04959	1.30195	2.67294	miRNA-3_0	Homo sapiens	2011-10-14	snoRNA	Affymetrix Proprietary Database	ENSG00000199934	chr1:86057963-86058039 (+)	77	GAAAATACATGATGATCTCACTCCAACTGGAACTCTCTCACTGATTACTTGATAACAATAAAATATCTGATATTCTG
ENSG00000199959_s_st	1.77501	1.70301	0.951639	2.10373	miRNA-3_0	Homo sapiens	2011-10-14	snoRNA	Affymetrix Proprietary Database	ENSG00000199959	chr1:84743004-84743140 (+)	137	TTGGTCCTGATTCAAGGCCAGCAGTTTGCTGAAGCTGTTGGTTTCAAGCAGGAGACTAAATAATTGTCTTTTCATGGTCTGTTGGCCATCTTATAACTTTGGAAATGTAATGTCCAATTCATTAGAAATAAACATCT
ENSG00000199959_st	1.9195	1.54969	1.08466	2.3527	miRNA-3_0	Homo sapiens	2011-10-14	snoRNA	Affymetrix Proprietary Database	ENSG00000199959	chr1:84743004-84743140 (+)	137	TTGGTCCTGATTCAAGGCCAGCAGTTTGCTGAAGCTGTTGGTTTCAAGCAGGAGACTAAATAATTGTCTTTTCATGGTCTGTTGGCCATCTTATAACTTTGGAAATGTAATGTCCAATTCATTAGAAATAAACATCT
ENSG00000199959_x_st	2.78924	1.24306	1.38585	2.21874	miRNA-3_0	Homo sapiens	2011-10-14	snoRNA	Affymetrix Proprietary Database	ENSG00000199959	chr1:84743004-84743140 (+)	137	TTGGTCCTGATTCAAGGCCAGCAGTTTGCTGAAGCTGTTGGTTTCAAGCAGGAGACTAAATAATTGTCTTTTCATGGTCTGTTGGCCATCTTATAACTTTGGAAATGTAATGTCCAATTCATTAGAAATAAACATCT
ENSG00000199977_st	3.04618	3.13218	1.2067	3.09018	miRNA-3_0	Homo sapiens	2011-10-14	snoRNA	Affymetrix Proprietary Database	ENSG00000199977	chr18:19397585-19397789 (+)	205	CCAATGTGTAATATCCTGGGATATCATTTTTTCTAGGCTTTGTCCACATGGCTTAGGGGAGCATAGGGCTCTGCCCCATGATGTACAGTCCCTTTCCTCAGTGTTGGAGATGAAGCTGGGTCTGGTGTTTGCACTTTCATATTCCTGTAGCTTCTCAGAATCCTGTGGACAGTGACTGGGGAGACAAACCATGCAGGAAATATGT
ENSG00000200026_st	4.1925	3.50751	1.64555	4.13367	miRNA-3_0	Homo sapiens	2011-10-14	snoRNA	Affymetrix Proprietary Database	ENSG00000200026	chr9:38147425-38147558 (+)	134	TCGATGGGTGGGATAATCCTTACCTGTTCCTCGTTTTGGAGGGCAGATAGAACATGATGATTGGAGATGCATGAAATGTGATTAATGCCTCTGCCTAATCAGGACTTGCAACACCCTGAGTACTCCTCTCTGAT
ENSG00000200026_x_st	4.41122	2.73765	1.82259	3.17944	miRNA-3_0	Homo sapiens	2011-10-14	snoRNA	Affymetrix Proprietary Database	ENSG00000200026	chr9:38147425-38147558 (+)	134	TCGATGGGTGGGATAATCCTTACCTGTTCCTCGTTTTGGAGGGCAGATAGAACATGATGATTGGAGATGCATGAAATGTGATTAATGCCTCTGCCTAATCAGGACTTGCAACACCCTGAGTACTCCTCTCTGAT
ENSG00000200042_st	3.63821	2.13503	1.20151	1.85339	miRNA-3_0	Homo sapiens	2011-10-14	snoRNA	Affymetrix Proprietary Database	ENSG00000200042	chr14:92181260-92181474 (-)	215	AAAATTATACTTTCAGCAATCATCTCTATAGTTTGTTACTAGAGAAGCTTCTGTGAATGTGTAGAGCACCGGAAACCACAAGGCAAAGGCTCAGCATTCTCTCCTAAGCGCGAAGCTGGCTCCTGGTGTTGGTTGGCCGCAACTGCCATTTGCCATTGATGATCATTCTTCTCTTCCTGTGGTAGAGGAAGAGGGAGAGAATGCAGTTTGAGTGG
ENSG00000200051_x_st	1.80687	2.61989	1.13245	2.79424	miRNA-3_0	Homo sapiens	2011-10-14	snoRNA	Affymetrix Proprietary Database	ENSG00000200051	chr5:139906937-139907013 (-)	77	GGTCAATGATGAGCTGACATGTATTCTGAATCTAAAGTTGATTATTAGTACTTTAGTTCTAGAATTACTGAGACATG
ENSG00000200063_st	3.04618	2.21864	1.11271	2.10993	miRNA-3_0	Homo sapiens	2011-10-14	snoRNA	Affymetrix Proprietary Database	ENSG00000200063	chr17:76396016-76396144 (+)	129	TGGGCCCTTTCACAGGCCCTCCCCTCGGCAGTGGGGCCAGGATTGGGTTGCTGGTGCTGAGAGAAAGCCCTTGATTGCATCCTTGCTCTGGGACTGTACCAGTGGCAGCTGTCACTTAGTGGGACAGAG
ENSG00000200063_x_st	3.84269	2.23707	1.05755	3.02004	miRNA-3_0	Homo sapiens	2011-10-14	snoRNA	Affymetrix Proprietary Database	ENSG00000200063	chr17:76396016-76396144 (+)	129	TGGGCCCTTTCACAGGCCCTCCCCTCGGCAGTGGGGCCAGGATTGGGTTGCTGGTGCTGAGAGAAAGCCCTTGATTGCATCCTTGCTCTGGGACTGTACCAGTGGCAGCTGTCACTTAGTGGGACAGAG
ENSG00000200072_st	2.40361	2.20859	1.09415	2.79672	miRNA-3_0	Homo sapiens	2011-10-14	snoRNA	Affymetrix Proprietary Database	ENSG00000200072	chr13:112706392-112706452 (+)	61	CCTGGGTGATGATAAGCAAATGATGCCTGAATGTGAAGGTCATACTCGGCTTTAGCTGATT
ENSG00000200072_x_st	2.27822	1.99677	0.918111	2.10549	miRNA-3_0	Homo sapiens	2011-10-14	snoRNA	Affymetrix Proprietary Database	ENSG00000200072	chr13:112706392-112706452 (+)	61	CCTGGGTGATGATAAGCAAATGATGCCTGAATGTGAAGGTCATACTCGGCTTTAGCTGATT
ENSG00000200075_st	2.91832	3.02366	1.24336	2.60054	miRNA-3_0	Homo sapiens	2011-10-14	snoRNA	Affymetrix Proprietary Database	ENSG00000200075	chr8:130880836-130880962 (-)	127	AGGATATATCAAAGAGACTTTCTGGGGCTGGGAAACCAGGATCTCGTAATGCTATGACCAAAGATTGAAGTTTTGCATAGGATACCGTAGTCACTCAGTAGTGCTGTTTTCCTGAGGAAATACAAGA
ENSG00000200112_st	3.04618	2.26047	1.12726	2.48295	miRNA-3_0	Homo sapiens	2011-10-14	snoRNA	Affymetrix Proprietary Database	ENSG00000200112	chr12:116290453-116290523 (-)	71	CTACAATGATGACAATATTTTTCATCAACAGAAATTAACCTAGTGAGTTTCGATATTTAGGGTATGAGTGA
ENSG00000200112_x_st	1.59304	1.24296	0.917534	2.81047	miRNA-3_0	Homo sapiens	2011-10-14	snoRNA	Affymetrix Proprietary Database	ENSG00000200112	chr12:116290453-116290523 (-)	71	CTACAATGATGACAATATTTTTCATCAACAGAAATTAACCTAGTGAGTTTCGATATTTAGGGTATGAGTGA
ENSG00000200113_st	2.78924	3.06066	1.00413	3.21661	miRNA-3_0	Homo sapiens	2011-10-14	snoRNA	Affymetrix Proprietary Database	ENSG00000200113	chr7:37459231-37459370 (+)	140	GGCCTCCTGGTGCTTACCAAGGCTGTCTTCTTACACTGACTGAAGCAGAGAAAGAGGAAGCAGAGTAAACCTATACCATGTGCACCTCAGCCCAGGCCCTGTGTGTGTGCCTGGTCTGTATTGTAAATGCAGGGAAATGG
ENSG00000200130_x_st	3.04618	2.77349	1.23295	2.67976	miRNA-3_0	Homo sapiens	2011-10-14	snoRNA	Affymetrix Proprietary Database	ENSG00000200130	chr7:64792309-64792386 (+)	78	AAATAAAATAAAGTTGTTTCTTAACTATACCTGTCTGCTATTCTCCTGTAGCAACCAGGGATGATTGGTTTCATACAT
ENSG00000200150_st	2.53105	2.49505	1.54401	2.17554	miRNA-3_0	Homo sapiens	2011-10-14	snoRNA	Affymetrix Proprietary Database	ENSG00000200150	chr14:101422577-101422649 (+)	73	TGAATCAATGGTGACCACTGGTGGCATATAAGTCATGGATGATGAATATGAGAAGAAAAGAATCTAGGTTTTT
ENSG00000200150_x_st	3.41368	2.75764	1.32175	2.85503	miRNA-3_0	Homo sapiens	2011-10-14	snoRNA	Affymetrix Proprietary Database	ENSG00000200150	chr14:101422577-101422649 (+)	73	TGAATCAATGGTGACCACTGGTGGCATATAAGTCATGGATGATGAATATGAGAAGAAAAGAATCTAGGTTTTT
ENSG00000200191_st	2.53105	1.86943	1.15156	1.63445	miRNA-3_0	Homo sapiens	2011-10-14	snoRNA	Affymetrix Proprietary Database	ENSG00000200191	chr8:72727729-72727860 (-)	132	TCCACAGGTGAGATCATCCTTACCTGTTCCTTCTTTTGGAGGGCAGAGTTCACGATGACTAGAGTTTACATGATATGTGATTAATTCTCTGCATAATCAGGATTTGCAACATTCTGTTTGCTCCTACCTGAT
ENSG00000200191_x_st	2.78924	1.98798	1.01718	1.91264	miRNA-3_0	Homo sapiens	2011-10-14	snoRNA	Affymetrix Proprietary Database	ENSG00000200191	chr8:72727729-72727860 (-)	132	TCCACAGGTGAGATCATCCTTACCTGTTCCTTCTTTTGGAGGGCAGAGTTCACGATGACTAGAGTTTACATGATATGTGATTAATTCTCTGCATAATCAGGATTTGCAACATTCTGTTTGCTCCTACCTGAT
ENSG00000200206_st	2.40361	2.11788	0.957898	1.95686	miRNA-3_0	Homo sapiens	2011-10-14	snoRNA	Affymetrix Proprietary Database	ENSG00000200206	chr15:86716429-86716501 (-)	73	GTTTCTGATGAAGCCTATGTTGGTAGAGACATCTGAGAGTATTGATGAATGCCAACAGCTTAAATGGAGAAAA
ENSG00000200206_x_st	2.40361	1.74719	1.0312	2.01003	miRNA-3_0	Homo sapiens	2011-10-14	snoRNA	Affymetrix Proprietary Database	ENSG00000200206	chr15:86716429-86716501 (-)	73	GTTTCTGATGAAGCCTATGTTGGTAGAGACATCTGAGAGTATTGATGAATGCCAACAGCTTAAATGGAGAAAA
ENSG00000200222_st	2.78924	1.83741	1.09415	2.4602	miRNA-3_0	Homo sapiens	2011-10-14	snoRNA	Affymetrix Proprietary Database	ENSG00000200222	chr3:64057484-64057695 (-)	212	AAGATTATACTTTCAGGAATCATTTCTATAGTTTGTTACTAGAGAAAGTTCTCTGAATGTGTAAAGCATGAAAAACCACAAGGAGACACAGTGTCTGCTCCTGACTGAAAAGCCAGCTCTTGGTGTTGCTCTGCTGCAACTGCTATTTGCCATTGATAACCATTCTTCTCTTCCTCTGGGATAGTAAGAGGGAGAGACTGCAGTCTGAGTGG
ENSG00000200235_st	2.65986	2.53779	1.05755	2.04713	miRNA-3_0	Homo sapiens	2011-10-14	snoRNA	Affymetrix Proprietary Database	ENSG00000200235	chr5:139959252-139959377 (+)	126	AAACCCCTGTTCACTTTGCCAAATGGATTTGTGTCTTTATTGCTCATTAATTGGGGCAAAGGAAATATCCTTTTAAAACTCAGGCAAACTGAGTGTTTGTCTTGTATCCTGTCAGAGGAAAGAAAT
ENSG00000200235_x_st	3.04618	2.44911	1.00413	2.5274	miRNA-3_0	Homo sapiens	2011-10-14	snoRNA	Affymetrix Proprietary Database	ENSG00000200235	chr5:139959252-139959377 (+)	126	AAACCCCTGTTCACTTTGCCAAATGGATTTGTGTCTTTATTGCTCATTAATTGGGGCAAAGGAAATATCCTTTTAAAACTCAGGCAAACTGAGTGTTTGTCTTGTATCCTGTCAGAGGAAAGAAAT
ENSG00000200237_st	3.04618	2.1389	0.938568	2.94567	miRNA-3_0	Homo sapiens	2011-10-14	snoRNA	Affymetrix Proprietary Database	ENSG00000200237	chr19:9930630-9930770 (+)	141	CTACAGATATTTTCTGAATTGGCAAGTCCACCAAGAAACTATAAAAATGTGTGTGTGCAATGGCTGCACACAGCAGCTTCCTTGGTAGTGTACGCAGCCTGTTGGTTGTATGGGTTGCTCTAAGGGACCTTGGAGACAGGC
ENSG00000200288_st	2.27822	2.24109	0.886057	1.81234	miRNA-3_0	Homo sapiens	2011-10-14	snoRNA	Affymetrix Proprietary Database	ENSG00000200288	chr3:177342070-177342197 (-)	128	TTTGAGGTCTTTCCCGATGGGACTTTTCTGTAGGCTGCACATCATTGGAAACGCCTCATAGAGTTAACTCTGTGGTTTTACTTTACTCACAGGACTCTTGTTAGATCTGTGGGAACTACAAGACAGTT
ENSG00000200288_x_st	2.78924	2.21163	0.634677	2.5109	miRNA-3_0	Homo sapiens	2011-10-14	snoRNA	Affymetrix Proprietary Database	ENSG00000200288	chr3:177342070-177342197 (-)	128	TTTGAGGTCTTTCCCGATGGGACTTTTCTGTAGGCTGCACATCATTGGAAACGCCTCATAGAGTTAACTCTGTGGTTTTACTTTACTCACAGGACTCTTGTTAGATCTGTGGGAACTACAAGACAGTT
ENSG00000200294_st	3.17192	2.21292	0.95623	2.39679	miRNA-3_0	Homo sapiens	2011-10-14	snoRNA	Affymetrix Proprietary Database	ENSG00000200294	chr10:73940616-73940747 (+)	132	TTCCAAAGAATTGAGTTCAGTTCAAGGCAGCTTCCCTGTTCTGTTAACGAAACTTTGGGACATTGAAATGGGCTACGGGAGATGATTGGTTCAAAAGCATTATTCTATTCATTTGCCTTTTTTTTTGGAGAC
ENSG00000200294_x_st	2.03577	1.98786	1.00413	1.82822	miRNA-3_0	Homo sapiens	2011-10-14	snoRNA	Affymetrix Proprietary Database	ENSG00000200294	chr10:73940616-73940747 (+)	132	TTCCAAAGAATTGAGTTCAGTTCAAGGCAGCTTCCCTGTTCTGTTAACGAAACTTTGGGACATTGAAATGGGCTACGGGAGATGATTGGTTCAAAAGCATTATTCTATTCATTTGCCTTTTTTTTTGGAGAC
ENSG00000200318_x_st	4.41122	3.48961	1.35939	3.71209	miRNA-3_0	Homo sapiens	2011-10-14	snoRNA	Affymetrix Proprietary Database	ENSG00000200318	chr15:59052666-59052880 (-)	215	AAGACTATACTTTCAGGGATCATTTGTATAGTTCGTTACTAGAGAATTTTCTCTGAATGTGTAGAACACCAGAAACCACAAGGAGGAGGCGCAGCGTTCTCTCCTGAGCGTGAAGCCGGGTCCTGGTGTTGCTTCACTGCAACTGCCATTTGCCATTGATGATTGTTCTTCTCTTCCTTTGGGAGAGTAAGAGGCAAAGGATGCAGTCTGAATGG
ENSG00000200355_st	2.53105	2.10781	1.12726	2.36248	miRNA-3_0	Homo sapiens	2011-10-14	snoRNA	Affymetrix Proprietary Database	ENSG00000200355	chr3:172489067-172489195 (-)	129	TTATGAATATACTCACCGTTTTGATTTTATAATAGTAACGACAAGCTAAACATTCACTATATTAAGACCACGCGTGTGTCTCAGACTTACCTTTCCCTAGGTCTGTTTTTATAAATGCTGGTGATAAAC
ENSG00000200377_st	2.78924	2.01492	0.816024	2.79924	miRNA-3_0	Homo sapiens	2011-10-14	snoRNA	Affymetrix Proprietary Database	ENSG00000200377	chr2:154303327-154303397 (-)	71	CTATTAGGATGACAATATTTTTTGTCAGCAGCAGCTTACCTAATGAGTGTTGATGCTTTGGGTCTGAGTGA
ENSG00000200385_st	2.03577	1.96726	1.35777	2.12947	miRNA-3_0	Homo sapiens	2011-10-14	snoRNA	Affymetrix Proprietary Database	ENSG00000200385	chr14:38189630-38189766 (+)	137	TCACAGCTTTATTAATAGAAGCCAAACTCTCTGTGGGCTTCTCACAGTGTACCCATTGCCAGAGTAAACTGCAGCCTTGAACCATTGCTCAGCCTCCTTACCCATGAGCTATGAACACTGAAGCAGGTTGCACAGTG
ENSG00000200398_x_st	3.04618	2.78439	0.890456	2.43956	miRNA-3_0	Homo sapiens	2011-10-14	snoRNA	Affymetrix Proprietary Database	ENSG00000200398	chr15:25458795-25458876 (+)	82	CAGTCAGTGTCGAGAACCTTATATTGTTCTGAAGAGAGGTGGTGACTTAAAAATCATGCTCAATAGGATTACGCTGAGGCCC
ENSG00000200418_st	2.40361	2.25216	1.33865	2.74009	miRNA-3_0	Homo sapiens	2011-10-14	snoRNA	Affymetrix Proprietary Database	ENSG00000200418	chr3:186504112-186504234 (+)	123	ATGCAGGTACTGTTACAATACAACTGATGTGTTTTGTTGTCGTTCCCCCTGCTTAAAGCACTTGATGCATAACTCTGTCTACCTTCATTCCGTAGTAAGACAGAGACGCTTGGCTTCAGACAT
ENSG00000200422_st	3.29467	2.392	1.10843	2.89904	miRNA-3_0	Homo sapiens	2011-10-14	snoRNA	Affymetrix Proprietary Database	ENSG00000200422	chrX:86401736-86401807 (+)	72	GGTCAATGATGTAATGGCATGTATTAGCTGAATCCAAAGTTGAAGTGAATTCTAAAATTACACCAAGACCTT
ENSG00000200422_x_st	3.41368	2.47442	1.2876	2.78555	miRNA-3_0	Homo sapiens	2011-10-14	snoRNA	Affymetrix Proprietary Database	ENSG00000200422	chrX:86401736-86401807 (+)	72	GGTCAATGATGTAATGGCATGTATTAGCTGAATCCAAAGTTGAAGTGAATTCTAAAATTACACCAAGACCTT
ENSG00000200442_st	3.41368	2.95673	1.93535	3.02468	miRNA-3_0	Homo sapiens	2011-10-14	snoRNA	Affymetrix Proprietary Database	ENSG00000200442	chr6:166513341-166513412 (+)	72	GGTCAATGATGTCGTGGCATGTATCAGCTGAATCCAAAGTTGATGTGAGTTCCAAAATTATACTGAGACTTT
ENSG00000200442_x_st	3.52834	2.22635	1.15466	3.03362	miRNA-3_0	Homo sapiens	2011-10-14	snoRNA	Affymetrix Proprietary Database	ENSG00000200442	chr6:166513341-166513412 (+)	72	GGTCAATGATGTCGTGGCATGTATCAGCTGAATCCAAAGTTGATGTGAGTTCCAAAATTATACTGAGACTTT
ENSG00000200492_st	3.29467	3.44389	1.12994	3.63872	miRNA-3_0	Homo sapiens	2011-10-14	snoRNA	Affymetrix Proprietary Database	ENSG00000200492	chr6:92829240-92829349 (+)	110	GCATTCTTTCCTAAATGTGAAGCCAGCTCTTGGTGTTGCTTCAACTGCCACTTGCCATTAATGACAGTTCTTCTTTCCCACTGGGAGAATAAAAAGGAGAGAATGCAGTC
ENSG00000200492_x_st	2.65986	2.34459	1.43033	3.41823	miRNA-3_0	Homo sapiens	2011-10-14	snoRNA	Affymetrix Proprietary Database	ENSG00000200492	chr6:92829240-92829349 (+)	110	GCATTCTTTCCTAAATGTGAAGCCAGCTCTTGGTGTTGCTTCAACTGCCACTTGCCATTAATGACAGTTCTTCTTTCCCACTGGGAGAATAAAAAGGAGAGAATGCAGTC
ENSG00000200496_st	3.29467	2.89727	1.05755	2.50331	miRNA-3_0	Homo sapiens	2011-10-14	snoRNA	Affymetrix Proprietary Database	ENSG00000200496	chr11:123172098-123172231 (+)	134	CTGTCAGGTGGGATAACCCTTCCCTGTTCCTCCGTTTGGAGGGCAGATAGAACATGATGACTGGAGATGCATGAAATGTGACTAATGTCTCTGTGTAATCAGGACTTGCAACACCCTGATTGCTCCTATCTGAT
ENSG00000200496_x_st	2.91832	2.81047	1.43033	2.61261	miRNA-3_0	Homo sapiens	2011-10-14	snoRNA	Affymetrix Proprietary Database	ENSG00000200496	chr11:123172098-123172231 (+)	134	CTGTCAGGTGGGATAACCCTTCCCTGTTCCTCCGTTTGGAGGGCAGATAGAACATGATGACTGGAGATGCATGAAATGTGACTAATGTCTCTGTGTAATCAGGACTTGCAACACCCTGATTGCTCCTATCTGAT
ENSG00000200536_st	2.03577	2.2894	1.16662	2.18715	miRNA-3_0	Homo sapiens	2011-10-14	snoRNA	Affymetrix Proprietary Database	ENSG00000200536	chr1:110815106-110815229 (+)	124	AAGTCATTTCAAAGAGGGCTTGGATGGCTATGAAACCAGAGCTCTTAAGGTTATAATAAGATTGAAATTTTCCATAGGATGCTGTAGTCACACAATAGTGCTGTTTTCTTGAGGAGACAGAAGA
ENSG00000200538_st	2.65986	2.22229	1.11779	1.87746	miRNA-3_0	Homo sapiens	2011-10-14	snoRNA	Affymetrix Proprietary Database	ENSG00000200538	chr17:46459734-46459948 (-)	215	AAGACTATACTTTCAGGGATCATTTCTATAGTTAGTTGCTAGAGAAGTTTCTCTGGACATGTGGAGCACCAGAAACCATGAGAAGGAGATGTAGTGTTCTCTCCGGAGCATGAAGCTGGCTCTTGGTGTTGCTTCGCTGCACCTGCCATTTGCCATTGACAATCATTCTTCTCTTCCTCTGGGAGAGTAAGGAGGAGAGGACACAGTCTGAGTGG
ENSG00000200538_x_st	2.65986	1.98908	0.880332	2.23326	miRNA-3_0	Homo sapiens	2011-10-14	snoRNA	Affymetrix Proprietary Database	ENSG00000200538	chr17:46459734-46459948 (-)	215	AAGACTATACTTTCAGGGATCATTTCTATAGTTAGTTGCTAGAGAAGTTTCTCTGGACATGTGGAGCACCAGAAACCATGAGAAGGAGATGTAGTGTTCTCTCCGGAGCATGAAGCTGGCTCTTGGTGTTGCTTCGCTGCACCTGCCATTTGCCATTGACAATCATTCTTCTCTTCCTCTGGGAGAGTAAGGAGGAGAGGACACAGTCTGAGTGG
ENSG00000200545_st	2.27822	2.30148	1.20151	2.61261	miRNA-3_0	Homo sapiens	2011-10-14	snoRNA	Affymetrix Proprietary Database	ENSG00000200545	chr10:19887176-19887391 (+)	216	AAGACTGTGCTTTCAGGGATCATGTCTATAGTTTGCCACTAGAGAAGTTTTTTTGAACATGTAGTAGGGCACCAGAAGCACAAGGAAGAGGCACAGCCTTCTCTCCTGAGCATGAATCTGGCTCTTGGTCTTGCTTTGTTCCAGCTACCATTTGCCATTGATTATGTCCTTCTCTTCCTTCCAGAAAGTAAAAGGGAGAGAATGCAGTCTGAGTGG
ENSG00000200620_st	2.65986	2.22664	1.64396	2.77867	miRNA-3_0	Homo sapiens	2011-10-14	snoRNA	Affymetrix Proprietary Database	ENSG00000200620	chrX:15734331-15734469 (+)	139	TACCTCCCAGGATGGCATCTGGAAGTGGATAGTATTCTGCCAGCTTTGGAAACTGGATGAAAAGCAAATCTGGCAGAGGTACCCATTTCATTCCCAGCTTGCTCAGTAGCTGGTGATTGGAAGAAACTCTGCAACAGTG
ENSG00000200620_x_st	3.29467	2.19771	1.52026	2.0999	miRNA-3_0	Homo sapiens	2011-10-14	snoRNA	Affymetrix Proprietary Database	ENSG00000200620	chrX:15734331-15734469 (+)	139	TACCTCCCAGGATGGCATCTGGAAGTGGATAGTATTCTGCCAGCTTTGGAAACTGGATGAAAAGCAAATCTGGCAGAGGTACCCATTTCATTCCCAGCTTGCTCAGTAGCTGGTGATTGGAAGAAACTCTGCAACAGTG
ENSG00000200652_st	2.03577	2.18228	1.25827	2.29427	miRNA-3_0	Homo sapiens	2011-10-14	snoRNA	Affymetrix Proprietary Database	ENSG00000200652	chr16:28190419-28190544 (+)	126	AGATCATTTCAAAGAGGGCTCGTGGGGCTATGAAACCATGAGCTCTTAATGCTATGACCAAAGACTGAAGTTCTCTATAGGACGCCATAGCACTCAATGGTGCTGTTTTCCTGAGGAGACATAAGA
ENSG00000200652_x_st	2.78924	1.57154	0.913457	1.74389	miRNA-3_0	Homo sapiens	2011-10-14	snoRNA	Affymetrix Proprietary Database	ENSG00000200652	chr16:28190419-28190544 (+)	126	AGATCATTTCAAAGAGGGCTCGTGGGGCTATGAAACCATGAGCTCTTAATGCTATGACCAAAGACTGAAGTTCTCTATAGGACGCCATAGCACTCAATGGTGCTGTTTTCCTGAGGAGACATAAGA
ENSG00000200654_st	3.74303	2.80918	1.2047	2.71805	miRNA-3_0	Homo sapiens	2011-10-14	snoRNA	Affymetrix Proprietary Database	ENSG00000200654	chr2:65385796-65385994 (+)	199	TCCAGCAGTCGTTAGCTCTCCTGGCTAGTGTGATGCCTGTGATGGTGTTTCACTGTTGGAACAGCAAGCACTGTCTTAATTGAGGCTTGGCTCCGGGTGCTGTTTTGGTGTGGGGCCAAGTATACCTTTGGGCAGTGTTTTGCACTTCTGAGAGTGAAATGACTCCTGTGGAGTCGGTCCTAATCTGAGTGCAAACAAT
ENSG00000200677_st	2.03577	1.80181	0.967896	2.10377	miRNA-3_0	Homo sapiens	2011-10-14	snoRNA	Affymetrix Proprietary Database	ENSG00000200677	chr15:91298473-91298542 (-)	70	CTATTATGATGAGATTACGCTCTGTGGTCCGTGTTTCTGAAACACAGGATTTTGTGGAAGTTCTCATTTG
ENSG00000200677_x_st	2.15546	2.04675	0.886954	1.88711	miRNA-3_0	Homo sapiens	2011-10-14	snoRNA	Affymetrix Proprietary Database	ENSG00000200677	chr15:91298473-91298542 (-)	70	CTATTATGATGAGATTACGCTCTGTGGTCCGTGTTTCTGAAACACAGGATTTTGTGGAAGTTCTCATTTG
ENSG00000200693_st	2.27822	1.81569	0.940578	2.06903	miRNA-3_0	Homo sapiens	2011-10-14	snoRNA	Affymetrix Proprietary Database	ENSG00000200693	chr14:64118015-64118217 (-)	203	AAGACCATATTTTCAGGGATCATTTCTATAGTTCATTCATTACTAGAGAAGTTTCTCTGAACATGCAGGGCACCGCAAACCATGAGGAAGAGGCACAGCATTCTCTTCTGAGCCTGAAGCCAGCTCTTCTTGCTTCACTGCCATTTGCCCTTCATGATCATTCTCTTCCTGCAGGAGAGTAAGAAAGGATGCAGTCTGAGTGG
ENSG00000200706_st	1.59304	1.92209	0.871307	1.57228	miRNA-3_0	Homo sapiens	2011-10-14	snoRNA	Affymetrix Proprietary Database	ENSG00000200706	chr6:38175050-38175121 (+)	72	GGTCAATGATGTAATGGCATGTATTAGCTGAATCCAGAGTTGATATGAGTTCTAAAATTACACTGAAGCTGG
ENSG00000200706_x_st	2.03577	2.10993	1.63024	2.21864	miRNA-3_0	Homo sapiens	2011-10-14	snoRNA	Affymetrix Proprietary Database	ENSG00000200706	chr6:38175050-38175121 (+)	72	GGTCAATGATGTAATGGCATGTATTAGCTGAATCCAGAGTTGATATGAGTTCTAAAATTACACTGAAGCTGG
ENSG00000200733_st	1.9195	1.81136	0.978047	1.81136	miRNA-3_0	Homo sapiens	2011-10-14	snoRNA	Affymetrix Proprietary Database	ENSG00000200733	chr13:90489424-90489491 (+)	68	TGTCAGTGCTGAAACTTTGTCAAGTTATGCTACTGACATGAAGTAATGATACAGTATATCTGAGGAGA
ENSG00000200753_st	2.65986	1.66351	1.18775	2.27034	miRNA-3_0	Homo sapiens	2011-10-14	snoRNA	Affymetrix Proprietary Database	ENSG00000200753	chr7:20416954-20417024 (+)	71	CTACAAAGATAGCAACACTTTTCATCAACAGCAGTTCACCTAGAGAGAGTCGACACTTTTTGTCTGAGTGA
ENSG00000200753_x_st	1.69803	1.82829	1.18482	1.92893	miRNA-3_0	Homo sapiens	2011-10-14	snoRNA	Affymetrix Proprietary Database	ENSG00000200753	chr7:20416954-20417024 (+)	71	CTACAAAGATAGCAACACTTTTCATCAACAGCAGTTCACCTAGAGAGAGTCGACACTTTTTGTCTGAGTGA
ENSG00000200801_x_st	3.17192	2.06488	0.817388	1.87333	miRNA-3_0	Homo sapiens	2011-10-14	snoRNA	Affymetrix Proprietary Database	ENSG00000200801	chr15:25467495-25467575 (+)	81	GGGTGGTGATGAGAACCTTGTATTCTTCTGAAGAGAGGTGATGACTTAAAAACCATGCTCAATAGGATTACACTTAGGCCG
ENSG00000200879_st	8.50492	3.78117	2.57828	4.43247	miRNA-3_0	Homo sapiens	2011-10-14	snoRNA	Affymetrix Proprietary Database	ENSG00000200879	chr11:122928785-122928869 (-)	85	TCACAATGATGAATGGTCCAAAACATTCGCGGTTTCCACCAGAATTCAAGGTGTTGGCAACTACCTTCCTTGGATGTCTGAGTGA
ENSG00000200891_st	2.40361	3.02015	1.63024	3.02015	miRNA-3_0	Homo sapiens	2011-10-14	snoRNA	Affymetrix Proprietary Database	ENSG00000200891	chr10:89754375-89754452 (-)	78	CAGTCCAGCCTCTGATGAAGCCTATGTTAGTAGGCACATCTGAGTGGTAATGAATGCCAGCAGCTCTGATGAAAAAAA
ENSG00000200891_x_st	3.74303	2.75563	1.32175	3.07514	miRNA-3_0	Homo sapiens	2011-10-14	snoRNA	Affymetrix Proprietary Database	ENSG00000200891	chr10:89754375-89754452 (-)	78	CAGTCCAGCCTCTGATGAAGCCTATGTTAGTAGGCACATCTGAGTGGTAATGAATGCCAGCAGCTCTGATGAAAAAAA
ENSG00000200897_st	4.54078	3.44598	1.12726	3.29148	miRNA-3_0	Homo sapiens	2011-10-14	snoRNA	Affymetrix Proprietary Database	ENSG00000200897	chr12:107768524-107768604 (+)	81	TTTAGGAACAGCCTTTGAGGAAGCCTGTGTTTGTAGGGACATCTGAGAGTGTTGATGAATGCCAACGGCTCTGATGGAAAA
ENSG00000200897_x_st	3.41368	2.69353	1.32175	2.04501	miRNA-3_0	Homo sapiens	2011-10-14	snoRNA	Affymetrix Proprietary Database	ENSG00000200897	chr12:107768524-107768604 (+)	81	TTTAGGAACAGCCTTTGAGGAAGCCTGTGTTTGTAGGGACATCTGAGAGTGTTGATGAATGCCAACGGCTCTGATGGAAAA
ENSG00000200969_st	3.52834	3.35551	1.12726	3.72805	miRNA-3_0	Homo sapiens	2011-10-14	snoRNA	Affymetrix Proprietary Database	ENSG00000200969	chr9:84503833-84503900 (+)	68	CGGGTGGTGATGACCCCAACATTCCATCTGAATGCCTGTGCTGAAACCCAGAGGCTGTTTCTGAACCA
ENSG00000200969_x_st	3.84269	4.10361	1.39606	4.07557	miRNA-3_0	Homo sapiens	2011-10-14	snoRNA	Affymetrix Proprietary Database	ENSG00000200969	chr9:84503833-84503900 (+)	68	CGGGTGGTGATGACCCCAACATTCCATCTGAATGCCTGTGCTGAAACCCAGAGGCTGTTTCTGAACCA
ENSG00000200991_st	3.04618	2.69836	1.55593	2.41563	miRNA-3_0	Homo sapiens	2011-10-14	snoRNA	Affymetrix Proprietary Database	ENSG00000200991	chr15:85395729-85395846 (-)	118	AGGTCATTTCAAAGAGGCTGCAAAACCAAGAGCTCTTAACGCTGTGAGCAAAGATGGAAGTTCTCTCTAGGATGCCATGGCACTCGATGGTGGTATGTTTTCCTGGGGAGATATAAGA
ENSG00000200991_x_st	2.78924	2.4301	1.05755	2.59599	miRNA-3_0	Homo sapiens	2011-10-14	snoRNA	Affymetrix Proprietary Database	ENSG00000200991	chr15:85395729-85395846 (-)	118	AGGTCATTTCAAAGAGGCTGCAAAACCAAGAGCTCTTAACGCTGTGAGCAAAGATGGAAGTTCTCTCTAGGATGCCATGGCACTCGATGGTGGTATGTTTTCCTGGGGAGATATAAGA
ENSG00000200999_st	2.03577	1.50421	1.13245	1.71383	miRNA-3_0	Homo sapiens	2011-10-14	snoRNA	Affymetrix Proprietary Database	ENSG00000200999	chr4:26703931-26704010 (+)	80	TTGATCTACCTCTGATGAAACCTGTGTTGGTGGGGACATCTGAGAGTGTTGATGAATGCCAGTGACTCTGATAGAAAAAA
ENSG00000200999_x_st	3.63821	3.17183	1.16257	3.82105	miRNA-3_0	Homo sapiens	2011-10-14	snoRNA	Affymetrix Proprietary Database	ENSG00000200999	chr4:26703931-26704010 (+)	80	TTGATCTACCTCTGATGAAACCTGTGTTGGTGGGGACATCTGAGAGTGTTGATGAATGCCAGTGACTCTGATAGAAAAAA
ENSG00000201003_st	2.27822	1.72448	0.9887	2.04399	miRNA-3_0	Homo sapiens	2011-10-14	snoRNA	Affymetrix Proprietary Database	ENSG00000201003	chr1:54236691-54236826 (-)	136	GGGCATACCCGTAGACCTTGCCTGACTGTGCTCATGTCCAGGCAGGGGGGACATTGTATTCGAGATTAATTTGAAGTTCCTGCCAGCTTTATCCAGCTTAATCAGTGGCTGGATAAATAGCAGGACTGTAACATTC
ENSG00000201009_s_st	10.5087	7.1171	4.49146	7.47105	miRNA-3_0	Homo sapiens	2011-10-14	snoRNA	Affymetrix Proprietary Database	ENSG00000201009	chr7:132437783-132437886 (+)	104	TGCTGGAGTGATGAAAAAGTATCTTCAGGTGTGGCTGTGGCCACCTTGGCCACCTGTGTGTCACTTGCCAATGCAAGGACTTGTCATAGTTACACTGACTGTTA
ENSG00000201009_st	3.17192	2.68446	1.02883	2.67139	miRNA-3_0	Homo sapiens	2011-10-14	snoRNA	Affymetrix Proprietary Database	ENSG00000201009	chr7:132437783-132437886 (+)	104	TGCTGGAGTGATGAAAAAGTATCTTCAGGTGTGGCTGTGGCCACCTTGGCCACCTGTGTGTCACTTGCCAATGCAAGGACTTGTCATAGTTACACTGACTGTTA
ENSG00000201009_x_st	4.02692	3.34934	1.14106	3.4173	miRNA-3_0	Homo sapiens	2011-10-14	snoRNA	Affymetrix Proprietary Database	ENSG00000201009	chr7:132437783-132437886 (+)	104	TGCTGGAGTGATGAAAAAGTATCTTCAGGTGTGGCTGTGGCCACCTTGGCCACCTGTGTGTCACTTGCCAATGCAAGGACTTGTCATAGTTACACTGACTGTTA
ENSG00000201025_st	3.04618	2.68506	1.12187	2.14619	miRNA-3_0	Homo sapiens	2011-10-14	snoRNA	Affymetrix Proprietary Database	ENSG00000201025	chr21:17657017-17657089 (-)	73	GTTTCTGATGAAGCCTATGTTGGTAGGGACAACTAAGGTTGTTGATGAATGCTAACAGCTCTAACACACACAC
ENSG00000201036_st	2.15546	2.19566	1.30029	1.95191	miRNA-3_0	Homo sapiens	2011-10-14	snoRNA	Affymetrix Proprietary Database	ENSG00000201036	chr14:101445339-101445427 (+)	89	TGGACTGTTGATGACAAGTGGTGGCTTATGTGGTTGTACATGCTGGTTGTATATGAAGAATATTACATATCTGAAACTTTGAGGTCCAA
ENSG00000201042_s_st	5.36723	6.66439	3.26588	7.31937	miRNA-3_0	Homo sapiens	2011-10-14	snoRNA	Affymetrix Proprietary Database	ENSG00000201042	chr12:119326239-119326369 (-)	131	CCCTCCTACAAAGGCATGTCTATAATTCCTTGTCTTTGGACATGTAAGAATTGGAGGGACAGAAATGTGGACTTGGAGAAATCTGGGGCCAGCTTTCTCATCACAGGCTCAACATCAACCATGCCACATAG
ENSG00000201042_st	1.9195	2.00144	1.0312	2.91895	miRNA-3_0	Homo sapiens	2011-10-14	snoRNA	Affymetrix Proprietary Database	ENSG00000201042	chr12:119326239-119326369 (-)	131	CCCTCCTACAAAGGCATGTCTATAATTCCTTGTCTTTGGACATGTAAGAATTGGAGGGACAGAAATGTGGACTTGGAGAAATCTGGGGCCAGCTTTCTCATCACAGGCTCAACATCAACCATGCCACATAG
ENSG00000201042_x_st	2.78924	2.41679	1.63024	2.58268	miRNA-3_0	Homo sapiens	2011-10-14	snoRNA	Affymetrix Proprietary Database	ENSG00000201042	chr12:119326239-119326369 (-)	131	CCCTCCTACAAAGGCATGTCTATAATTCCTTGTCTTTGGACATGTAAGAATTGGAGGGACAGAAATGTGGACTTGGAGAAATCTGGGGCCAGCTTTCTCATCACAGGCTCAACATCAACCATGCCACATAG
ENSG00000201129_st	4.8215	3.38067	1.0312	3.38067	miRNA-3_0	Homo sapiens	2011-10-14	snoRNA	Affymetrix Proprietary Database	ENSG00000201129	chr1:154232203-154232338 (+)	136	GGGCATACCCGTAGACCTTGTCTGACTGTGCTCATGGCCAGGCAGGGGGGACAGTGTATGCAAGAGTAATGTGGAGTTTGTGCTAACTCTAGCCAGCTTAATTAGTGACTGGATAAATTGCACAACTCTCACATTC
ENSG00000201133_st	2.65986	2.36921	1.05755	2.77899	miRNA-3_0	Homo sapiens	2011-10-14	snoRNA	Affymetrix Proprietary Database	ENSG00000201133	chr7:51003047-51003190 (-)	144	CTATCAAAAGTTACTTTTTGTGGGGTGGAAGTTTTTAAAATAACCTTTACCTACGTGGGCTGTTTTGGAAAATAAAGAAAAGACCACACTCAGCAGAGGGCTATACCCCTTAGTATAGTTCACCACTATTTTGCAGCTTATATT
ENSG00000201151_st	2.78924	2.14628	1.04115	1.96734	miRNA-3_0	Homo sapiens	2011-10-14	snoRNA	Affymetrix Proprietary Database	ENSG00000201151	chr20:33704939-33705010 (-)	72	CTAAAACAATGTCAATAGTTTTCATCAACAGCAGTTGAACCTAGTAAGTGTCGATACTTTGGGTCTGAGTGG
ENSG00000201157_st	3.17192	3.43621	1.12726	3.25727	miRNA-3_0	Homo sapiens	2011-10-14	snoRNA	Affymetrix Proprietary Database	ENSG00000201157	chr8:18837129-18837282 (+)	154	TATTCTTCTTGTTAGAGCTCGGAGTTGAGGCCAGTGACTGGCCAATGAACTCACAAGTGTAGACAGGGTGTTACGCAAGGGACAAGTTTTTCACTAACACCACAAGAGTCTCTGGCCCAATGAGAGGAGTTTAATAGAAATTCTTGCTACAACT
ENSG00000201199_s_st	6.56486	6.4694	3.19772	5.03323	miRNA-3_0	Homo sapiens	2011-10-14	snoRNA	Affymetrix Proprietary Database	ENSG00000201199	chr11:93454708-93454787 (+)	80	GATCAATGATGAAACTAGCCAAATCTGAGCATCAGAAGTCTTTCCAGTCTACCTGATGCATGATCTCTACAGTTCTGAGA
ENSG00000201209_st	2.40361	3.41668	1.2876	3.17292	miRNA-3_0	Homo sapiens	2011-10-14	snoRNA	Affymetrix Proprietary Database	ENSG00000201209	chr22:28628744-28628811 (-)	68	CAGCCCTAAAATGGAAAAAATTTAAAATTACTTAGACAATGTGATGTCATCAAAGGAACCCTAAGTAA
ENSG00000201229_st	2.03577	2.15862	1.05755	1.77959	miRNA-3_0	Homo sapiens	2011-10-14	snoRNA	Affymetrix Proprietary Database	ENSG00000201229	chr3:183169645-183169776 (+)	132	AGGTTGGATTCATTGTTACAATATAGCTGTGAAGTGCTATGTTGTCCTTGCCCCCTGCTCAAAGCAATTGTTTCCCACAATCTCTGTCTCACTCGGTTCTATAGTAAGACATGGACGCTTGGTCTCAAACAT
ENSG00000201245_st	2.03577	1.57648	1.37229	1.82982	miRNA-3_0	Homo sapiens	2011-10-14	snoRNA	Affymetrix Proprietary Database	ENSG00000201245	chr13:100436111-100436237 (-)	127	AGGTTATTTCAAAGAGGGCTCATGAGGCTATGAAACCAAGAACTCTTAATGCTATGACCAAAGATTGAAGTTCTCTATAGAATGCCATAGCACTCAATAATGTTATGTTTTCTTGAGGCATATAAGA
ENSG00000201245_x_st	2.53105	2.32997	1.29752	2.67531	miRNA-3_0	Homo sapiens	2011-10-14	snoRNA	Affymetrix Proprietary Database	ENSG00000201245	chr13:100436111-100436237 (-)	127	AGGTTATTTCAAAGAGGGCTCATGAGGCTATGAAACCAAGAACTCTTAATGCTATGACCAAAGATTGAAGTTCTCTATAGAATGCCATAGCACTCAATAATGTTATGTTTTCTTGAGGCATATAAGA
ENSG00000201300_x_st	2.27822	3.30656	1.2085	3.08057	miRNA-3_0	Homo sapiens	2011-10-14	snoRNA	Affymetrix Proprietary Database	ENSG00000201300	chr15:25465644-25465725 (+)	82	GGGCTGATGATGAGAACCTTATATTGTCCTGAAAAGAGGTGATGACTTAACAATCATGCTCAATAGGATTACATTGAAGCCC
ENSG00000201316_st	3.52834	2.76402	1.13423	2.65107	miRNA-3_0	Homo sapiens	2011-10-14	snoRNA	Affymetrix Proprietary Database	ENSG00000201316	chr8:51927581-51927725 (+)	145	AATCTCCTGGGATTGTGTCTGGCGAGTGCCCAGTATTCTGCCACCTTCAGAAGGAAGGGAAAGCAAACCTTCATGAAAGCAGAGGCATTCATTCCATTCCCAGCTTGCTCCAGATCTGGCAGTTGGAAGACATTCTGCAACAATG
ENSG00000201329_st	3.52834	3.17516	1.12726	2.99416	miRNA-3_0	Homo sapiens	2011-10-14	snoRNA	Affymetrix Proprietary Database	ENSG00000201329	chr8:43233441-43233652 (+)	212	AATGCTATACTTTCATGGGTCATTTCTATAGTTTGTTATTAGAGAAGTTTCTCTGAATGTGTTGAGCACCAGAAACCACGAGGAGATGCAGCATTCTCTCCTGAACGGGAAGCCAGCTTTTGGCATTGCTTTGATGCAACTACCATTTGCCATTGATGGCAATGCATCGCTTCCTCTAGGAGTGTAAGAGGGAGTGGATGCAGTCAGAGTGG
ENSG00000201346_st	3.17192	2.35168	1.2876	2.46249	miRNA-3_0	Homo sapiens	2011-10-14	snoRNA	Affymetrix Proprietary Database	ENSG00000201346	chr20:3364876-3365086 (+)	211	AAGACTATACTTTCAGGGATCATTTCTGTAGTTCATTATTAGAGAGGTCTCTCTGAATGAGTAGAGCACTAGAAACCACAGAAGGAGGCACAGTGGTCTCTCCTGAGCATAAAGCTGGTTTTTGATGTTGCTTTGCTGCAACTGCCATTCGTCACTGATGACTGTTTTCTTCCTCTGGGAGAGTAAGAGGGAGAGGACACTATCTGAGTGT
ENSG00000201348_st	5.76224	4.48214	1.65768	4.50134	miRNA-3_0	Homo sapiens	2011-10-14	snoRNA	Affymetrix Proprietary Database	ENSG00000201348	chr20:8811833-8812040 (+)	208	CCAATGTGGATACACCCAGGAGGTCACTCTCTCCCCAGGCTGTGTCCAAGTAGCATAGGGGAGCACAGGGCTCTGTCCCCATGATGTACTGTCCTTTTCCATGACATTGGAGATGAAGCTGGACCTCAACTCTGCACATGCATATTCCTACAACTTCTCAGAGTCCTGTGGATAATGACGGAGGAGAGAAACCATGCAGGAAACAGCC
ENSG00000201368_st	3.17192	2.82816	1.32175	2.92556	miRNA-3_0	Homo sapiens	2011-10-14	snoRNA	Affymetrix Proprietary Database	ENSG00000201368	chr5:35429166-35429378 (+)	213	AAGACTATACTTTCAGGGATCATTTCTATAGCTCATTACTAGAGAAGTTCCCCTGAACGTGTAGAACACTGGCAACCATGAGGAGGACATGCAGTGTTCTGTCCTGAGTGTGAAGCTGGGTCTTGGTGTTGCTTTGCTGCAAGTACCATTTGCCACTGATGATTGTTTTTGTCTCCCTCTGGGACAGTAAGGGAAAGGACACAGTCTGAGTGA
ENSG00000201368_x_st	2.91832	2.45738	1.04739	2.3791	miRNA-3_0	Homo sapiens	2011-10-14	snoRNA	Affymetrix Proprietary Database	ENSG00000201368	chr5:35429166-35429378 (+)	213	AAGACTATACTTTCAGGGATCATTTCTATAGCTCATTACTAGAGAAGTTCCCCTGAACGTGTAGAACACTGGCAACCATGAGGAGGACATGCAGTGTTCTGTCCTGAGTGTGAAGCTGGGTCTTGGTGTTGCTTTGCTGCAAGTACCATTTGCCACTGATGATTGTTTTTGTCTCCCTCTGGGACAGTAAGGGAAAGGACACAGTCTGAGTGA
ENSG00000201376_st	2.40361	2.24201	1.0917	1.98867	miRNA-3_0	Homo sapiens	2011-10-14	snoRNA	Affymetrix Proprietary Database	ENSG00000201376	chr14:51710808-51710942 (+)	135	CTGCAGCTAGTTAACCTGACTTGTCCACCTCCCTGCTGGGGGCTCAGTGTGCAATGGTTGCAAAATGGAGATTCCCTGGTTGTGTATACACCTCATTTCTTGAATGTGTTGCTTTAAGGGTTCTTGAAGACATTA
ENSG00000201384_st	2.91832	2.75212	1.28058	2.93599	miRNA-3_0	Homo sapiens	2011-10-14	snoRNA	Affymetrix Proprietary Database	ENSG00000201384	chr14:77667369-77667483 (-)	115	AGGCAACTCTTAGAAGATGGATAGCTTCTCTTTTGCTGTGGGTGTGGCCACAAAACGTTTCCCACTTGGTTTTCTATCTGCTACCTTGCTCTTAGCCAGCCTATTGGGAACATTT
ENSG00000201388_s_st	2.72455	1.81517	1.21599	1.90349	miRNA-3_0	Homo sapiens	2011-10-14	snoRNA	Affymetrix Proprietary Database	ENSG00000201388	chr19:33099243-33099375 (-)	133	TTCTCACCTAAACCCAAGAATCACTGTTTCTTATAGCGGTGGTTTAAACAGAGGTGCAAACAGCAAGTGAATCTCGTCGCCTTTGCGGGGCTGTGGCCATGCCCCTCAAAGGAAATTTGGAGGCTCTACAGCC
ENSG00000201388_st	2.91832	1.96911	1.162	2.25075	miRNA-3_0	Homo sapiens	2011-10-14	snoRNA	Affymetrix Proprietary Database	ENSG00000201388	chr19:33099243-33099375 (-)	133	TTCTCACCTAAACCCAAGAATCACTGTTTCTTATAGCGGTGGTTTAAACAGAGGTGCAAACAGCAAGTGAATCTCGTCGCCTTTGCGGGGCTGTGGCCATGCCCCTCAAAGGAAATTTGGAGGCTCTACAGCC
ENSG00000201388_x_st	4.26904	2.50585	1.20151	2.70563	miRNA-3_0	Homo sapiens	2011-10-14	snoRNA	Affymetrix Proprietary Database	ENSG00000201388	chr19:33099243-33099375 (-)	133	TTCTCACCTAAACCCAAGAATCACTGTTTCTTATAGCGGTGGTTTAAACAGAGGTGCAAACAGCAAGTGAATCTCGTCGCCTTTGCGGGGCTGTGGCCATGCCCCTCAAAGGAAATTTGGAGGCTCTACAGCC
ENSG00000201393_st	3.52834	3.63084	1.32598	3.05997	miRNA-3_0	Homo sapiens	2011-10-14	snoRNA	Affymetrix Proprietary Database	ENSG00000201393	chr10:80127264-80127380 (+)	117	CCCTATATTCGAAAGTTATCCTGGTCATTGACAGTGCAGGGAGAGAAACTGCTGAAAGCATTCCCCCTTGTTTGGAGGGTCCACTCCTGTCCCTTCTAAACTCTGGAGTTTTCCACA
ENSG00000201398_st	2.27822	1.92722	1.056	2.71154	miRNA-3_0	Homo sapiens	2011-10-14	snoRNA	Affymetrix Proprietary Database	ENSG00000201398	chr3:153725156-153725291 (-)	136	TCGTCAGGTGGGAGAATTCTTACATGTTCCTCCTTTTGCAAGGCAGATTAGAACATGATGATTGGGGTTCGCATAATATGTGATTAACGTTTCTGTGTAATCAGGACTTGCAACATCCCGAATGCCCTTACCTGAC
ENSG00000201398_x_st	3.52834	3.33163	1.2876	2.12162	miRNA-3_0	Homo sapiens	2011-10-14	snoRNA	Affymetrix Proprietary Database	ENSG00000201398	chr3:153725156-153725291 (-)	136	TCGTCAGGTGGGAGAATTCTTACATGTTCCTCCTTTTGCAAGGCAGATTAGAACATGATGATTGGGGTTCGCATAATATGTGATTAACGTTTCTGTGTAATCAGGACTTGCAACATCCCGAATGCCCTTACCTGAC
ENSG00000201407_st	3.52834	2.17174	1.26473	2.65949	miRNA-3_0	Homo sapiens	2011-10-14	snoRNA	Affymetrix Proprietary Database	ENSG00000201407	chrX:24151303-24151434 (+)	132	CTTGCACCTAAACCCAAAGAATCACTGTTTCTTGAAGTGGTGGTTTAAACAAGGTGCAAACAGCAAGCGAATCTCATTACTTTTGGTGGCTGTGGCCATGCTCCTTAAAGTGAACTTAGAGGCTCTACATCC
ENSG00000201410_st	2.15546	2.1117	0.906508	1.87672	miRNA-3_0	Homo sapiens	2011-10-14	snoRNA	Affymetrix Proprietary Database	ENSG00000201410	chr3:86174366-86174437 (+)	72	AAATGTTATGATATGAGCAAAATGTTCAACTATTCCAAATGGGCTGAGTGAAAATAGGTTTTCTGAGCATCC
ENSG00000201448_st	2.40361	2.41348	1.05755	2.61261	miRNA-3_0	Homo sapiens	2011-10-14	snoRNA	Affymetrix Proprietary Database	ENSG00000201448	chr1:36884051-36884179 (-)	129	AAGCAGGATTCAGACTACAATATAGCTGTTAAGTGCTGTATTGTCATTCCCCCTGCTCAAATTAAAGTTGTTTCTTAACTATACCCATCTGCTATTCTGTAGCAGCCAGGGATGCTTGGTCACATACAT
ENSG00000201448_x_st	4.26904	2.862	1.28811	2.95008	miRNA-3_0	Homo sapiens	2011-10-14	snoRNA	Affymetrix Proprietary Database	ENSG00000201448	chr1:36884051-36884179 (-)	129	AAGCAGGATTCAGACTACAATATAGCTGTTAAGTGCTGTATTGTCATTCCCCCTGCTCAAATTAAAGTTGTTTCTTAACTATACCCATCTGCTATTCTGTAGCAGCCAGGGATGCTTGGTCACATACAT
ENSG00000201465_st	2.91832	2.31955	1.55593	3.10145	miRNA-3_0	Homo sapiens	2011-10-14	snoRNA	Affymetrix Proprietary Database	ENSG00000201465	chr7:137872744-137872875 (-)	132	AGCCTCCTGGTGCTCAGCACAGGATGTGTTCTTACCCTAACCAAATAGAAAGAGTAGGCTGAATTAACCTATGCCATATACACCTCAACCCAGGCCCTGCAACTCCTCTGTATTGTCAATGGGTGGACATGG
ENSG00000201467_st	1.69803	1.93294	1.05755	1.75194	miRNA-3_0	Homo sapiens	2011-10-14	snoRNA	Affymetrix Proprietary Database	ENSG00000201467	chrX:17062503-17062634 (-)	132	GGCGGCCCTTATCACAGCTGCAGCTGCTTCCACATAGCTGCTGCGGTCAAAAAGGAGCCCAGAGTCAGTTTCCTTGACCATCACCATTCTGTTTGCTATAAGTGATCTGTAACATTTTGCGAAAATACAGTT
ENSG00000201467_x_st	2.15546	2.86938	1.2297	2.69704	miRNA-3_0	Homo sapiens	2011-10-14	snoRNA	Affymetrix Proprietary Database	ENSG00000201467	chrX:17062503-17062634 (-)	132	GGCGGCCCTTATCACAGCTGCAGCTGCTTCCACATAGCTGCTGCGGTCAAAAAGGAGCCCAGAGTCAGTTTCCTTGACCATCACCATTCTGTTTGCTATAAGTGATCTGTAACATTTTGCGAAAATACAGTT
ENSG00000201500_st	2.40361	1.9517	1.12726	2.19588	miRNA-3_0	Homo sapiens	2011-10-14	snoRNA	Affymetrix Proprietary Database	ENSG00000201500	chr14:101443726-101443803 (+)	78	TGGACCAATGATGATGACTGGTGGTGTATGAGTTAAAGGTGATGAATAGTAAGTGTCTTTGTTAGTGGCAAGTTCAGA
ENSG00000201500_x_st	2.78924	2.33372	1.37517	1.90804	miRNA-3_0	Homo sapiens	2011-10-14	snoRNA	Affymetrix Proprietary Database	ENSG00000201500	chr14:101443726-101443803 (+)	78	TGGACCAATGATGATGACTGGTGGTGTATGAGTTAAAGGTGATGAATAGTAAGTGTCTTTGTTAGTGGCAAGTTCAGA
ENSG00000201502_st	1.9195	1.70757	1.04297	2.13326	miRNA-3_0	Homo sapiens	2011-10-14	snoRNA	Affymetrix Proprietary Database	ENSG00000201502	chr12:93659793-93659872 (+)	80	ATGTGATGCCTCTGATGAAGCCTATGTTAGTAGAGACATCTGAGAGTGTAGATGAATGCCAATGGCCCTCATGGAAAGAG
ENSG00000201502_x_st	2.40361	1.67434	1.05755	2.25952	miRNA-3_0	Homo sapiens	2011-10-14	snoRNA	Affymetrix Proprietary Database	ENSG00000201502	chr12:93659793-93659872 (+)	80	ATGTGATGCCTCTGATGAAGCCTATGTTAGTAGAGACATCTGAGAGTGTAGATGAATGCCAATGGCCCTCATGGAAAGAG
ENSG00000201516_st	2.78924	2.15672	0.789285	2.76564	miRNA-3_0	Homo sapiens	2011-10-14	snoRNA	Affymetrix Proprietary Database	ENSG00000201516	chr4:177019314-177019436 (+)	123	GCCCTCCTGGTGCTTACCACAGGCTGTGTTCTTACACTGACTGTATAGAATGAGAAGGTAGAATAAATCTACCCCATATGCACTTCAGCCCAACTGAAGTGTGTTGTTCCTGGGCCAAAAAGA
ENSG00000201541_st	1.80687	1.84244	1.13245	1.66144	miRNA-3_0	Homo sapiens	2011-10-14	snoRNA	Affymetrix Proprietary Database	ENSG00000201541	chr16:24344736-24344868 (-)	133	AGCCTCTTTCTAGATGAGAATGGGCACTGTCGATCATGGTGTCTGAAAATTGTAAGTGGCTAAATTGAAACACAGGTTATGCTTCCATAAGAGTATATGTATTGCAGTGGTGACAATGAGACCTGTAACACTT
ENSG00000201541_x_st	2.40361	2.14792	1.43033	1.88445	miRNA-3_0	Homo sapiens	2011-10-14	snoRNA	Affymetrix Proprietary Database	ENSG00000201541	chr16:24344736-24344868 (-)	133	AGCCTCTTTCTAGATGAGAATGGGCACTGTCGATCATGGTGTCTGAAAATTGTAAGTGGCTAAATTGAAACACAGGTTATGCTTCCATAAGAGTATATGTATTGCAGTGGTGACAATGAGACCTGTAACACTT
ENSG00000201542_st	2.65986	1.74542	1.20151	1.74542	miRNA-3_0	Homo sapiens	2011-10-14	snoRNA	Affymetrix Proprietary Database	ENSG00000201542	chr1:35775875-35776026 (+)	152	AAGGCAGCATTGTTGTAGATGATTTGAAAGATTTTAAAAGGTATAAGCTCACAAGTGTAGGTAGTGTGCTACATGAGGGGCAAGTTTTTCACTAATATTACAAGGGTCTCTGATCCAGTGAGTGGAGTTTGATAGTAATTTTTGATACAAGT
ENSG00000201542_x_st	1.9195	1.84823	1.21385	2.12987	miRNA-3_0	Homo sapiens	2011-10-14	snoRNA	Affymetrix Proprietary Database	ENSG00000201542	chr1:35775875-35776026 (+)	152	AAGGCAGCATTGTTGTAGATGATTTGAAAGATTTTAAAAGGTATAAGCTCACAAGTGTAGGTAGTGTGCTACATGAGGGGCAAGTTTTTCACTAATATTACAAGGGTCTCTGATCCAGTGAGTGGAGTTTGATAGTAATTTTTGATACAAGT
ENSG00000201592_s_st	6.37704	5.72144	2.69432	4.40465	miRNA-3_0	Homo sapiens	2011-10-14	snoRNA	Affymetrix Proprietary Database	ENSG00000201592	chrX:20154424-20154503 (-)	80	GATCAATGATGAAACTAGCCAAATCTGAGCATCAGAAGGCTTTCCGGTCTACCTGATGCATGATCTCTACAGTTCTGAGA
ENSG00000201619_st	6.32689	6.58231	3.99413	6.29265	miRNA-3_0	Homo sapiens	2011-10-14	snoRNA	Affymetrix Proprietary Database	ENSG00000201619	chr1:179170622-179170762 (+)	141	ATCCAAGGTGATTCCCTCTCCAAGGGGAACATCCAGTGCCCCTCTCAGGAAAGTAGCAACCTGGAACAGAATCTGGCATGCCTAAGGCATTTGGGGAACAGGGCTGGTTATTTCCTCTGCCTTCCTTGGCTGCCTACATGG
ENSG00000201619_x_st	4.02692	3.13409	1.43033	2.67799	miRNA-3_0	Homo sapiens	2011-10-14	snoRNA	Affymetrix Proprietary Database	ENSG00000201619	chr1:179170622-179170762 (+)	141	ATCCAAGGTGATTCCCTCTCCAAGGGGAACATCCAGTGCCCCTCTCAGGAAAGTAGCAACCTGGAACAGAATCTGGCATGCCTAAGGCATTTGGGGAACAGGGCTGGTTATTTCCTCTGCCTTCCTTGGCTGCCTACATGG
ENSG00000201660_st	2.27822	2.10676	1.2993	2.88042	miRNA-3_0	Homo sapiens	2011-10-14	snoRNA	Affymetrix Proprietary Database	ENSG00000201660	chrX:5328163-5328292 (+)	130	CTTCCCATTTATTTGCTGGTATAGTCTCACAATGATATGGCCAGTTATACTTATGGGAAAAAATAATATTGGGCCATCGTATATTGACATGAGTAACTATTTTCACCTCTTCTGCATGGACTATCTATAT
ENSG00000201660_x_st	2.65986	2.16946	1.01624	2.27144	miRNA-3_0	Homo sapiens	2011-10-14	snoRNA	Affymetrix Proprietary Database	ENSG00000201660	chrX:5328163-5328292 (+)	130	CTTCCCATTTATTTGCTGGTATAGTCTCACAATGATATGGCCAGTTATACTTATGGGAAAAAATAATATTGGGCCATCGTATATTGACATGAGTAACTATTTTCACCTCTTCTGCATGGACTATCTATAT
ENSG00000201666_st	2.40361	2.53557	1.43033	2.39497	miRNA-3_0	Homo sapiens	2011-10-14	snoRNA	Affymetrix Proprietary Database	ENSG00000201666	chrX:28942186-28942255 (+)	70	CAGCCTCTGATGAAATTTATCTTGATAGGGACATCTGAAAGTGTTGATGAATGCCAAGGACTCTAATGGA
ENSG00000201666_x_st	2.27822	2.1806	1.31795	2.34281	miRNA-3_0	Homo sapiens	2011-10-14	snoRNA	Affymetrix Proprietary Database	ENSG00000201666	chrX:28942186-28942255 (+)	70	CAGCCTCTGATGAAATTTATCTTGATAGGGACATCTGAAAGTGTTGATGAATGCCAAGGACTCTAATGGA
ENSG00000201674_st	3.29467	2.78945	1.18509	3.24899	miRNA-3_0	Homo sapiens	2011-10-14	snoRNA	Affymetrix Proprietary Database	ENSG00000201674	chrX:113187479-113187691 (-)	213	AAGACTATTTTCAAGGTTCATTTCTATAGTTCACTACTGGAGAAGTTTCTCTGAACATGTGGAACACCAGGAAACATGAGGAAGAAGCACAGCATTCTCTCCTAAATGTGAAGCCAGCTGTTGGTGTTGCTTTGCTATAACTGCTATTTGCCATTGATGATTATTTTCCTCTTCTTCCCAGAGAGTAAGAGGGAGAGGATGCAGTCTGTGTGG
ENSG00000201674_x_st	2.27822	2.48828	1.0312	2.09625	miRNA-3_0	Homo sapiens	2011-10-14	snoRNA	Affymetrix Proprietary Database	ENSG00000201674	chrX:113187479-113187691 (-)	213	AAGACTATTTTCAAGGTTCATTTCTATAGTTCACTACTGGAGAAGTTTCTCTGAACATGTGGAACACCAGGAAACATGAGGAAGAAGCACAGCATTCTCTCCTAAATGTGAAGCCAGCTGTTGGTGTTGCTTTGCTATAACTGCTATTTGCCATTGATGATTATTTTCCTCTTCTTCCCAGAGAGTAAGAGGGAGAGGATGCAGTCTGTGTGG
ENSG00000201701_st	2.78924	2.80711	1.21334	2.80711	miRNA-3_0	Homo sapiens	2011-10-14	snoRNA	Affymetrix Proprietary Database	ENSG00000201701	chr3:32079018-32079145 (+)	128	AGGTCATTTCAAAGAGGTCTTGTGAGGCTGTGAAACCAAGAGCTCTTAACACTGCGACCAAAGATGGAAGTTCTCTATAGGATGCCATGGCATTTGATGGTGCTATGTTTTCTTGAGGAGATATAAGA
ENSG00000201701_x_st	2.53105	2.17175	1.05755	2.17175	miRNA-3_0	Homo sapiens	2011-10-14	snoRNA	Affymetrix Proprietary Database	ENSG00000201701	chr3:32079018-32079145 (+)	128	AGGTCATTTCAAAGAGGTCTTGTGAGGCTGTGAAACCAAGAGCTCTTAACACTGCGACCAAAGATGGAAGTTCTCTATAGGATGCCATGGCATTTGATGGTGCTATGTTTTCTTGAGGAGATATAAGA
ENSG00000201710_st	1.9195	2.72134	1.16584	2.80588	miRNA-3_0	Homo sapiens	2011-10-14	snoRNA	Affymetrix Proprietary Database	ENSG00000201710	chr14:101446329-101446403 (+)	75	TAGAACAACGATAACAAATAGTAGTGCAGGAGTCATAAACTATGAGTAATATGTGTGTGGAACTCTGAGCATCAA
ENSG00000201710_x_st	2.65986	2.55296	1.12726	2.27132	miRNA-3_0	Homo sapiens	2011-10-14	snoRNA	Affymetrix Proprietary Database	ENSG00000201710	chr14:101446329-101446403 (+)	75	TAGAACAACGATAACAAATAGTAGTGCAGGAGTCATAAACTATGAGTAATATGTGTGTGGAACTCTGAGCATCAA
ENSG00000201733_st	4.41122	3.32785	1.55866	3.78682	miRNA-3_0	Homo sapiens	2011-10-14	snoRNA	Affymetrix Proprietary Database	ENSG00000201733	chr11:66200234-66200373 (+)	140	GATGCCTTCCGGAACATGCCAGCACCGCAGATGCTGGCAGTCTGCTGTGCCCGTGATATTGGGCAAAGAGGAAGTGGCTATTTCTACACTTGGTGTTCAGAAACCAGTGAGCTCTAAGAATGGTTTATAGCCTGACATTT
ENSG00000201733_x_st	3.63821	3.36871	1.15466	2.93996	miRNA-3_0	Homo sapiens	2011-10-14	snoRNA	Affymetrix Proprietary Database	ENSG00000201733	chr11:66200234-66200373 (+)	140	GATGCCTTCCGGAACATGCCAGCACCGCAGATGCTGGCAGTCTGCTGTGCCCGTGATATTGGGCAAAGAGGAAGTGGCTATTTCTACACTTGGTGTTCAGAAACCAGTGAGCTCTAAGAATGGTTTATAGCCTGACATTT
ENSG00000201791_st	1.9195	1.24722	1.0312	1.72706	miRNA-3_0	Homo sapiens	2011-10-14	snoRNA	Affymetrix Proprietary Database	ENSG00000201791	chr1:178722789-178722907 (-)	119	ATGCAGGTACTGTTATAACTGAAGTGTTTTACGGTTTTTTCTTCCTGCTTAAAGCACTTGGTACATAAGTATCTCTAACTCGATTCCATAATAAGACAGAGACGCTTGGTCTCAAACAT
ENSG00000201791_x_st	2.40361	2.25019	1.18482	2.18036	miRNA-3_0	Homo sapiens	2011-10-14	snoRNA	Affymetrix Proprietary Database	ENSG00000201791	chr1:178722789-178722907 (-)	119	ATGCAGGTACTGTTATAACTGAAGTGTTTTACGGTTTTTTCTTCCTGCTTAAAGCACTTGGTACATAAGTATCTCTAACTCGATTCCATAATAAGACAGAGACGCTTGGTCTCAAACAT
ENSG00000201807_st	4.02692	2.33757	1.18482	2.69155	miRNA-3_0	Homo sapiens	2011-10-14	snoRNA	Affymetrix Proprietary Database	ENSG00000201807	chr6:137176836-137176969 (-)	134	TACCCTCTTTCCACTTTGCCAACTGGATGTATGTCTTTACTGGTCATTCCAGTGGGGCAAACGAAATATCCTTTTTAAAACTCAGGCAAACTGGGTGTTTGTCATGGTCATGTATCCTGTCAGAGAAAACAAAC
ENSG00000201807_x_st	2.78924	2.38693	0.905407	2.55928	miRNA-3_0	Homo sapiens	2011-10-14	snoRNA	Affymetrix Proprietary Database	ENSG00000201807	chr6:137176836-137176969 (-)	134	TACCCTCTTTCCACTTTGCCAACTGGATGTATGTCTTTACTGGTCATTCCAGTGGGGCAAACGAAATATCCTTTTTAAAACTCAGGCAAACTGGGTGTTTGTCATGGTCATGTATCCTGTCAGAGAAAACAAAC
ENSG00000201809_st	4.1119	3.23185	1.23108	3.00571	miRNA-3_0	Homo sapiens	2011-10-14	snoRNA	Affymetrix Proprietary Database	ENSG00000201809	chr12:74158059-74158193 (-)	135	TCATCAGGTGGGATAATCTTTTCCTGTTCTTCCTTTTGGAGGACAGATTATAACATGATTATTGGAGATGCAAGAAACATGATCAACATCTATACATAATCACGACTTGAAACATCCTGATTGCTCCTATCTCAT
ENSG00000201810_st	1.80687	1.96693	1.00413	1.96693	miRNA-3_0	Homo sapiens	2011-10-14	snoRNA	Affymetrix Proprietary Database	ENSG00000201810	chr3:180260489-180260624 (+)	136	TGGTCAGGTGGAATAATCCTTATCTGTTTCTCCTTTTGAAGGGCAGATTAGAACATGATAATTGGAGTTCACATGATACATGATTAAAGTCTCTGTGTAATCATGACTTACAATATCCTGATTATTCCTATCTTAT
ENSG00000201810_x_st	2.03577	1.95912	1.12726	2.18526	miRNA-3_0	Homo sapiens	2011-10-14	snoRNA	Affymetrix Proprietary Database	ENSG00000201810	chr3:180260489-180260624 (+)	136	TGGTCAGGTGGAATAATCCTTATCTGTTTCTCCTTTTGAAGGGCAGATTAGAACATGATAATTGGAGTTCACATGATACATGATTAAAGTCTCTGTGTAATCATGACTTACAATATCCTGATTATTCCTATCTTAT
ENSG00000201811_st	3.63821	2.48911	1.10537	2.65132	miRNA-3_0	Homo sapiens	2011-10-14	snoRNA	Affymetrix Proprietary Database	ENSG00000201811	chr20:37070679-37070812 (+)	134	GTCTGCATTTGAAAGTGATCATCAGCTAGCCTGTGTCTTCGTCATCGATAGTACAGGCCGGTGAACTGCGCAAAGCATTTTCTGCATTTGGAGGGTCCATCTCTATCCTTGGAAATGCTAGTGCTTTTCTCACA
ENSG00000201816_st	3.93727	3.12819	1.05755	3.12819	miRNA-3_0	Homo sapiens	2011-10-14	snoRNA	Affymetrix Proprietary Database	ENSG00000201816	chr18:53746625-53746825 (-)	201	CCAACATGGATACCCTGGGAAGTCACTCTCCCCAGGCTCTGTCTAAATGGCATAGGGGAGCATAGGGTCCCATCCCAGGATGTACTGTCCTTTGCCACAAGTTAGAGATGAAGCTGGGTCTGGTGTCTGTGCCTGAATATTCCTACAGCTTCTGAGTCCTGTGGACAATGACAGAGGAGACAGACCATGCAGGAAATTTGT
ENSG00000201827_st	3.93727	2.44873	1.16596	2.16758	miRNA-3_0	Homo sapiens	2011-10-14	snoRNA	Affymetrix Proprietary Database	ENSG00000201827	chr3:133270030-133270159 (+)	130	ACTCCAGCCTGGCTGACAGAGTGGGACCCCATCTCAAAAAAAAAAAAAAAATTAAGCTGGTGATAGTAAAGCCATGTTATGAGCTTTAAGGACATTGAAGTCATTAAGATTCCTGGAAATGGCTACAAAA
ENSG00000201827_x_st	2.53105	1.89708	1.55593	2.32277	miRNA-3_0	Homo sapiens	2011-10-14	snoRNA	Affymetrix Proprietary Database	ENSG00000201827	chr3:133270030-133270159 (+)	130	ACTCCAGCCTGGCTGACAGAGTGGGACCCCATCTCAAAAAAAAAAAAAAAATTAAGCTGGTGATAGTAAAGCCATGTTATGAGCTTTAAGGACATTGAAGTCATTAAGATTCCTGGAAATGGCTACAAAA
ENSG00000201847_st	1.9195	1.7309	0.913457	1.82829	miRNA-3_0	Homo sapiens	2011-10-14	snoRNA	Affymetrix Proprietary Database	ENSG00000201847	chr13:107973243-107973311 (-)	69	ACCACCAGTGATGAGTTGAATACTGCCCCAGTCTGATCAACATGCGTGAAAGATATTTTCTGAGCTGTG
ENSG00000201847_x_st	1.9195	2.03517	1.3822	2.39538	miRNA-3_0	Homo sapiens	2011-10-14	snoRNA	Affymetrix Proprietary Database	ENSG00000201847	chr13:107973243-107973311 (-)	69	ACCACCAGTGATGAGTTGAATACTGCCCCAGTCTGATCAACATGCGTGAAAGATATTTTCTGAGCTGTG
ENSG00000201853_st	2.03577	1.78981	1.02826	1.87761	miRNA-3_0	Homo sapiens	2011-10-14	snoRNA	Affymetrix Proprietary Database	ENSG00000201853	chr2:125886409-125886490 (+)	82	CACATACAATGATGATAATACAGTTCAGCAGACAAAAACTGATTCGCAATATTAAGTGTTTCACTCATTTCTGATGTAAAAC
ENSG00000201863_st	5.0564	3.39992	1.64116	4.03042	miRNA-3_0	Homo sapiens	2011-10-14	snoRNA	Affymetrix Proprietary Database	ENSG00000201863	chr4:40084603-40084726 (+)	124	AGCCACCGCACCCGGCCGGGCTGTATTCTTACACTGACTGTATAGAAAGAGGAGATAGAGTAAACCTACCCCGTATACTTCAGCCCACGCCCTGTGCCTGTTCTGTATTATGAAGCGGGGTTGG
ENSG00000201863_x_st	4.02692	2.44586	1.72127	2.37841	miRNA-3_0	Homo sapiens	2011-10-14	snoRNA	Affymetrix Proprietary Database	ENSG00000201863	chr4:40084603-40084726 (+)	124	AGCCACCGCACCCGGCCGGGCTGTATTCTTACACTGACTGTATAGAAAGAGGAGATAGAGTAAACCTACCCCGTATACTTCAGCCCACGCCCTGTGCCTGTTCTGTATTATGAAGCGGGGTTGG
ENSG00000201882_st	2.15546	2.43975	0.953093	2.77174	miRNA-3_0	Homo sapiens	2011-10-14	snoRNA	Affymetrix Proprietary Database	ENSG00000201882	chrX:20154184-20154253 (-)	70	GGGCAATGATGTAAAGGTTTTACGACTGACCTTTGTAACTATGAAGTTTTCTACACTTGACCTGAGCTCA
ENSG00000201882_x_st	3.63821	2.78575	0.913457	2.4382	miRNA-3_0	Homo sapiens	2011-10-14	snoRNA	Affymetrix Proprietary Database	ENSG00000201882	chrX:20154184-20154253 (-)	70	GGGCAATGATGTAAAGGTTTTACGACTGACCTTTGTAACTATGAAGTTTTCTACACTTGACCTGAGCTCA
ENSG00000201898_x_st	3.04618	1.9961	1.16123	1.76112	miRNA-3_0	Homo sapiens	2011-10-14	snoRNA	Affymetrix Proprietary Database	ENSG00000201898	chr1:224367343-224367469 (+)	127	TTTAGAATGTCAAAATTGATTTTGTAATAGTCAGGACAGGATAAACAGTCGCTATATTAAGACCATGTACGTGTCCCTAGACCTAGTTCTTTCCCTACGTCTGTTTTTATAAATGCTGGTGATAAAC
ENSG00000201944_st	2.40361	2.05793	1.00413	2.48361	miRNA-3_0	Homo sapiens	2011-10-14	snoRNA	Affymetrix Proprietary Database	ENSG00000201944	chr1:205700349-205700480 (-)	132	CTGCAGATATTCTCACTGTTTTGATTTTGTAATAGTCAGGACAGGCTAACCATTCACTTTATTAAGACCATGCATATATCCCCAGAACTAGTTCTTTCCTGAGGTCTAGTTTTATAAATGTTGCTGATAAAC
ENSG00000201944_x_st	2.15546	2.15339	1.12726	1.90005	miRNA-3_0	Homo sapiens	2011-10-14	snoRNA	Affymetrix Proprietary Database	ENSG00000201944	chr1:205700349-205700480 (-)	132	CTGCAGATATTCTCACTGTTTTGATTTTGTAATAGTCAGGACAGGCTAACCATTCACTTTATTAAGACCATGCATATATCCCCAGAACTAGTTCTTTCCTGAGGTCTAGTTTTATAAATGTTGCTGATAAAC
ENSG00000201945_st	5.73541	4.05077	1.77464	3.41656	miRNA-3_0	Homo sapiens	2011-10-14	snoRNA	Affymetrix Proprietary Database	ENSG00000201945	chr12:121544846-121544977 (+)	132	CTACAGCCAACTCAGCTGGCTGAGTTCCTCGCCTCATGGGGGACGTGTGCAATGGCTGCAAACAGCAGCTTCCTTGGTGGTGTATGCAGCCTGTTTCTTGTATGGCTGCTCTAAGGGACCTTGGAGACAGGC
ENSG00000201957_st	2.15546	1.57928	1.20151	1.93326	miRNA-3_0	Homo sapiens	2011-10-14	snoRNA	Affymetrix Proprietary Database	ENSG00000201957	chr3:178886871-178886998 (-)	128	AGGTCACTTCAAAGAGGGCTTGTGGGGCTGTGAAACCAAGAGGTCTTAACAGTATGACCAAAAACTGAAGTTCTCTATAGGATGCTGTAGCACTCAATGGTGCTATGTTTTCCTCAGGAGATATGACT
ENSG00000201957_x_st	2.15546	1.81722	1.21821	2.1712	miRNA-3_0	Homo sapiens	2011-10-14	snoRNA	Affymetrix Proprietary Database	ENSG00000201957	chr3:178886871-178886998 (-)	128	AGGTCACTTCAAAGAGGGCTTGTGGGGCTGTGAAACCAAGAGGTCTTAACAGTATGACCAAAAACTGAAGTTCTCTATAGGATGCTGTAGCACTCAATGGTGCTATGTTTTCCTCAGGAGATATGACT
ENSG00000201980_st	2.15546	2.80555	1.49059	2.80555	miRNA-3_0	Homo sapiens	2011-10-14	snoRNA	Affymetrix Proprietary Database	ENSG00000201980	chr11:4777875-4778027 (+)	153	ATTGCACGTTGTTGGAGCTTGGAGTTGGTGCTCTAACTGGCTGATAAACTTGCAAGTGTAGGTAGTATGCTATGTGAGGGGCAAATTTTTCAGTAACATGACAAAGGTCTTTGGCCTAGTGAGTAGAGTTTGACAATAATCCTCGCTGCAAGT
ENSG00000202023_st	2.15546	2.57748	1.00413	2.73343	miRNA-3_0	Homo sapiens	2011-10-14	snoRNA	Affymetrix Proprietary Database	ENSG00000202023	chr7:136972434-136972509 (+)	76	CAAATACATGATGATCTCACCTCAGTTTGAACTCTCTCACTGATCACTTGATGACAATAAAAGATCTGATATTGTG
ENSG00000202023_x_st	3.04618	2.06264	1.02231	2.15044	miRNA-3_0	Homo sapiens	2011-10-14	snoRNA	Affymetrix Proprietary Database	ENSG00000202023	chr7:136972434-136972509 (+)	76	CAAATACATGATGATCTCACCTCAGTTTGAACTCTCTCACTGATCACTTGATGACAATAAAAGATCTGATATTGTG
ENSG00000202059_st	2.15546	1.72608	1.02184	1.93374	miRNA-3_0	Homo sapiens	2011-10-14	snoRNA	Affymetrix Proprietary Database	ENSG00000202059	chr2:203917008-203917141 (-)	134	AGCCTCATTCTAGATGAGAATGGGTACTGCTGATCATGGTGTCCAAAAAACTTTATGTGGCTAAATTGAGACACAGGCTATGCTTCCATCACAGTACACATATTGCAGTGGTGACAATGAAACCTGTAACATTT
ENSG00000202059_x_st	3.52834	2.99981	1.52796	3.18373	miRNA-3_0	Homo sapiens	2011-10-14	snoRNA	Affymetrix Proprietary Database	ENSG00000202059	chr2:203917008-203917141 (-)	134	AGCCTCATTCTAGATGAGAATGGGTACTGCTGATCATGGTGTCCAAAAAACTTTATGTGGCTAAATTGAGACACAGGCTATGCTTCCATCACAGTACACATATTGCAGTGGTGACAATGAAACCTGTAACATTT
ENSG00000202183_st	2.15546	2.06488	1.0312	2.06488	miRNA-3_0	Homo sapiens	2011-10-14	snoRNA	Affymetrix Proprietary Database	ENSG00000202183	chrX:81816650-81816796 (+)	147	TTACCAAAAGTTAATGTTTTCAGAGAATGCTTTGGTTAAAAAGCCTTTACCAACTTGGGCTGTTTGGGATAATAATGTTGGCCACTTTCCACAGTGGGTTATAACATTAATATATATATAAGTCACTATTAGTTTGTAATCTACATT
ENSG00000202189_x_st	4.41122	4.14377	1.61745	2.89077	miRNA-3_0	Homo sapiens	2011-10-14	snoRNA	Affymetrix Proprietary Database	ENSG00000202189	chr9:20786926-20787054 (+)	129	CTAGCATTTTCACAGGTCCTCCCTCAGGCTATGGGGCCAGGATTTGGTAGCTGGTGCTGAGAGAAAACGCTTGATTGCATCCTTGCCCTGGGACTGTGCCAGTGGCAGCTGTCACTCAATGGGACAATT
ENSG00000202216_st	4.41122	2.64785	1.4736	5.03889	miRNA-3_0	Homo sapiens	2011-10-14	snoRNA	Affymetrix Proprietary Database	ENSG00000202216	chr2:180799128-180799265 (-)	138	GCTATCCTGGACTTGCCAGCCCCATAGACACAGTTGCTGTGCTGTGCCTGTACTATTGGAGCAAAGAAAAAGTGGCTATTTCTATGCTCAGTGTTCACAAACCAGTGAGCACTAAGAATGGTTTATAGCCTGACATTT
ENSG00000202216_x_st	3.04618	2.6662	1.43033	2.96975	miRNA-3_0	Homo sapiens	2011-10-14	snoRNA	Affymetrix Proprietary Database	ENSG00000202216	chr2:180799128-180799265 (-)	138	GCTATCCTGGACTTGCCAGCCCCATAGACACAGTTGCTGTGCTGTGCCTGTACTATTGGAGCAAAGAAAAAGTGGCTATTTCTATGCTCAGTGTTCACAAACCAGTGAGCACTAAGAATGGTTTATAGCCTGACATTT
ENSG00000202231_st	1.9195	1.89919	1.21295	2.58956	miRNA-3_0	Homo sapiens	2011-10-14	snoRNA	Affymetrix Proprietary Database	ENSG00000202231	chrX:100077609-100077741 (-)	133	TAGCAAGCCTCCAGCATGCTTAGGTCTGCAGTGACCCTATGCATCCCTACAGTGCTTGCCAGAACAGTTTTGAAACGGTTTGAGGCCTTGCCCTGCTCCATCCAGAGCAAGGGTATAGAAATTTCAGACAATT
ENSG00000202231_x_st	3.17192	2.68372	1.16195	2.79124	miRNA-3_0	Homo sapiens	2011-10-14	snoRNA	Affymetrix Proprietary Database	ENSG00000202231	chrX:100077609-100077741 (-)	133	TAGCAAGCCTCCAGCATGCTTAGGTCTGCAGTGACCCTATGCATCCCTACAGTGCTTGCCAGAACAGTTTTGAAACGGTTTGAGGCCTTGCCCTGCTCCATCCAGAGCAAGGGTATAGAAATTTCAGACAATT
ENSG00000202233_st	2.03577	2.44818	1.43033	2.75173	miRNA-3_0	Homo sapiens	2011-10-14	snoRNA	Affymetrix Proprietary Database	ENSG00000202233	chr7:25304275-25304377 (+)	103	GAGATTATACTTTCAGGGATCAATTCTATAGTTTGTTACTAGGGAAGTTTCTCTGAATGCGTACAGACCTGCAGAAGAGCAGCAGAACCCATGAGGAGAAGGC
ENSG00000202252_st	8.47685	5.82795	3.96055	6.20698	miRNA-3_0	Homo sapiens	2011-10-14	snoRNA	Affymetrix Proprietary Database	ENSG00000202252	chr11:122930043-122930130 (-)	88	TCGCTGTGATGAGTGATTGTTAAACATTCGTAGTTTCCACCAAAAGCTTGGCTAATGATGGCAACACCTTCCTTGGATGTCTGAGCGA
ENSG00000202268_st	3.04618	2.33516	1.12726	2.77694	miRNA-3_0	Homo sapiens	2011-10-14	snoRNA	Affymetrix Proprietary Database	ENSG00000202268	chr3:45296902-45297112 (-)	211	AATTGTATACTTTCAGGGATCATTCCATAGGTTGTTACTAGAGAAGTTTTTTTAGATGTGTAGAACACTGGAAACCACGAGGAGGAGGCGCAGCATTCTCTCTTGACCATGAAGCCGGCTCTTGGTGTTGTTTCATTGCAACTGTCATTTGCCATTGATGATCGTTCTCTTCCTCTGGGAGAGTAAGAGGGAGAGGACACAGTTTGAGTGG
ENSG00000202268_x_st	2.03577	1.77959	0.907197	1.97762	miRNA-3_0	Homo sapiens	2011-10-14	snoRNA	Affymetrix Proprietary Database	ENSG00000202268	chr3:45296902-45297112 (-)	211	AATTGTATACTTTCAGGGATCATTCCATAGGTTGTTACTAGAGAAGTTTTTTTAGATGTGTAGAACACTGGAAACCACGAGGAGGAGGCGCAGCATTCTCTCTTGACCATGAAGCCGGCTCTTGGTGTTGTTTCATTGCAACTGTCATTTGCCATTGATGATCGTTCTCTTCCTCTGGGAGAGTAAGAGGGAGAGGACACAGTTTGAGTGG
ENSG00000202269_st	2.27822	2.23837	1.08686	2.00339	miRNA-3_0	Homo sapiens	2011-10-14	snoRNA	Affymetrix Proprietary Database	ENSG00000202269	chr5:15110895-15111029 (-)	135	TCATCAGGTGGGATCATCCTTACCTGTTTCTCCTTTTGGAGGGCAGATCAGAACATGATGATTGGAGAAGAATGAAACGTGATTAATAACTCTGTGTAATCAGGCCTTGCAGCACCCCAATTGAGCCTTTCTGAT
ENSG00000202269_x_st	2.15546	2.3208	0.984446	2.76258	miRNA-3_0	Homo sapiens	2011-10-14	snoRNA	Affymetrix Proprietary Database	ENSG00000202269	chr5:15110895-15111029 (-)	135	TCATCAGGTGGGATCATCCTTACCTGTTTCTCCTTTTGGAGGGCAGATCAGAACATGATGATTGGAGAAGAATGAAACGTGATTAATAACTCTGTGTAATCAGGCCTTGCAGCACCCCAATTGAGCCTTTCTGAT
ENSG00000202275_st	2.78924	2.12698	1.2876	2.44958	miRNA-3_0	Homo sapiens	2011-10-14	snoRNA	Affymetrix Proprietary Database	ENSG00000202275	chr14:104263609-104263685 (-)	77	ATTGTTACATTGATAAAATCAAATCACCATCTTTTAGCTAAGCTTGTGCTGGATTTGCTTTTTTTCTGATAAAGATG
ENSG00000202275_x_st	2.53105	1.82991	1.17803	1.82991	miRNA-3_0	Homo sapiens	2011-10-14	snoRNA	Affymetrix Proprietary Database	ENSG00000202275	chr14:104263609-104263685 (-)	77	ATTGTTACATTGATAAAATCAAATCACCATCTTTTAGCTAAGCTTGTGCTGGATTTGCTTTTTTTCTGATAAAGATG
ENSG00000202283_st	2.53105	1.94752	1.15466	1.95806	miRNA-3_0	Homo sapiens	2011-10-14	snoRNA	Affymetrix Proprietary Database	ENSG00000202283	chr6:104031010-104031143 (+)	134	AAGCTAGCCAATGAATCTGCTTACCTAAACATGTTTCTGCAGAAATTTTTATTTTAAAAAGCTGGTAATAGTAAAGCCATTTATGAGCCTTAAGTATATTGAAGTTGTTAAGATCCCTGAAAATGGCTATAACA
ENSG00000202283_x_st	2.27822	1.58859	1.05141	2.31699	miRNA-3_0	Homo sapiens	2011-10-14	snoRNA	Affymetrix Proprietary Database	ENSG00000202283	chr6:104031010-104031143 (+)	134	AAGCTAGCCAATGAATCTGCTTACCTAAACATGTTTCTGCAGAAATTTTTATTTTAAAAAGCTGGTAATAGTAAAGCCATTTATGAGCCTTAAGTATATTGAAGTTGTTAAGATCCCTGAAAATGGCTATAACA
ENSG00000202335_st	2.15546	1.7309	1.00522	1.92893	miRNA-3_0	Homo sapiens	2011-10-14	snoRNA	Affymetrix Proprietary Database	ENSG00000202335	chr12:110934157-110934226 (-)	70	AATCAATGATGAAACCTATCCCAAAGCTGATGACCTGAAGAAAAATACGTACAGATTCAGCTTCTGAGAT
ENSG00000202335_x_st	4.34185	2.82085	1.2876	2.37906	miRNA-3_0	Homo sapiens	2011-10-14	snoRNA	Affymetrix Proprietary Database	ENSG00000202335	chr12:110934157-110934226 (-)	70	AATCAATGATGAAACCTATCCCAAAGCTGATGACCTGAAGAAAAATACGTACAGATTCAGCTTCTGAGAT
ENSG00000202343_st	2.03577	2.0341	1.20527	2.19631	miRNA-3_0	Homo sapiens	2011-10-14	snoRNA	Affymetrix Proprietary Database	ENSG00000202343	chr6:149915761-149915895 (+)	135	TAGGCCCTGAATCAAGAAACGTGATGGTTTGCCATTGTAGCTATTGGTTTCAAACAAGAGCCAAGATTGATGTCTTTCTTATGGTCTGTTGGCTAATCCCAGTATGAATGGCCAGTTCAGCTAGAAGAAACAAAC
ENSG00000202374_st	3.93727	2.82623	1.63024	3.01737	miRNA-3_0	Homo sapiens	2011-10-14	snoRNA	Affymetrix Proprietary Database	ENSG00000202374	chr4:68612954-68613104 (+)	151	ATTTCATGTTTTAAAGGCATAATGATGTCACTGACTGGCTGATGAAATCCCAAGCGTAGGTAGTATGCTACATGAGGGGTGAGTTTTTTGCTAACACCACAAAGGTCTCTGGCCCAATGAGTGGAGTTTGATAGGAGTTCTTGTGACAAGT
ENSG00000202377_st	2.15546	2.07062	1.2876	2.3148	miRNA-3_0	Homo sapiens	2011-10-14	snoRNA	Affymetrix Proprietary Database	ENSG00000202377	chr7:115221369-115221496 (-)	128	AGGCCATTTTAAAGAGGGCTCATGGGACTATGAAACCAAGAGCTCTTAATGCTGTGACCAAAGATTGAAGTTCTCTATAGGTTGCCAAAGCACTCAGTGGTGCTGTGTTTTCCTGAGGAGATATAAGA
ENSG00000202379_st	3.52834	2.7209	1.2876	3.31753	miRNA-3_0	Homo sapiens	2011-10-14	snoRNA	Affymetrix Proprietary Database	ENSG00000202379	chr3:108293412-108293545 (+)	134	ATAAACAAAAGAACACCAATTGTGCTCCTTTCCTCCTGGGGCCCAGTGTGCAATGGCTGCAAACAGCTGCCTCCTTGGTAGTATACATGGCCTGTTGCTTGTATGGGTTGGCCTAAGAAACCTGAGAGACAGCC
ENSG00000202389_st	2.78924	2.16252	1.12726	2.64706	miRNA-3_0	Homo sapiens	2011-10-14	snoRNA	Affymetrix Proprietary Database	ENSG00000202389	chr17:26349356-26349490 (-)	135	TAGAAGCCAATTAAGCCAACTGAGTTTCTTTCCTCACAGGGACCTGGTGTGCCATGGCTGCAAACAGCAGCTTCCTTGTCAGGGTACGCAGACTGTTTCTTGGATGGGTTGCTCTAAGGGACCTTGGAGACAGGC
ENSG00000202434_st	2.53105	2.47454	1.2876	2.04886	miRNA-3_0	Homo sapiens	2011-10-14	snoRNA	Affymetrix Proprietary Database	ENSG00000202434	chr2:198269442-198269578 (+)	137	CTACCAAAAGTTAATTTTTTATGGGGAAGGCTTTCTAAATAACCTTTACCAATTTGGGCTATTTGGGAGAGTAAAGGAAAGACCACACTCCACAGCGGGCTATACCAATAGTTCACTACTATTTTGTGGTCTACATT
ENSG00000202434_x_st	2.53105	3.37636	1.25071	2.69039	miRNA-3_0	Homo sapiens	2011-10-14	snoRNA	Affymetrix Proprietary Database	ENSG00000202434	chr2:198269442-198269578 (+)	137	CTACCAAAAGTTAATTTTTTATGGGGAAGGCTTTCTAAATAACCTTTACCAATTTGGGCTATTTGGGAGAGTAAAGGAAAGACCACACTCCACAGCGGGCTATACCAATAGTTCACTACTATTTTGTGGTCTACATT
ENSG00000202440_x_st	3.17192	3.75809	1.27654	3.69154	miRNA-3_0	Homo sapiens	2011-10-14	snoRNA	Affymetrix Proprietary Database	ENSG00000202440	chr4:83323791-83323859 (-)	69	TAGCATATGATGGAAAAATCTTAATCTTCTGAGACTTGTGATGTCTTCAAAGGAACCACTTCAATGCAA
ENSG00000202449_st	1.9195	1.87861	0.708605	1.87861	miRNA-3_0	Homo sapiens	2011-10-14	snoRNA	Affymetrix Proprietary Database	ENSG00000202449	chr4:14692334-14692456 (+)	123	AGGCAGGTACTGTTAGAATATAACTGAAGTGTTTTATTGTTATTGTCATTGCTTAAAGCATTGGATACATAACTATCTCTAACTCCATTCCATACTAAGACAGAGATGTTGCATCTCAAACAT
ENSG00000202479_st	1.80687	1.95255	1.07398	1.90302	miRNA-3_0	Homo sapiens	2011-10-14	snoRNA	Affymetrix Proprietary Database	ENSG00000202479	chr2:25192257-25192346 (-)	90	TCACTGTGATGATGGTTTTTCAACGTTCACAGTTTCCACCAGAAAGATTTTCCTTAGTGTTCGGTAAACCTTCCTTGGATGTCTATGAGA
ENSG00000202479_x_st	2.65986	2.03132	1.05755	2.2663	miRNA-3_0	Homo sapiens	2011-10-14	snoRNA	Affymetrix Proprietary Database	ENSG00000202479	chr2:25192257-25192346 (-)	90	TCACTGTGATGATGGTTTTTCAACGTTCACAGTTTCCACCAGAAAGATTTTCCTTAGTGTTCGGTAAACCTTCCTTGGATGTCTATGAGA
ENSG00000202482_st	3.63821	2.94207	1.12726	2.76667	miRNA-3_0	Homo sapiens	2011-10-14	snoRNA	Affymetrix Proprietary Database	ENSG00000202482	chrX:71945976-71946190 (-)	215	AGGGCTATACTTTCAGGGGTAATTTCTATAGTTCATTACTAGAGTAGTTTCTCTGAATGTGTAGGGTGCCAGAAACCACAAGGAGGAGGCACAGCATTCTCTAGTGAGTGTGAAGCCGGCTGTTGGTGTTGCTTCGCTGAAACTGCCATTTGCCACTGATAATCGTTCTTCTTTTCCATCAGGAGACTAAGAGGTAGAAAACGCAGTCTGAGTGG
ENSG00000202482_x_st	3.17192	2.80895	1.4736	2.20127	miRNA-3_0	Homo sapiens	2011-10-14	snoRNA	Affymetrix Proprietary Database	ENSG00000202482	chrX:71945976-71946190 (-)	215	AGGGCTATACTTTCAGGGGTAATTTCTATAGTTCATTACTAGAGTAGTTTCTCTGAATGTGTAGGGTGCCAGAAACCACAAGGAGGAGGCACAGCATTCTCTAGTGAGTGTGAAGCCGGCTGTTGGTGTTGCTTCGCTGAAACTGCCATTTGCCACTGATAATCGTTCTTCTTTTCCATCAGGAGACTAAGAGGTAGAAAACGCAGTCTGAGTGG
ENSG00000202498_st	7.41897	6.91942	6.29354	8.64894	miRNA-3_0	Homo sapiens	2011-10-14	snoRNA	Affymetrix Proprietary Database	ENSG00000202498	chr1:215803368-215803459 (-)	92	AGATCATTGATGACTTCCATATATCCATTCCTTGGAAAGCTGAACAACATGAGTGAAAACTCTACTGAAAAAAGAAAAGAAATGGGAGGCCG
ENSG00000202498_x_st	6.98043	7.07842	5.56735	8.9049	miRNA-3_0	Homo sapiens	2011-10-14	snoRNA	Affymetrix Proprietary Database	ENSG00000202498	chr1:215803368-215803459 (-)	92	AGATCATTGATGACTTCCATATATCCATTCCTTGGAAAGCTGAACAACATGAGTGAAAACTCTACTGAAAAAAGAAAAGAAATGGGAGGCCG
ENSG00000202517_st	3.93727	3.05598	1.32175	2.53943	miRNA-3_0	Homo sapiens	2011-10-14	snoRNA	Affymetrix Proprietary Database	ENSG00000202517	chr3:40280099-40280232 (+)	134	AGACTCCCAGCTCTGCCCAGTTACACTAGGCTTCGCCTGTGTGGCTTCTGTAATGGGGAGGGAGAGAAAGGATCTCCCCAGGACCTCAGATTGGCTTTACTGTGGCATCTCTTTCCTTGAGGGACACAATAGGT
ENSG00000202517_x_st	2.03577	2.39581	1.32175	2.14556	miRNA-3_0	Homo sapiens	2011-10-14	snoRNA	Affymetrix Proprietary Database	ENSG00000202517	chr3:40280099-40280232 (+)	134	AGACTCCCAGCTCTGCCCAGTTACACTAGGCTTCGCCTGTGTGGCTTCTGTAATGGGGAGGGAGAGAAAGGATCTCCCCAGGACCTCAGATTGGCTTTACTGTGGCATCTCTTTCCTTGAGGGACACAATAGGT
ENSG00000202537_st	2.53105	2.39264	1.13245	2.14889	miRNA-3_0	Homo sapiens	2011-10-14	snoRNA	Affymetrix Proprietary Database	ENSG00000202537	chr2:86574185-86574318 (-)	134	TCATCAGGTGGGATAATTCTTACCTGTTTCTCCTTTTGGAGGGCAGGAAGAATAGGCTGATTGGAGATGCATGAAATGTGGTTAATGTCTCTGCGTAATCAGGACTTGCAACACCCCGATTACTCCTTTCTGAT
ENSG00000202537_x_st	3.04618	3.3152	1.14924	2.37934	miRNA-3_0	Homo sapiens	2011-10-14	snoRNA	Affymetrix Proprietary Database	ENSG00000202537	chr2:86574185-86574318 (-)	134	TCATCAGGTGGGATAATTCTTACCTGTTTCTCCTTTTGGAGGGCAGGAAGAATAGGCTGATTGGAGATGCATGAAATGTGGTTAATGTCTCTGCGTAATCAGGACTTGCAACACCCCGATTACTCCTTTCTGAT
ENSG00000206592_st	2.91832	2.64642	1.07398	2.92156	miRNA-3_0	Homo sapiens	2011-10-14	snoRNA	Affymetrix Proprietary Database	ENSG00000206592	chr5:78516765-78516896 (+)	132	GTGGAGGTCTATTCCAATGGGGCTTTTCCTGTAGCTGCATGTTGTTGGAAACTCCTCATAGACTAACTCTGTGGTTTTGCTTTACTCACAGGACTATTAGTTAGGTCTGTGGGAAGGAACTACAAGACAGTT
ENSG00000206603_s_st	3.84269	3.58101	1.55593	4.21694	miRNA-3_0	Homo sapiens	2011-10-14	snoRNA	Affymetrix Proprietary Database	ENSG00000206603	chr7:56123058-56123195 (+)	138	TTGCACAGTGAACACCCAAGTGTGCTTTATAGTTCCCTTGGCTTTGACCCTGTGCTAGAGCATTCATTACCTGTTCATCTGCTCTGCATTGAAAGGAATATTTGTCCTTTTAAATGTATTCAGAAAGCCAGCACATTA
ENSG00000206603_st	2.27822	1.64451	1.2876	2.43504	miRNA-3_0	Homo sapiens	2011-10-14	snoRNA	Affymetrix Proprietary Database	ENSG00000206603	chr7:56123058-56123195 (+)	138	TTGCACAGTGAACACCCAAGTGTGCTTTATAGTTCCCTTGGCTTTGACCCTGTGCTAGAGCATTCATTACCTGTTCATCTGCTCTGCATTGAAAGGAATATTTGTCCTTTTAAATGTATTCAGAAAGCCAGCACATTA
ENSG00000206603_x_st	3.04618	2.52305	0.894135	2.98491	miRNA-3_0	Homo sapiens	2011-10-14	snoRNA	Affymetrix Proprietary Database	ENSG00000206603	chr7:56123058-56123195 (+)	138	TTGCACAGTGAACACCCAAGTGTGCTTTATAGTTCCCTTGGCTTTGACCCTGTGCTAGAGCATTCATTACCTGTTCATCTGCTCTGCATTGAAAGGAATATTTGTCCTTTTAAATGTATTCAGAAAGCCAGCACATTA
ENSG00000206637_x_st	3.29467	3.40683	1.43033	2.93364	miRNA-3_0	Homo sapiens	2011-10-14	snoRNA	Affymetrix Proprietary Database	ENSG00000206637	chr1:201947589-201947723 (+)	135	CTGCAGCCAATTAAGCCGACTGAGTTCCTTTCCTCATGGGGGCCCAGTGTGCAATGGCTGTAAATAGCAGCTTCCTTGGTAGTGTATGCAGCCTGTTTGTTGTATGGGTTGCTCTAAGGGACCTTGGAGACAGTC
ENSG00000206647_st	2.15546	2.07711	1.15466	2.56165	miRNA-3_0	Homo sapiens	2011-10-14	snoRNA	Affymetrix Proprietary Database	ENSG00000206647	chr2:10295199-10295333 (-)	135	TAGGCCCTGAATCAAGACTAGTGTTTTGCTGTAGCTGTTGGTTTCAAACAGGATCCGAGAGTGATGTCTTCCTTGTGGTCTGTTCACTGCTCAGTATCCCAGTGTCAGTGGCCAATTCAGTTGGAAGCAACATGG
ENSG00000206649_st	2.27822	2.11702	0.839199	1.5907	miRNA-3_0	Homo sapiens	2011-10-14	snoRNA	Affymetrix Proprietary Database	ENSG00000206649	chr8:81229174-81229304 (-)	131	CTTCCCATTTATTTGCTGCTATAGTCTCATAATGATACAAGCAGTTATATGCATGGGATAAAATAATATTGGGACATTGTAAATTGAAATGAAGTAACCATTTTCATCTTTTCTGCATGGACAAGACATTG
ENSG00000206649_x_st	2.40361	2.11769	0.802426	2.02988	miRNA-3_0	Homo sapiens	2011-10-14	snoRNA	Affymetrix Proprietary Database	ENSG00000206649	chr8:81229174-81229304 (-)	131	CTTCCCATTTATTTGCTGCTATAGTCTCATAATGATACAAGCAGTTATATGCATGGGATAAAATAATATTGGGACATTGTAAATTGAAATGAAGTAACCATTTTCATCTTTTCTGCATGGACAAGACATTG
ENSG00000206661_st	3.63821	1.79722	1.54352	2.78771	miRNA-3_0	Homo sapiens	2011-10-14	snoRNA	Affymetrix Proprietary Database	ENSG00000206661	chr8:4985801-4985934 (-)	134	CTGCAGCCAGTTAAGCCACCTGAGTTCCTTTCCTCATAGGGGTCCAATGTGCAATGGCTGCAAACAGCCGCTTCCCTGTAGTATATGCTGCCCATTTCTTGTATGGGTTGCTCTAAGGGACCTTGGAGACAGGC
ENSG00000206661_x_st	3.52834	2.03226	0.843781	2.19815	miRNA-3_0	Homo sapiens	2011-10-14	snoRNA	Affymetrix Proprietary Database	ENSG00000206661	chr8:4985801-4985934 (-)	134	CTGCAGCCAGTTAAGCCACCTGAGTTCCTTTCCTCATAGGGGTCCAATGTGCAATGGCTGCAAACAGCCGCTTCCCTGTAGTATATGCTGCCCATTTCTTGTATGGGTTGCTCTAAGGGACCTTGGAGACAGGC
ENSG00000206731_st	2.53105	1.48714	1.01069	2.21864	miRNA-3_0	Homo sapiens	2011-10-14	snoRNA	Affymetrix Proprietary Database	ENSG00000206731	chr2:27864910-27865036 (-)	127	TTCTAAAGTGTTGAGTTCAGTCCAGGGTGGATCCCCTGCTCTGTTAATTGAACTGGAACATTTAAACTGGCTAGGCAAAATGCCTACATAGAAAGCATTACTCTTTATTCATCCCCAGCCTACAAAA
ENSG00000206761_st	3.74303	2.68338	1.00413	2.06004	miRNA-3_0	Homo sapiens	2011-10-14	snoRNA	Affymetrix Proprietary Database	ENSG00000206761	chr14:101611818-101612032 (-)	215	AAGACTATACTTTCAGGGATCATTTCTATAGTTCATTACTAGAGAAGTTTCTCTGAATGTGTAGAGCACCAGAAACTATGAGGAGGAGGCACAGAGTTCTCTCCTGAGCATGAAGCTGGCACTTGGTGTTGCTTTGCTGCAGCTGCCACTTACCATTGGTGATTGTTCTTGTCTTCCTCTTGGAGAGTAAGAGAAAGAGAATGCAGTCTGAGAGG
ENSG00000206761_x_st	4.1119	2.26225	1.51745	3.04657	miRNA-3_0	Homo sapiens	2011-10-14	snoRNA	Affymetrix Proprietary Database	ENSG00000206761	chr14:101611818-101612032 (-)	215	AAGACTATACTTTCAGGGATCATTTCTATAGTTCATTACTAGAGAAGTTTCTCTGAATGTGTAGAGCACCAGAAACTATGAGGAGGAGGCACAGAGTTCTCTCCTGAGCATGAAGCTGGCACTTGGTGTTGCTTTGCTGCAGCTGCCACTTACCATTGGTGATTGTTCTTGTCTTCCTCTTGGAGAGTAAGAGAAAGAGAATGCAGTCTGAGAGG
ENSG00000206776_st	2.27822	2.0184	1.06923	1.83946	miRNA-3_0	Homo sapiens	2011-10-14	snoRNA	Affymetrix Proprietary Database	ENSG00000206776	chr8:120400588-120400709 (+)	122	TGGTAATTACCAAGATTTTTAGAATGCAGTTTCTCATTTGCCAGGGAAATGACCATAAAATAATTTCCCACTAGATTTTTTTATCTGTTACCTTGCTAGCAAGCAGTCTATTGGGAACATTT
ENSG00000206776_x_st	2.15546	2.5309	1.05755	2.86288	miRNA-3_0	Homo sapiens	2011-10-14	snoRNA	Affymetrix Proprietary Database	ENSG00000206776	chr8:120400588-120400709 (+)	122	TGGTAATTACCAAGATTTTTAGAATGCAGTTTCTCATTTGCCAGGGAAATGACCATAAAATAATTTCCCACTAGATTTTTTTATCTGTTACCTTGCTAGCAAGCAGTCTATTGGGAACATTT
ENSG00000206780_st	2.78924	1.8968	0.980647	1.8968	miRNA-3_0	Homo sapiens	2011-10-14	snoRNA	Affymetrix Proprietary Database	ENSG00000206780	chr4:17322369-17322505 (-)	137	GGCTTCTCATTGAGCTCCTTTCTGTCCATTGATGGCAGTTGATGGATTTGCATGAGAAGAAGAGAGAATTCACAGAACTAGCGTTATTTTACTTTCTGTCTTTACAGAGGTATATTTGGCTGTTTTGTGAGACATTC
ENSG00000206780_x_st	2.27822	1.70803	1.05755	1.70803	miRNA-3_0	Homo sapiens	2011-10-14	snoRNA	Affymetrix Proprietary Database	ENSG00000206780	chr4:17322369-17322505 (-)	137	GGCTTCTCATTGAGCTCCTTTCTGTCCATTGATGGCAGTTGATGGATTTGCATGAGAAGAAGAGAGAATTCACAGAACTAGCGTTATTTTACTTTCTGTCTTTACAGAGGTATATTTGGCTGTTTTGTGAGACATTC
ENSG00000206785_s_st	7.28795	4.8139	1.81888	5.07675	miRNA-3_0	Homo sapiens	2011-10-14	snoRNA	Affymetrix Proprietary Database	ENSG00000206785	chr7:65225039-65225173 (+)	135	GCATGGCTGAATACTGTGTTCTTTTATCAGTAGTTTACACAGCCAGACACCATGCAAAAGCAGTCTTCCCTTTAGAATGACTGATGGTATGCTAAGGTTTTTCATAGCATATCATTATTAAAGGTGAATACAAAT
ENSG00000206849_st	2.91832	3.63984	1.46486	2.98357	miRNA-3_0	Homo sapiens	2011-10-14	snoRNA	Affymetrix Proprietary Database	ENSG00000206849	chr15:32220506-32220637 (+)	132	GTTGAGGTCTATCCCGATAGGTCTTTTCCTGTAGCCTGCACGTTGTTGGAAATGCCTCATAGAGTAACTCTGTGATTTTACTTTACTTACAGGACTATTGTTACATCTGTGGGAAGGAACCACAAGACAGTT
ENSG00000206849_x_st	3.04618	3.08175	1.33865	2.65606	miRNA-3_0	Homo sapiens	2011-10-14	snoRNA	Affymetrix Proprietary Database	ENSG00000206849	chr15:32220506-32220637 (+)	132	GTTGAGGTCTATCCCGATAGGTCTTTTCCTGTAGCCTGCACGTTGTTGGAAATGCCTCATAGAGTAACTCTGTGATTTTACTTTACTTACAGGACTATTGTTACATCTGTGGGAAGGAACCACAAGACAGTT
ENSG00000206853_st	2.15546	2.01619	0.913457	2.01619	miRNA-3_0	Homo sapiens	2011-10-14	snoRNA	Affymetrix Proprietary Database	ENSG00000206853	chr8:60049931-60050061 (-)	131	AGCCTCCTGGTGTTTAACACAGCTGTGTTCTTATACTGACTGTGTAGAAAGAGAAGGAAATAAACCTTACCCCATATGCATTTCATCCCCGGACCCTGCACCTCGTCTATATTGTGAATAGGGAAATATGG
ENSG00000206853_x_st	3.29467	3.03458	1.4736	3.11594	miRNA-3_0	Homo sapiens	2011-10-14	snoRNA	Affymetrix Proprietary Database	ENSG00000206853	chr8:60049931-60050061 (-)	131	AGCCTCCTGGTGTTTAACACAGCTGTGTTCTTATACTGACTGTGTAGAAAGAGAAGGAAATAAACCTTACCCCATATGCATTTCATCCCCGGACCCTGCACCTCGTCTATATTGTGAATAGGGAAATATGG
ENSG00000206878_st	2.40361	2.85953	1.31517	2.28867	miRNA-3_0	Homo sapiens	2011-10-14	snoRNA	Affymetrix Proprietary Database	ENSG00000206878	chr1:228788183-228788307 (+)	125	GGCCTTTTGGTGCTTACCACAGACTGTGCTCTTTCACTGACTGAATAGAGAGAGGAGGCAGAGTAAACCTATCCTATATACACCTCAGTCCAAGCCTGGTCTGTATTATGAATGGGGCAACATGG
ENSG00000206886_st	3.04618	2.28808	1.00413	2.53183	miRNA-3_0	Homo sapiens	2011-10-14	snoRNA	Affymetrix Proprietary Database	ENSG00000206886	chr6:82473741-82473873 (+)	133	CTGCAGTCAATTAAGCCAGCTGTACTCCTTTCCTCACAGGGGCTCGGTGTAATGGCTGCAAACAACAGCCTCCTTTGTTGTATACACAGCTTGTTTCTTGTATGGGTTGCTCTAAAGAACATAGGAGACAGCC
ENSG00000206886_x_st	3.41368	2.67686	1.05755	3.60319	miRNA-3_0	Homo sapiens	2011-10-14	snoRNA	Affymetrix Proprietary Database	ENSG00000206886	chr6:82473741-82473873 (+)	133	CTGCAGTCAATTAAGCCAGCTGTACTCCTTTCCTCACAGGGGCTCGGTGTAATGGCTGCAAACAACAGCCTCCTTTGTTGTATACACAGCTTGTTTCTTGTATGGGTTGCTCTAAAGAACATAGGAGACAGCC
ENSG00000206897_st	2.91832	2.27862	1.06923	2.5893	miRNA-3_0	Homo sapiens	2011-10-14	snoRNA	Affymetrix Proprietary Database	ENSG00000206897	chr12:124101255-124101387 (+)	133	TAGCAAGCCTCCAGCGTGCTTGGGTCTGCAGTGACCCCGTGGATTCCTACAGGGCTTGCCAGAACAGTTTTGAAATGGTTTGAGGCCTTGCCGTGCTCCATGTAGAGCAAGGTTATAGAAATTTCAGACAATG
ENSG00000206897_x_st	3.17192	2.38602	1.09784	2.87395	miRNA-3_0	Homo sapiens	2011-10-14	snoRNA	Affymetrix Proprietary Database	ENSG00000206897	chr12:124101255-124101387 (+)	133	TAGCAAGCCTCCAGCGTGCTTGGGTCTGCAGTGACCCCGTGGATTCCTACAGGGCTTGCCAGAACAGTTTTGAAATGGTTTGAGGCCTTGCCGTGCTCCATGTAGAGCAAGGTTATAGAAATTTCAGACAATG
ENSG00000206898_st	2.40361	1.90804	1.2876	1.7484	miRNA-3_0	Homo sapiens	2011-10-14	snoRNA	Affymetrix Proprietary Database	ENSG00000206898	chr2:10436173-10436306 (-)	134	GGCCTCCTGGTACTTACCCACAGGCTGCGTTCTTACACTGGCTGTACAGAAAGAGGAGCTAGAGTAAACCTACCTAATATACACCTCAGCCCAGGCCCTGTGCCTGGTCTGTATTGTGAATGGGGGGGACATAG
ENSG00000206901_st	2.53105	2.73746	1.12726	2.00596	miRNA-3_0	Homo sapiens	2011-10-14	snoRNA	Affymetrix Proprietary Database	ENSG00000206901	chr2:140268994-140269125 (+)	132	CTGTGAATATTCTCTGTGTTCTGATTATGTGAGAGCCAGGACAGGCTAAACATTTGCTACATTAAGACCATGCATGTGTACCCAGATGTAGCCCATTCCCTAGCTCTGGTCTTATAAATGCTGGTGATAAAC
ENSG00000206901_x_st	3.04618	1.96571	1.29658	2.34474	miRNA-3_0	Homo sapiens	2011-10-14	snoRNA	Affymetrix Proprietary Database	ENSG00000206901	chr2:140268994-140269125 (+)	132	CTGTGAATATTCTCTGTGTTCTGATTATGTGAGAGCCAGGACAGGCTAAACATTTGCTACATTAAGACCATGCATGTGTACCCAGATGTAGCCCATTCCCTAGCTCTGGTCTTATAAATGCTGGTGATAAAC
ENSG00000206903_s_st	7.00311	4.23303	1.89433	3.23989	miRNA-3_0	Homo sapiens	2011-10-14	snoRNA	Affymetrix Proprietary Database	ENSG00000206903	chr15:65577799-65577929 (-)	131	CTCCATGTATCTTTGGGACCTGTCAAGTGTGGCAGTCTCCCTTCCTTGCCATGGAAGAGCATATTCTTGTTTACCAGCAAAGCTGTCACCATTTAATTGGTATCAGATTCTGACTTGCACAAGTAACATTC
ENSG00000206903_st	3.04618	1.95144	1.63024	1.56109	miRNA-3_0	Homo sapiens	2011-10-14	snoRNA	Affymetrix Proprietary Database	ENSG00000206903	chr15:65577799-65577929 (-)	131	CTCCATGTATCTTTGGGACCTGTCAAGTGTGGCAGTCTCCCTTCCTTGCCATGGAAGAGCATATTCTTGTTTACCAGCAAAGCTGTCACCATTTAATTGGTATCAGATTCTGACTTGCACAAGTAACATTC
ENSG00000206903_x_st	2.40361	2.17823	1.32175	2.33418	miRNA-3_0	Homo sapiens	2011-10-14	snoRNA	Affymetrix Proprietary Database	ENSG00000206903	chr15:65577799-65577929 (-)	131	CTCCATGTATCTTTGGGACCTGTCAAGTGTGGCAGTCTCCCTTCCTTGCCATGGAAGAGCATATTCTTGTTTACCAGCAAAGCTGTCACCATTTAATTGGTATCAGATTCTGACTTGCACAAGTAACATTC
ENSG00000206909_x_st	2.15546	2.75973	0.922734	2.91568	miRNA-3_0	Homo sapiens	2011-10-14	snoRNA	Affymetrix Proprietary Database	ENSG00000206909	chr5:170793122-170793256 (+)	135	CTGCAGCCAATTAAGCCGACTGAGTTCCTTTCCTCATGGGGGCCCAGTGTGCAATCGCTGCAAACAGCAGCTTCCTTGGTAGTATATGCAGCCTGTTTATTGTACGGGTTGCTCTACGGGACCTTGGAGACAGGC
ENSG00000206913_s_st	7.38608	5.39429	3.97929	5.93511	miRNA-3_0	Homo sapiens	2011-10-14	snoRNA	Affymetrix Proprietary Database	ENSG00000206913	chr11:73963459-73963597 (-)	139	GAGCTTCCAGGATCACCCCTGCAGAGTGGCTAATATTCTGCCAGCTTCGGAAAGGGAGGGGAAGCAAGCCTGGCAGAGGCACCCATTCCATTCCCAGCTTGCTTAGTAGCTGGCCATGGGAAGACACTGTGCAACACTG
ENSG00000206913_st	4.41122	3.13142	1.18482	2.73746	miRNA-3_0	Homo sapiens	2011-10-14	snoRNA	Affymetrix Proprietary Database	ENSG00000206913	chr11:73963459-73963597 (-)	139	GAGCTTCCAGGATCACCCCTGCAGAGTGGCTAATATTCTGCCAGCTTCGGAAAGGGAGGGGAAGCAAGCCTGGCAGAGGCACCCATTCCATTCCCAGCTTGCTTAGTAGCTGGCCATGGGAAGACACTGTGCAACACTG
ENSG00000206947_st	2.03577	2.10019	1.16962	2.44134	miRNA-3_0	Homo sapiens	2011-10-14	snoRNA	Affymetrix Proprietary Database	ENSG00000206947	chr7:39368602-39368733 (-)	132	CTTCCCATTTATTTGCTGCTTATAGTCTCACTGTGATATGAGCAATTATACACATGGGATAAAATAATATTGAGCCACTGTAAATTGAGATGAAGTAACCGTTTTCATATCTTCTGCATGGACTAGACATTG
ENSG00000206947_x_st	2.15546	1.57477	0.891479	1.74066	miRNA-3_0	Homo sapiens	2011-10-14	snoRNA	Affymetrix Proprietary Database	ENSG00000206947	chr7:39368602-39368733 (-)	132	CTTCCCATTTATTTGCTGCTTATAGTCTCACTGTGATATGAGCAATTATACACATGGGATAAAATAATATTGAGCCACTGTAAATTGAGATGAAGTAACCGTTTTCATATCTTCTGCATGGACTAGACATTG
ENSG00000206958_st	2.91832	3.38633	1.43033	3.54228	miRNA-3_0	Homo sapiens	2011-10-14	snoRNA	Affymetrix Proprietary Database	ENSG00000206958	chr5:87678589-87678724 (+)	136	CTGCAGCCAATTGAGTTGACCGAGCTCTTTTCCTCCTGGGGGCTTGGTGTGCAATGGCTGCAAACAGCAGATTCCTTGGTAGTGTATGCAGCCTGCTTCTTGTATGGGTTGCCTCTAAGGGACCTTGAAGGCAGCC
ENSG00000206958_x_st	3.04618	3.0654	1.22311	2.80349	miRNA-3_0	Homo sapiens	2011-10-14	snoRNA	Affymetrix Proprietary Database	ENSG00000206958	chr5:87678589-87678724 (+)	136	CTGCAGCCAATTGAGTTGACCGAGCTCTTTTCCTCCTGGGGGCTTGGTGTGCAATGGCTGCAAACAGCAGATTCCTTGGTAGTGTATGCAGCCTGCTTCTTGTATGGGTTGCCTCTAAGGGACCTTGAAGGCAGCC
ENSG00000206961_st	3.63821	2.56789	1.15466	2.45819	miRNA-3_0	Homo sapiens	2011-10-14	snoRNA	Affymetrix Proprietary Database	ENSG00000206961	chr2:170584382-170584513 (+)	132	GGCTTCCTAGTACTTACCATGGTCTGTGTTCTTACGCTGACTGTATAGAAACAGGAGGCAGAGTAAACCGACCCCACATATACCTCAGCCCAGGCCCTGTGCTGCGTCTGTATTGTGAATCAGGAGACATGG
ENSG00000206976_st	3.63821	3.54928	1.15466	3.84268	miRNA-3_0	Homo sapiens	2011-10-14	snoRNA	Affymetrix Proprietary Database	ENSG00000206976	chr11:3943797-3943933 (+)	137	GGCCTCCTGGGATCCCATCTGGAAAGTGCTTAGTATTCTGCCTGCTTCACAAAGGGAGGGAAAGCAAACGTGGTGAGGCACCCTTTCCATTCCAGCTTGCTCGGTAGCTGGTGATTGGAAGACACTCTGTGACAGCG
ENSG00000206977_st	2.15546	1.96911	1.05755	1.96911	miRNA-3_0	Homo sapiens	2011-10-14	snoRNA	Affymetrix Proprietary Database	ENSG00000206977	chr6:41800592-41800731 (+)	140	TGCATTGCCATGGTATCTGCACTCAGTAGTTTATTCCTGCTGGGTGTCCAAAGATCAGTGCCATAGAAATTCAGTATCTAGCATCACTGATTTTCTTGGCTTTGTGCTTGTTAAAACTTGGTATTTCTATTGACACAGTA
ENSG00000206977_x_st	2.91832	2.05435	0.93448	2.22025	miRNA-3_0	Homo sapiens	2011-10-14	snoRNA	Affymetrix Proprietary Database	ENSG00000206977	chr6:41800592-41800731 (+)	140	TGCATTGCCATGGTATCTGCACTCAGTAGTTTATTCCTGCTGGGTGTCCAAAGATCAGTGCCATAGAAATTCAGTATCTAGCATCACTGATTTTCTTGGCTTTGTGCTTGTTAAAACTTGGTATTTCTATTGACACAGTA
ENSG00000206987_s_st	2.40361	2.39079	1.54039	2.90025	miRNA-3_0	Homo sapiens	2011-10-14	snoRNA	Affymetrix Proprietary Database	ENSG00000206987	chr15:32718489-32718621 (-)	133	TAGTCAGGCGGGATAATCCTTACCTGTTCCTCCTTTTGGAGGGCAGTAGAATGTGGTAGTTGGAGTTGCATGATACTTGATTGATATCTCTGTGTAATGATGGCATGCAATACCCTGACTGCTCCTTTCGAAT
ENSG00000207002_st	6.61876	4.13204	1.62772	5.16968	miRNA-3_0	Homo sapiens	2011-10-14	snoRNA	Affymetrix Proprietary Database	ENSG00000207002	chr3:123532924-123533054 (+)	131	TGCAGCTGTGTCAAATTTGGTGCCTGCCCTGCCTGTGTAGGCACTGACCCAGAAGGCTGCCACAGAAACACTGACTCATGGGCCCTGTTCCTGTGTCTCGGGCTCAGGGATAAATTTGGTTACAGATACCA
ENSG00000207002_x_st	5.22017	4.5287	1.76446	5.13638	miRNA-3_0	Homo sapiens	2011-10-14	snoRNA	Affymetrix Proprietary Database	ENSG00000207002	chr3:123532924-123533054 (+)	131	TGCAGCTGTGTCAAATTTGGTGCCTGCCCTGCCTGTGTAGGCACTGACCCAGAAGGCTGCCACAGAAACACTGACTCATGGGCCCTGTTCCTGTGTCTCGGGCTCAGGGATAAATTTGGTTACAGATACCA
ENSG00000207022_st	3.41368	3.52838	1.37034	3.03872	miRNA-3_0	Homo sapiens	2011-10-14	snoRNA	Affymetrix Proprietary Database	ENSG00000207022	chr1:93311616-93311739 (+)	124	GGCCTCCTGGTGCTTACCCCAGGCTGTGTTCTTATACTGACTGTATAGAATGAGGAGGTGAACTCCCATGTACACCTCAGCCCAGGCCCTGCGCCTTGTCTGTATTGTGAACGGGAGCACACAG
ENSG00000207027_st	4.60146	2.95832	1.12726	3.21166	miRNA-3_0	Homo sapiens	2011-10-14	snoRNA	Affymetrix Proprietary Database	ENSG00000207027	chr8:23663742-23663890 (-)	149	ATCCAAGGGGATTCCCTCTCCAAGGGAACATGCAGTGCCCCTCTCAGGAAAGTAACAACCTGGAATAGAATCTGGCATGCCTAAGGTCTTTGAGGAATAGAGGAATAGAGGATGCTTGTTTCCTCTGCCTTCCTTGGCTGCCTACATGG
ENSG00000207027_x_st	3.93727	3.13965	1.13245	3.03844	miRNA-3_0	Homo sapiens	2011-10-14	snoRNA	Affymetrix Proprietary Database	ENSG00000207027	chr8:23663742-23663890 (-)	149	ATCCAAGGGGATTCCCTCTCCAAGGGAACATGCAGTGCCCCTCTCAGGAAAGTAACAACCTGGAATAGAATCTGGCATGCCTAAGGTCTTTGAGGAATAGAGGAATAGAGGATGCTTGTTTCCTCTGCCTTCCTTGGCTGCCTACATGG
ENSG00000207062_s_st	7.81555	5.04714	2.49036	4.78367	miRNA-3_0	Homo sapiens	2011-10-14	snoRNA	Affymetrix Proprietary Database	ENSG00000207062	chr7:64530916-64531050 (+)	135	GCATGGCTGAATACTGTGTTCTTTTATCAGTAGTTTACACAGCCAGACACCATGCAAAAGCAGTCTTCCCTTTAGAATGACTGATGGTATGCTAAGGTTTTTCATAGCATATCATTATTAAAGGTGAATACAAAT
ENSG00000207084_st	2.15546	1.78616	1.09826	2.02992	miRNA-3_0	Homo sapiens	2011-10-14	snoRNA	Affymetrix Proprietary Database	ENSG00000207084	chr3:160414717-160414848 (+)	132	CTGTGAATATTCTCGCTGTTCTGATTTTGTAATAATCACGATGGGCTAAACATTCGCAATATTAAGACCATGTATGTATCCCTAGACCTAGTTCTTTCCCCAGGTCTGGTTTTATAAATGCTGGTGATAAAC
ENSG00000207084_x_st	1.9195	1.45151	1.00413	2.25621	miRNA-3_0	Homo sapiens	2011-10-14	snoRNA	Affymetrix Proprietary Database	ENSG00000207084	chr3:160414717-160414848 (+)	132	CTGTGAATATTCTCGCTGTTCTGATTTTGTAATAATCACGATGGGCTAAACATTCGCAATATTAAGACCATGTATGTATCCCTAGACCTAGTTCTTTCCCCAGGTCTGGTTTTATAAATGCTGGTGATAAAC
ENSG00000207094_x_st	3.63821	3.31396	1.13245	2.98567	miRNA-3_0	Homo sapiens	2011-10-14	snoRNA	Affymetrix Proprietary Database	ENSG00000207094	chr7:88078407-88078546 (-)	140	ATCCAAGGCGATTCCCTCTCCAAGGGGACATCTAGTGCCCCTCTCAGGAAAGTAGCAACTTGGAATAGAATCTGGCATGCCTAAGGTCTTTGAGGAACAGGGATGCTTATTTCCTCTGCCTTCCTTGGCTGCCTACATAG
ENSG00000207098_st	7.90855	8.09661	5.03022	7.70249	miRNA-3_0	Homo sapiens	2011-10-14	snoRNA	Affymetrix Proprietary Database	ENSG00000207098	chr21:34214171-34214305 (-)	135	CTGCAACCAATTAAGCTGACTGAATTCCTTTCCTCCCGGGGGCCAGGTGTGCAATGGCTGCAAACAGCAGCTTCCTTGGTAGTGTACGCAGCCTGTTTCTTGTATGCGTTGCTCTAAGGGACCTTGGAGACAGGC
ENSG00000207098_x_st	4.96698	4.65916	2.53957	4.0001	miRNA-3_0	Homo sapiens	2011-10-14	snoRNA	Affymetrix Proprietary Database	ENSG00000207098	chr21:34214171-34214305 (-)	135	CTGCAACCAATTAAGCTGACTGAATTCCTTTCCTCCCGGGGGCCAGGTGTGCAATGGCTGCAAACAGCAGCTTCCTTGGTAGTGTACGCAGCCTGTTTCTTGTATGCGTTGCTCTAAGGGACCTTGGAGACAGGC
ENSG00000207100_st	2.15546	1.54389	0.780638	1.78764	miRNA-3_0	Homo sapiens	2011-10-14	snoRNA	Affymetrix Proprietary Database	ENSG00000207100	chrX:132286782-132286920 (+)	139	TGCACTGCGTGGTATCTGCACTCAGCAGTTTACTCCTGCTAGGGTGTTCAAAGGTCAGTGCCATAGAAATCCAGTATCTGGTTTCATTGGTTTTCTTGGCTTTGTGCTTGTTAAACCTGGTATTTCTATTGATACAGCA
ENSG00000207100_x_st	4.02692	2.17706	1.16121	2.39201	miRNA-3_0	Homo sapiens	2011-10-14	snoRNA	Affymetrix Proprietary Database	ENSG00000207100	chrX:132286782-132286920 (+)	139	TGCACTGCGTGGTATCTGCACTCAGCAGTTTACTCCTGCTAGGGTGTTCAAAGGTCAGTGCCATAGAAATCCAGTATCTGGTTTCATTGGTTTTCTTGGCTTTGTGCTTGTTAAACCTGGTATTTCTATTGATACAGCA
ENSG00000207109_st	2.40361	2.92108	1.05755	2.30414	miRNA-3_0	Homo sapiens	2011-10-14	snoRNA	Affymetrix Proprietary Database	ENSG00000207109	chr3:53367087-53367155 (-)	69	TGTCAGTGATGAAAATTTTGTCTAGTTCTGCTACTGACATTAAGTTATGATAAAGTCTGTCTGAGGAGA
ENSG00000207109_x_st	2.15546	1.82662	1.04178	1.90797	miRNA-3_0	Homo sapiens	2011-10-14	snoRNA	Affymetrix Proprietary Database	ENSG00000207109	chr3:53367087-53367155 (-)	69	TGTCAGTGATGAAAATTTTGTCTAGTTCTGCTACTGACATTAAGTTATGATAAAGTCTGTCTGAGGAGA
ENSG00000207118_st	2.27822	3.05491	1.60187	3.35694	miRNA-3_0	Homo sapiens	2011-10-14	snoRNA	Affymetrix Proprietary Database	ENSG00000207118	chr11:122929617-122929703 (-)	87	TCGCTATGATGATGGATTCCAAAACCATTCGTAGTTTCCACCAGAAAGTCTTATGTTGGCCAGTTCCTTCCTTGGATGTTTGAGCGA
ENSG00000207118_x_st	2.27822	2.73333	1.65993	3.37703	miRNA-3_0	Homo sapiens	2011-10-14	snoRNA	Affymetrix Proprietary Database	ENSG00000207118	chr11:122929617-122929703 (-)	87	TCGCTATGATGATGGATTCCAAAACCATTCGTAGTTTCCACCAGAAAGTCTTATGTTGGCCAGTTCCTTCCTTGGATGTTTGAGCGA
ENSG00000207119_st	2.40361	3.16873	1.58548	3.05904	miRNA-3_0	Homo sapiens	2011-10-14	snoRNA	Affymetrix Proprietary Database	ENSG00000207119	chr15:69750281-69750488 (-)	208	AAGAGTATAATTTCAGGCATCAATTCTGTAGTTCCTTACTAGAGAAGTTTCTCTTAACATGTACAACACTGGAAACCATGAGGAGGTGGCAGCACAGCATTCTCTGCTGAGCGTGAGGTTGGCTCTTGGTGTTGCTTTGCTGCAACTGTCATTTGCCATTGATGATGGTTCTTCTCTTCCTCCGAGGGAGAGAATGCAGTCTGAGTGG
ENSG00000207130_s_st	7.52572	2.90697	1.63054	2.58745	miRNA-3_0	Homo sapiens	2011-10-14	snoRNA	Affymetrix Proprietary Database	ENSG00000207130	chr3:128433414-128433548 (-)	135	CTCCATGTGTCTTTGGAACCTGTCAGCTGTGGCAGTTGCCCTTCCTAGCCATGGAAGAGTAAGTATATTCTTGTTTATTGGCAAAGCTGTCACCATTTCATTGGTATCAGATTCTGACTTGCACAAGTAACATTC
ENSG00000207130_st	2.53105	2.47887	1.20151	3.17901	miRNA-3_0	Homo sapiens	2011-10-14	snoRNA	Affymetrix Proprietary Database	ENSG00000207130	chr3:128433414-128433548 (-)	135	CTCCATGTGTCTTTGGAACCTGTCAGCTGTGGCAGTTGCCCTTCCTAGCCATGGAAGAGTAAGTATATTCTTGTTTATTGGCAAAGCTGTCACCATTTCATTGGTATCAGATTCTGACTTGCACAAGTAACATTC
ENSG00000207130_x_st	2.78924	1.92893	1.16981	3.00161	miRNA-3_0	Homo sapiens	2011-10-14	snoRNA	Affymetrix Proprietary Database	ENSG00000207130	chr3:128433414-128433548 (-)	135	CTCCATGTGTCTTTGGAACCTGTCAGCTGTGGCAGTTGCCCTTCCTAGCCATGGAAGAGTAAGTATATTCTTGTTTATTGGCAAAGCTGTCACCATTTCATTGGTATCAGATTCTGACTTGCACAAGTAACATTC
ENSG00000207147_st	2.40361	2.30312	1.00413	1.84126	miRNA-3_0	Homo sapiens	2011-10-14	snoRNA	Affymetrix Proprietary Database	ENSG00000207147	chr21:41885071-41885206 (+)	136	GCCCGCCTTGGCCTCCCAAAGTGCTGGGATTCTTACATCGACTGCATAGAAAGAGGAGAGAACATAACCTACCTACCCCGTACATACTTCAGCCCAGGTCCTGTGCCTCATCTGTAATATGAATGAAGAGACATGG
ENSG00000207171_st	3.29467	2.12229	0.987569	2.12229	miRNA-3_0	Homo sapiens	2011-10-14	snoRNA	Affymetrix Proprietary Database	ENSG00000207171	chr4:169392560-169392690 (+)	131	GGCTTGCTGGTGCTTACCACAGGCTGAATTCTTACACTGACTATATAGAAAAGGAGGTAGAGTAAACCTACCCAATATACCCCTCAGCCCAGGCTCTGTGCCTGATCTATATTGTGAATGTGGGAACATAG
ENSG00000207171_x_st	2.15546	3.10795	1.26473	3.21666	miRNA-3_0	Homo sapiens	2011-10-14	snoRNA	Affymetrix Proprietary Database	ENSG00000207171	chr4:169392560-169392690 (+)	131	GGCTTGCTGGTGCTTACCACAGGCTGAATTCTTACACTGACTATATAGAAAAGGAGGTAGAGTAAACCTACCCAATATACCCCTCAGCCCAGGCTCTGTGCCTGATCTATATTGTGAATGTGGGAACATAG
ENSG00000207177_st	2.53105	2.4639	1.12313	2.73601	miRNA-3_0	Homo sapiens	2011-10-14	snoRNA	Affymetrix Proprietary Database	ENSG00000207177	chr5:110020495-110020628 (-)	134	GGCCTCCTGGTGCTTACAAGCAGCTGTGTGCTTGCATTGACTGTACAGAAAAAAAGAGATAGAGTAAACACACCCCGTATACAACTCAGCCCAGGTCCTGTGCCTTGTCTATATTGTGAATAGGGGGGACATAG
ENSG00000207187_s_st	6.13496	3.01507	1.9427	3.72239	miRNA-3_0	Homo sapiens	2011-10-14	snoRNA	Affymetrix Proprietary Database	ENSG00000207187	chr2:30410300-30410432 (+)	133	GGTCTCTCAGCTCTGCTTAACCACACGGGTCCAGTGTGTGCTTGGCGTGTTTTCAGGGAGGCAGAGAAAGGCTCTCCTAATGCACGACAGACCCGCCCAGAATGGCCTCTCTGTTCCTAGGAGTGTGACAATT
ENSG00000207199_st	1.69803	2.1602	1.0312	1.82822	miRNA-3_0	Homo sapiens	2011-10-14	snoRNA	Affymetrix Proprietary Database	ENSG00000207199	chr8:38876134-38876202 (-)	69	TCTTAGTGATGAAAACTTTGTCCAGTTCTGCTAATGACTTTAAGTGATGATAAACTATGTCTGAGGGGA
ENSG00000207199_x_st	2.40361	2.26988	1.00932	2.45375	miRNA-3_0	Homo sapiens	2011-10-14	snoRNA	Affymetrix Proprietary Database	ENSG00000207199	chr8:38876134-38876202 (-)	69	TCTTAGTGATGAAAACTTTGTCCAGTTCTGCTAATGACTTTAAGTGATGATAAACTATGTCTGAGGGGA
ENSG00000207215_st	3.63821	2.69192	1.33865	2.69192	miRNA-3_0	Homo sapiens	2011-10-14	snoRNA	Affymetrix Proprietary Database	ENSG00000207215	chr8:98370493-98370702 (+)	210	AAGACTATACTCTCAGGAATCATTTCTATAGTTTTTTACTAGAGAAATTTCTCTGAACGTGTAGAGCACTGGAAACCGTGAGGAGAAGCTGCCTTCTCTTCTGAGCATGAAGTGAGCTCTCAGTGTTGCTTCTCTGCAACTGCCATTTGCCATTGATGATCGTTCTTCTCTTCCTCTGGGAGAGTAAAAGGGTACAGGATGCAGTCTGAG
ENSG00000207217_st	4.96698	4.23391	1.71104	3.84405	miRNA-3_0	Homo sapiens	2011-10-14	snoRNA	Affymetrix Proprietary Database	ENSG00000207217	chr7:6056508-6056642 (+)	135	GCATGGGTTTGGATTATGACAGGCCCATCCCCCTGGACCTCTCATAGTGCCCCATGCCAGAGCAAACTGTGGCCCCGAACCATTGCCTGGCTTCTGTACCCGTGGGCCACTGGCACTGAAGAGGGTTACACAGTG
ENSG00000207217_x_st	4.8215	3.13307	1.64413	2.5682	miRNA-3_0	Homo sapiens	2011-10-14	snoRNA	Affymetrix Proprietary Database	ENSG00000207217	chr7:6056508-6056642 (+)	135	GCATGGGTTTGGATTATGACAGGCCCATCCCCCTGGACCTCTCATAGTGCCCCATGCCAGAGCAAACTGTGGCCCCGAACCATTGCCTGGCTTCTGTACCCGTGGGCCACTGGCACTGAAGAGGGTTACACAGTG
ENSG00000207244_st	2.53105	2.38808	1.00005	2.99576	miRNA-3_0	Homo sapiens	2011-10-14	snoRNA	Affymetrix Proprietary Database	ENSG00000207244	chr8:8819085-8819218 (+)	134	CTGCAGCCAATTGAGCTGATGGAGTTCCTTTCCTCCTGGGGCCCAGTGTGCAAAAGCTGCAAACAGCAGCTTCCTTGGTAGTGTACGCAGCCTGTTTCTTATATGGGTTGCTCTAAGGGACCTTGGAGACAGTC
ENSG00000207244_x_st	2.53105	1.57495	1.18482	2.21864	miRNA-3_0	Homo sapiens	2011-10-14	snoRNA	Affymetrix Proprietary Database	ENSG00000207244	chr8:8819085-8819218 (+)	134	CTGCAGCCAATTGAGCTGATGGAGTTCCTTTCCTCCTGGGGCCCAGTGTGCAAAAGCTGCAAACAGCAGCTTCCTTGGTAGTGTACGCAGCCTGTTTCTTATATGGGTTGCTCTAAGGGACCTTGGAGACAGTC
ENSG00000207249_st	2.91832	1.98625	1.4736	2.94429	miRNA-3_0	Homo sapiens	2011-10-14	snoRNA	Affymetrix Proprietary Database	ENSG00000207249	chr2:105349692-105349820 (+)	129	CTGAGAATATCTTGCTGTTCTGATTTTGTAATAGGACAGGCTATAAAGATTGGCTATATTAAGGCCACGCACATGTCCCCAGACTTAATTCTTTCCCTAGGTCTGGTTTTATAAACTCTGGTAATAAAC
ENSG00000207249_x_st	2.65986	2.09378	1.13085	2.09378	miRNA-3_0	Homo sapiens	2011-10-14	snoRNA	Affymetrix Proprietary Database	ENSG00000207249	chr2:105349692-105349820 (+)	129	CTGAGAATATCTTGCTGTTCTGATTTTGTAATAGGACAGGCTATAAAGATTGGCTATATTAAGGCCACGCACATGTCCCCAGACTTAATTCTTTCCCTAGGTCTGGTTTTATAAACTCTGGTAATAAAC
ENSG00000207274_x_st	2.53105	2.59701	1.36501	2.33353	miRNA-3_0	Homo sapiens	2011-10-14	snoRNA	Affymetrix Proprietary Database	ENSG00000207274	chr2:215711671-215711805 (+)	135	CTGCAGCCAATTAAGCCAACTGAGTTCCTTTCCTTGTGGGGGCCCAGTGTGCAATGGCTGCACACAGCAGCTTCCTTGGTAGTGTACACAGCCTGTTGGTTGTATGGGTTGCTCTGAGGGACCTTGGAGACAGGC
ENSG00000207299_st	3.29467	2.29559	1.06857	2.81754	miRNA-3_0	Homo sapiens	2011-10-14	snoRNA	Affymetrix Proprietary Database	ENSG00000207299	chr11:89851559-89851629 (+)	71	CTACAATGATGGCAATATGTTTCATCGACAGCAGTTCACCCATTGAGTGTTGATACCGTGGGTCTGAGTGA
ENSG00000207344_s_st	4.71567	4.43203	1.33865	4.39914	miRNA-3_0	Homo sapiens	2011-10-14	snoRNA	Affymetrix Proprietary Database	ENSG00000207344	chr7:64526377-64526510 (+)	134	TTGCACAGTGAACACCCAAGTGTGCTTTATAGTTCCCTTGGCTTTGACCCTGTGCTAGAGCATTGCCTGCTCTTCTCCTCTGCATTGAAAGGAATATTTATCCCTTTAAATGTATTCAGAAAGCCAGCACATTA
ENSG00000207407_st	2.78924	2.00352	1.2876	2.73502	miRNA-3_0	Homo sapiens	2011-10-14	snoRNA	Affymetrix Proprietary Database	ENSG00000207407	chr11:19612703-19612838 (-)	136	TGCCCCATTCTCAAAGAGAATAGGCACTGTTGATCATGCGATCCAGAGATTGTTAATGGGGCTGCATTGAGAAACAAGCTATGTTTCCATTCACAGCAAACACATCGCAGTGGTGACAATGAGACCTGTAACATTT
ENSG00000207410_x_st	3.04618	2.21595	1.43033	2.52345	miRNA-3_0	Homo sapiens	2011-10-14	snoRNA	Affymetrix Proprietary Database	ENSG00000207410	chr17:65267585-65267723 (+)	139	TGCACTGCATGGCATCTGCACCCAGCAGTTTACTCTTGCTAAGGTGTTCAAAGGTCAGTGCTATAGAAATTCAGTATCTGGCATCATTGGTTTTCTTGACTTTGTGCTTGTTAAACCTAGTATTTCTATTGATACAGTA
ENSG00000207419_st	3.63821	3.85278	1.89046	4.29581	miRNA-3_0	Homo sapiens	2011-10-14	snoRNA	Affymetrix Proprietary Database	ENSG00000207419	chr6:11710052-11710193 (+)	142	ATCCAAGGTGAGTCTCTCTCCAAGGGGCTGACTAGTGCCTCTCTTAGGACAGTAGCAAGTTGGAATAAAATCTGGCATGCCTAAGGTCTTTAAGGAACAGGGGATGCTTACTTCTTTTGCGTTCCTCTGGCGGCCTACATAG
ENSG00000207430_s_st	2.03577	2.59496	1.03827	3.07479	miRNA-3_0	Homo sapiens	2011-10-14	snoRNA	Affymetrix Proprietary Database	ENSG00000207430	chr15:30873387-30873519 (+)	133	TAGTCAGGCGGGATAATCCTTACCTGTGCCTCCTTTTGGAGGGCAGCAGAATGTGGTAGTTGGAGTTGCATGATACTTGATTCATATCTCTGTGTAATGATGGCATGCAATACCCTGACTGCTCCTTTCGAAT
ENSG00000207432_s_st	1.9195	2.64735	1.32175	2.96687	miRNA-3_0	Homo sapiens	2011-10-14	snoRNA	Affymetrix Proprietary Database	ENSG00000207432	chr15:30404401-30404533 (+)	133	TAGTCAGGCGGGATAATCCTTACCTGTGCCTCCTTTTGGAGGGCAGCAGAATGTGGTAGTTGGAATTGCATGATACTTGATTCATATCTCTGTGTAATGATGGCATGCAATACCCTGACTGCTCCTTTCGAAT
ENSG00000207444_st	2.53105	1.92893	1.33865	2.10993	miRNA-3_0	Homo sapiens	2011-10-14	snoRNA	Affymetrix Proprietary Database	ENSG00000207444	chr14:71865054-71865124 (+)	71	CTACAATCATGGCAATATTTTTTGTCAACAGCGGTTCACCTAGTGAATGTTGATACTTTGGGTTTGAGTGA
ENSG00000207444_x_st	2.65986	1.98946	0.913457	2.0901	miRNA-3_0	Homo sapiens	2011-10-14	snoRNA	Affymetrix Proprietary Database	ENSG00000207444	chr14:71865054-71865124 (+)	71	CTACAATCATGGCAATATTTTTTGTCAACAGCGGTTCACCTAGTGAATGTTGATACTTTGGGTTTGAGTGA
ENSG00000207502_st	3.63821	3.08457	1.0823	3.5725	miRNA-3_0	Homo sapiens	2011-10-14	snoRNA	Affymetrix Proprietary Database	ENSG00000207502	chr1:116164493-116164626 (-)	134	GCATGGTAGTGGGTTCATTGGGGGCCCTTCTCTGTGGGCCTCATAGCGTACCCATGCCAGTGTAAACTTGAGCCTTGAACCATTGCCCAGCCTCCTTCCCATGGGCTGTGTGTAGCGAAGGGGGTTGCACAGTG
ENSG00000207502_x_st	4.1925	3.75416	1.33865	3.5104	miRNA-3_0	Homo sapiens	2011-10-14	snoRNA	Affymetrix Proprietary Database	ENSG00000207502	chr1:116164493-116164626 (-)	134	GCATGGTAGTGGGTTCATTGGGGGCCCTTCTCTGTGGGCCTCATAGCGTACCCATGCCAGTGTAAACTTGAGCCTTGAACCATTGCCCAGCCTCCTTCCCATGGGCTGTGTGTAGCGAAGGGGGTTGCACAGTG
ENSG00000207503_st	2.40361	2.83195	1.05755	1.79429	miRNA-3_0	Homo sapiens	2011-10-14	snoRNA	Affymetrix Proprietary Database	ENSG00000207503	chr21:42911133-42911253 (+)	121	TGGTTGTTACCAAGGCATTTAGCATGCAATTTCTCATTTGCTGTGGACACGACGAGAAGAGAATTCCTCACTCGGTTTTCTGTCTGCCACCTTGCTAGCGATCAGCCCACTGGGAACATTT
ENSG00000207516_st	3.63821	2.47388	2.04658	3.87708	miRNA-3_0	Homo sapiens	2011-10-14	snoRNA	Affymetrix Proprietary Database	ENSG00000207516	chr15:45829448-45829575 (+)	128	TTCCACCACTATTGGTCTGCAGCTCTTCTTATGGTAGCAGTTGTTGCATTTCTCTGTGGGAAAGAAAAGAGGATTAAACACCTCTTTCTTAGCAAAACAGAGAGTAGGCATATGTGTGACAGACACAA
ENSG00000207516_x_st	2.91832	3.46903	1.20151	3.34147	miRNA-3_0	Homo sapiens	2011-10-14	snoRNA	Affymetrix Proprietary Database	ENSG00000207516	chr15:45829448-45829575 (+)	128	TTCCACCACTATTGGTCTGCAGCTCTTCTTATGGTAGCAGTTGTTGCATTTCTCTGTGGGAAAGAAAAGAGGATTAAACACCTCTTTCTTAGCAAAACAGAGAGTAGGCATATGTGTGACAGACACAA
ENSG00000208308_x_st	5.14061	3.15338	1.2876	3.72785	miRNA-3_0	Homo sapiens	2011-10-14	snoRNA	Affymetrix Proprietary Database	ENSG00000208308	chr2:135894198-135894325 (+)	128	TGCACTTATGTATGTTTTTGTTTAACTTGTGGACAAAGACTTATGGATAGGTGCAAAAAATAAATCCTCTTTTGCAACCCAGAACTCATTGTTCAGTATGAGTTTTGATACATATAAGAAGGGATATT
ENSG00000212134_x_st	2.15546	1.79778	0.913457	1.99581	miRNA-3_0	Homo sapiens	2011-10-14	snoRNA	Affymetrix Proprietary Database	ENSG00000212134	chr20:29964122-29964249 (+)	128	TACACTTGTTTATATTTTTGTTTAACTTGTGGACAAAGATTTATAGACAGGTGCAAAAAATAAATCCTCTTTTGCAACCCAGAACTCATTGTTCGGTATGAGTTTTAATACATATAAGAAGGGATATT
ENSG00000212144_st	2.40361	2.23828	1.15466	2.23828	miRNA-3_0	Homo sapiens	2011-10-14	snoRNA	Affymetrix Proprietary Database	ENSG00000212144	chr1:234729021-234729148 (+)	128	TTGTCAGGTGGGATAATCCTTACCTATGTTTGGAGGACAGTATTAGGACATAATGATTGGAGTCACATGATATGATTAATGTCTGCTTCATAATCAGGTCTCACACACCCTGATTGCTCCTATCTGAT
ENSG00000212145_st	3.29467	3.60494	1.29752	4.06305	miRNA-3_0	Homo sapiens	2011-10-14	snoRNA	Affymetrix Proprietary Database	ENSG00000212145	chr3:41940603-41940745 (-)	143	TAGTCAGGCAGGATAATCCCTATCTGTTCCTCCTTTTGGAGGGCAGTAGAATGTGGTAATTGGAGTGGCATAATACTTGATTAATAATTGTGCACTTTCCAATTCATGCTATTATGGCTTCCTGGAGTGGTGTCTTCTCTGAT
ENSG00000212148_st	1.59496	1.9209	0.935997	2.10357	miRNA-3_0	Homo sapiens	2011-10-14	snoRNA	Affymetrix Proprietary Database	ENSG00000212148	chr10:36727589-36727716 (+)	128	TGCACTTCTGTATGTTTTTGTTTAACTTGTGGACAAAGACTTGTGGATAGGTGCAAAAAATAAGTCCTCTTTTGCAACCTGGAACTCATTGTTCAGTATGAGTTTTGATACATATAAGAAGGGATATT
ENSG00000212148_x_st	3.41368	1.90811	1.2876	2.66941	miRNA-3_0	Homo sapiens	2011-10-14	snoRNA	Affymetrix Proprietary Database	ENSG00000212148	chr10:36727589-36727716 (+)	128	TGCACTTCTGTATGTTTTTGTTTAACTTGTGGACAAAGACTTGTGGATAGGTGCAAAAAATAAGTCCTCTTTTGCAACCTGGAACTCATTGTTCAGTATGAGTTTTGATACATATAAGAAGGGATATT
ENSG00000212149_x_st	2.91832	3.18666	1.25307	2.46929	miRNA-3_0	Homo sapiens	2011-10-14	snoRNA	Affymetrix Proprietary Database	ENSG00000212149	chr17:41092592-41092719 (-)	128	TGCACTTATGTATGTTTTTGTTTAACTTGTGGACAAAGACTTATGGATAGGTGCAACAAATAAATCCTCTTTTGCAACCCAGAACTCATTGTTCAGCATGAGTTTTGATACATACAGGAAGGGATATT
ENSG00000212161_st	1.59304	1.75194	1.12726	1.75194	miRNA-3_0	Homo sapiens	2011-10-14	snoRNA	Affymetrix Proprietary Database	ENSG00000212161	chr1:159821696-159821762 (-)	67	GGATTTATAATGAGCTGTGTTTACTGAGCATTATGAAGTAAAGTTCAATATGATTACTCTGAAGTCT
ENSG00000212161_x_st	1.9195	1.98924	0.826866	1.74548	miRNA-3_0	Homo sapiens	2011-10-14	snoRNA	Affymetrix Proprietary Database	ENSG00000212161	chr1:159821696-159821762 (-)	67	GGATTTATAATGAGCTGTGTTTACTGAGCATTATGAAGTAAAGTTCAATATGATTACTCTGAAGTCT
ENSG00000212165_st	3.29467	2.49979	1.20151	2.61261	miRNA-3_0	Homo sapiens	2011-10-14	snoRNA	Affymetrix Proprietary Database	ENSG00000212165	chr20:16963477-16963678 (-)	202	AAGATTATATTTTCAGGGATCATTTCTATAGTTTGTCACTAGGGAAGTTCCTCTGAATGTGTAGAGCACCAGAAACATGAGGAAGAGGCACAGGGTTCTCTCCTGAGTGTGAAGCTGGCTCTTGGCGCTGCTTTCCTGCAACTGCTATTTGCCATTCGTGATTGTGGAGAGTCAGAGGGAGAGGATGATGCAGTCTGAGTGG
ENSG00000212165_x_st	2.03577	2.35344	1.20151	2.27868	miRNA-3_0	Homo sapiens	2011-10-14	snoRNA	Affymetrix Proprietary Database	ENSG00000212165	chr20:16963477-16963678 (-)	202	AAGATTATATTTTCAGGGATCATTTCTATAGTTTGTCACTAGGGAAGTTCCTCTGAATGTGTAGAGCACCAGAAACATGAGGAAGAGGCACAGGGTTCTCTCCTGAGTGTGAAGCTGGCTCTTGGCGCTGCTTTCCTGCAACTGCTATTTGCCATTCGTGATTGTGGAGAGTCAGAGGGAGAGGATGATGCAGTCTGAGTGG
ENSG00000212168_st	2.03577	2.06899	1.3288	2.22863	miRNA-3_0	Homo sapiens	2011-10-14	snoRNA	Affymetrix Proprietary Database	ENSG00000212168	chr2:57771670-57771734 (+)	65	CTGTAATGATGTTGCTCAAATATCTGACCTGAAATGATTATATAGACCAATTTAATACTGAAGAA
ENSG00000212168_x_st	2.15546	1.82312	1.05755	1.73607	miRNA-3_0	Homo sapiens	2011-10-14	snoRNA	Affymetrix Proprietary Database	ENSG00000212168	chr2:57771670-57771734 (+)	65	CTGTAATGATGTTGCTCAAATATCTGACCTGAAATGATTATATAGACCAATTTAATACTGAAGAA
ENSG00000212175_st	3.29467	2.93396	1.55593	2.68026	miRNA-3_0	Homo sapiens	2011-10-14	snoRNA	Affymetrix Proprietary Database	ENSG00000212175	chr2:55792839-55792986 (+)	148	GGTTGTGGTGGTTTTCTTTCTGGTACATTTGTTAAGTTTTCAAATGAGCCTAACTCTGCCACATATATCATATAGGAGCTGGCAAAGGCTTGATGACAAAGAGATCTCTCTCAAGCCTTTCCCACATCAGAGGCTGGCTTTCACACAC
ENSG00000212175_x_st	4.26904	4.33709	1.62671	5.0574	miRNA-3_0	Homo sapiens	2011-10-14	snoRNA	Affymetrix Proprietary Database	ENSG00000212175	chr2:55792839-55792986 (+)	148	GGTTGTGGTGGTTTTCTTTCTGGTACATTTGTTAAGTTTTCAAATGAGCCTAACTCTGCCACATATATCATATAGGAGCTGGCAAAGGCTTGATGACAAAGAGATCTCTCTCAAGCCTTTCCCACATCAGAGGCTGGCTTTCACACAC
ENSG00000212181_st	3.17192	2.36476	1.2876	2.26736	miRNA-3_0	Homo sapiens	2011-10-14	snoRNA	Affymetrix Proprietary Database	ENSG00000212181	chr2:149018143-149018277 (-)	135	TATCTCTGACCTGGGTAGAGCAGCATCTGGTTGGTGGTGCCCATCTCATATCAGCCAGAGATACAGCAATTCCTTGTTTATCCCAGCTTGGCTTTTAGTCTGTGCCCATGCCTGGTTCACGTGTGAAAAATATGG
ENSG00000212181_x_st	3.41368	2.67378	1.15484	3.42364	miRNA-3_0	Homo sapiens	2011-10-14	snoRNA	Affymetrix Proprietary Database	ENSG00000212181	chr2:149018143-149018277 (-)	135	TATCTCTGACCTGGGTAGAGCAGCATCTGGTTGGTGGTGCCCATCTCATATCAGCCAGAGATACAGCAATTCCTTGTTTATCCCAGCTTGGCTTTTAGTCTGTGCCCATGCCTGGTTCACGTGTGAAAAATATGG
ENSG00000212182_st	3.93727	4.04346	1.20151	4.04346	miRNA-3_0	Homo sapiens	2011-10-14	snoRNA	Affymetrix Proprietary Database	ENSG00000212182	chr2:114763018-114763232 (-)	215	AAGACTGTAGTTTCAGGGATTGTTTCTATAGTTTGCTACTAGAGAAGTTTCTCTGAACGTGTAGAGCCCCGGAAACCCCCGGGTGGTGGTGCAGCATCCTCTCTTGAGGTGAAGCCGGCTTTTGGTGTTGCTTCACTGCAACTACCTTTTGCCATGGATGATTGTCCTTCTCCTCCTCTGGCAGAGGGAGAGGGAGAGGACATAAGTCTGAGTGG
ENSG00000212187_st	2.53105	2.41495	1.08103	2.41495	miRNA-3_0	Homo sapiens	2011-10-14	snoRNA	Affymetrix Proprietary Database	ENSG00000212187	chr1:212198903-212199024 (+)	122	ATGCCCTTTTAAGGTTGATGTGGTGCTTTAAGAAGCTAACATAGAAGGATAAAGTAAGTCTCTACAAAACCCAGAGAAGAGACTGGAAAACTCCTCTCTGGATCCTGCCTGGAGTCACAGCT
ENSG00000212191_st	3.41368	2.6337	1.54189	3.16284	miRNA-3_0	Homo sapiens	2011-10-14	snoRNA	Affymetrix Proprietary Database	ENSG00000212191	chr4:179607040-179607110 (-)	71	AAATAATTAAATTTCTCCAAATAGCTGGAGTTACTGGCAAATTGTTTAGTGGCAAACATGGTTTTCTGAAT
ENSG00000212195_st	3.63821	2.75523	1.20151	2.65783	miRNA-3_0	Homo sapiens	2011-10-14	snoRNA	Affymetrix Proprietary Database	ENSG00000212195	chr17:56709003-56709197 (-)	195	AAGACTATATTTTGAGGGATAATTTCTATAGTGTGTTTCTCGAGGAGTATATCTGAACGTGTAGAACGCTGGAAACCGCGAGAGGGAGATATTTGTGTTCTCTCACGAGTGGGATAGCAGTGTTTGGTGTTGCGTTATTCTAACTGCTGTTTGCTGTTGGTGACCGTTCTTCTCTAGAGAAGGCAGTCTGAGTAG
ENSG00000212206_st	2.65986	1.69559	1.32175	2.64792	miRNA-3_0	Homo sapiens	2011-10-14	snoRNA	Affymetrix Proprietary Database	ENSG00000212206	chr17:8232901-8233037 (+)	137	AAAGCAAGCTGGAATTACAGTGCTTCATTTTGTGAAATACTAAATACCATCATTATGCTGCTGAAAGAAAAGCTGTTTTAATGATTTTTGATTTGTCTTTGTGAGAGTAAAATCACGACAGATTGACATGGACAATT
ENSG00000212206_x_st	3.63821	2.62514	1.35535	2.29316	miRNA-3_0	Homo sapiens	2011-10-14	snoRNA	Affymetrix Proprietary Database	ENSG00000212206	chr17:8232901-8233037 (+)	137	AAAGCAAGCTGGAATTACAGTGCTTCATTTTGTGAAATACTAAATACCATCATTATGCTGCTGAAAGAAAAGCTGTTTTAATGATTTTTGATTTGTCTTTGTGAGAGTAAAATCACGACAGATTGACATGGACAATT
ENSG00000212211_st	2.91832	1.8558	0.826866	2.5195	miRNA-3_0	Homo sapiens	2011-10-14	snoRNA	Affymetrix Proprietary Database	ENSG00000212211	chr3:60842062-60842277 (-)	216	AAGATTATATTTCCAGGGGTCATTTCTGTGGTTCATTACTTAAAGGAGTTTCCCCAAGTGTGTAGAGCACTGGAAACCACAGGAAGATATGCAATGTTCTCTCCCGAGCACGAAGCTCGTTCTTGGTGTTGCTTCATTGCAACTGCCATTTGCCATTGATCATTGTTTTTTTCTTCCTTTGGGGAGATTAAGAGGAAGAGGACACAGTCTGAGTGA
ENSG00000212214_st	2.27822	2.05282	1.05755	2.93436	miRNA-3_0	Homo sapiens	2011-10-14	snoRNA	Affymetrix Proprietary Database	ENSG00000212214	chrX:3450158-3450292 (-)	135	TTTCCCTGACCTGGGTAGAGTGGCATCCAGTTGGTGGTGCCCATCTCATATCAGCCAGGGACAAAGCAACCCCTTGTTCCTCCCAGCTTGGCTTTTCATCTGTGCCTATGCCTGGTTCATGCCTTGGACACATTT
ENSG00000212214_x_st	3.84269	2.54046	1.20151	2.60774	miRNA-3_0	Homo sapiens	2011-10-14	snoRNA	Affymetrix Proprietary Database	ENSG00000212214	chrX:3450158-3450292 (-)	135	TTTCCCTGACCTGGGTAGAGTGGCATCCAGTTGGTGGTGCCCATCTCATATCAGCCAGGGACAAAGCAACCCCTTGTTCCTCCCAGCTTGGCTTTTCATCTGTGCCTATGCCTGGTTCATGCCTTGGACACATTT
ENSG00000212224_st	2.40361	1.81385	1.26217	1.97974	miRNA-3_0	Homo sapiens	2011-10-14	snoRNA	Affymetrix Proprietary Database	ENSG00000212224	chr20:40341118-40341239 (-)	122	GTGTCCTTTTAAGGTTGACACAGTGCTTTAAGAGCCTAACACAGAAAGGTAAAGTAAGTTTCCGTAAAACCCAGAAATGATATTGCAAAATTCCTCTTTGAATCATGTCTGGAGTCACAGCT
ENSG00000212224_x_st	2.27822	1.78306	1.00413	2.51456	miRNA-3_0	Homo sapiens	2011-10-14	snoRNA	Affymetrix Proprietary Database	ENSG00000212224	chr20:40341118-40341239 (-)	122	GTGTCCTTTTAAGGTTGACACAGTGCTTTAAGAGCCTAACACAGAAAGGTAAAGTAAGTTTCCGTAAAACCCAGAAATGATATTGCAAAATTCCTCTTTGAATCATGTCTGGAGTCACAGCT
ENSG00000212228_st	3.29467	2.41793	1.34006	2.60815	miRNA-3_0	Homo sapiens	2011-10-14	snoRNA	Affymetrix Proprietary Database	ENSG00000212228	chr16:11367970-11368093 (-)	124	CCACCCTGACCTGGGTAGAGTGGCCTCTGGTTGGTGGTGTCCATCTTGCATCAGTCAGGGACAAAGCAACCCCTTGTTCATCCCAGCTTGGTTTCTGGCCTGTTCCCATGCCTTGGACAAACAA
ENSG00000212229_st	2.27822	1.66608	1.32175	1.57495	miRNA-3_0	Homo sapiens	2011-10-14	snoRNA	Affymetrix Proprietary Database	ENSG00000212229	chr6:67920301-67920373 (-)	73	AAACGATGAACTCACCTAAAATAGCTGTAATAACCAGCAGATTATGTAATGGCAAACCTACAGTTTTCTGAAT
ENSG00000212249_st	2.27822	1.7975	0.949996	1.7975	miRNA-3_0	Homo sapiens	2011-10-14	snoRNA	Affymetrix Proprietary Database	ENSG00000212249	chr5:68169781-68169914 (+)	134	CCCAAAGTGCTGGGATAACCCTTACCTGTTTCTCCTTTGCAGGGCAGATAGAACATGATAATTGGAGATGCATGAAACGTGATTAATCTCTCTGTATAATCAGGACTTGCAACACACTTAATTTTTTTTTTAAT
ENSG00000212249_x_st	2.40361	1.61707	1.18893	2.04276	miRNA-3_0	Homo sapiens	2011-10-14	snoRNA	Affymetrix Proprietary Database	ENSG00000212249	chr5:68169781-68169914 (+)	134	CCCAAAGTGCTGGGATAACCCTTACCTGTTTCTCCTTTGCAGGGCAGATAGAACATGATAATTGGAGATGCATGAAACGTGATTAATCTCTCTGTATAATCAGGACTTGCAACACACTTAATTTTTTTTTTAAT
ENSG00000212264_st	2.27822	2.13907	1.05755	1.65452	miRNA-3_0	Homo sapiens	2011-10-14	snoRNA	Affymetrix Proprietary Database	ENSG00000212264	chr7:23436065-23436135 (+)	71	AAATAATGAAATCACCCAAAATAGCTGGAATTACTGGCAGATTGTGTAGCAATAAACCTAGTTTTCTGAAG
ENSG00000212264_x_st	2.53105	1.96631	1.00413	1.86567	miRNA-3_0	Homo sapiens	2011-10-14	snoRNA	Affymetrix Proprietary Database	ENSG00000212264	chr7:23436065-23436135 (+)	71	AAATAATGAAATCACCCAAAATAGCTGGAATTACTGGCAGATTGTGTAGCAATAAACCTAGTTTTCTGAAG
ENSG00000212266_st	3.17192	2.88601	1.2876	3.83254	miRNA-3_0	Homo sapiens	2011-10-14	snoRNA	Affymetrix Proprietary Database	ENSG00000212266	chr1:118231243-118231364 (-)	122	TGCACTTGTGTTTTTGTTTAACTGTGAACAAAGACTTATAGAGAAGTGCAAAAAATAAATCCTCTTTTGCAACCCAGAACTCATTGTTTAGTAAGGGTTTTGATACATATAAAAGAGATATT
ENSG00000212270_st	2.53105	1.87373	1.02892	1.95826	miRNA-3_0	Homo sapiens	2011-10-14	snoRNA	Affymetrix Proprietary Database	ENSG00000212270	chr14:26275854-26275918 (-)	65	GTTCATGATAAGTAACATTTCTTCAATTTGACCTGATGTGTATTGAAGAAAACCAGCATCTGAGG
ENSG00000212273_x_st	2.53105	2.3718	1.2876	2.71277	miRNA-3_0	Homo sapiens	2011-10-14	snoRNA	Affymetrix Proprietary Database	ENSG00000212273	chr8:134656841-134656968 (-)	128	TGCACTTATGTATGTTTTTGTTTAAACTGTGGACAAAGACTTATGGATAAGTACAAAAAATAAATCCTCTTTTGCAACCCAGAACTCATTGTTCAGTATGAGTTTTAATACATATAGCCAGGGAAATT
ENSG00000212277_st	1.80687	1.81062	1.12726	1.81062	miRNA-3_0	Homo sapiens	2011-10-14	snoRNA	Affymetrix Proprietary Database	ENSG00000212277	chr11:74427732-74427794 (-)	63	ACAGATGATGAACTCATTGACAGACATACAGAGACTGTGTGCTGATTGTCATGTTCTGACTTA
ENSG00000212277_x_st	2.53105	2.81047	1.07398	2.10993	miRNA-3_0	Homo sapiens	2011-10-14	snoRNA	Affymetrix Proprietary Database	ENSG00000212277	chr11:74427732-74427794 (-)	63	ACAGATGATGAACTCATTGACAGACATACAGAGACTGTGTGCTGATTGTCATGTTCTGACTTA
ENSG00000212278_st	1.69803	1.70313	1.00413	1.8094	miRNA-3_0	Homo sapiens	2011-10-14	snoRNA	Affymetrix Proprietary Database	ENSG00000212278	chr5:18236232-18236305 (+)	74	TTGGATATACGATAATCTCACTCCGACTTAAACTCTCTCACTGATTATTTGATAATAACAGGTCAGATATTCTT
ENSG00000212279_st	1.69803	1.29038	0.780638	1.77831	miRNA-3_0	Homo sapiens	2011-10-14	snoRNA	Affymetrix Proprietary Database	ENSG00000212279	chr15:74783299-74783372 (-)	74	TGGATACTGTGACAGTTGCATCGTTCAGCAGATTGAGTCACGAAGAGATGTATACCATCTGTCTGATGTATCTG
ENSG00000212284_st	1.69803	1.6431	1.12726	1.8968	miRNA-3_0	Homo sapiens	2011-10-14	snoRNA	Affymetrix Proprietary Database	ENSG00000212284	chr15:25511738-25511808 (+)	71	TCAATAATGAAATCTTCTGATTTGGTGAGAAATAATGCCTTAAAATTACACTCAATAGGATTATGCTGAGG
ENSG00000212284_x_st	2.65986	1.92893	1.05755	2.10993	miRNA-3_0	Homo sapiens	2011-10-14	snoRNA	Affymetrix Proprietary Database	ENSG00000212284	chr15:25511738-25511808 (+)	71	TCAATAATGAAATCTTCTGATTTGGTGAGAAATAATGCCTTAAAATTACACTCAATAGGATTATGCTGAGG
ENSG00000212293_st	3.29467	2.51308	1.20151	3.19566	miRNA-3_0	Homo sapiens	2011-10-14	snoRNA	Affymetrix Proprietary Database	ENSG00000212293	chr13:32994527-32994653 (-)	127	AATTGGGATCAAAGATGCAGCCGCCTTCCCATTTAAGCAGCACAGACAGCCCAAAGTGACAGTTTTCCTGTACAGTTACTCTTCTGTTATCTGTAACTGATCTATGACATTTTGGGAAAAAACAGCC
ENSG00000212295_st	2.03577	2.24455	0.826866	2.15967	miRNA-3_0	Homo sapiens	2011-10-14	snoRNA	Affymetrix Proprietary Database	ENSG00000212295	chr6:156699884-156699958 (+)	75	TTCAGATGATTTGAATTGATAAGCTGAGGTTCTGTGAGGAATGACAGTTAAGAGCATGTTAAAGTTGTTATGAAA
ENSG00000212295_x_st	2.27822	2.99978	1.0312	2.84383	miRNA-3_0	Homo sapiens	2011-10-14	snoRNA	Affymetrix Proprietary Database	ENSG00000212295	chr6:156699884-156699958 (+)	75	TTCAGATGATTTGAATTGATAAGCTGAGGTTCTGTGAGGAATGACAGTTAAGAGCATGTTAAAGTTGTTATGAAA
ENSG00000212300_st	2.91832	2.16481	1.05755	2.64936	miRNA-3_0	Homo sapiens	2011-10-14	snoRNA	Affymetrix Proprietary Database	ENSG00000212300	chr4:159621843-159622060 (+)	218	AAGACTATACTTTCAGGGATCATTTCTCTAGTTCAATACTACAGAAGTTTCTCTGAAGGTGTAGCAAGCACCAGAAACCACGAGGAAAGTGCAGTATTCTCTCCCAAGTGTGATGCCGCCCGTCTCTTGATGTTGCTTTGCTCAGCTGCCATTCGGCATTGATGATTGTTTTATCCTTCCTTAGGAAGAGTGAGAGGGAAAGGATGCAGTCCAAGTGG
ENSG00000212302_st	2.03577	1.59856	1.04066	2.08631	miRNA-3_0	Homo sapiens	2011-10-14	snoRNA	Affymetrix Proprietary Database	ENSG00000212302	chr14:23225970-23226038 (-)	69	AGGGAAGTGATGACAACTGTGACTGTTGTGTGACACTGATTTCTCTCATATTTGTACTGGCTGATCCTG
ENSG00000212302_x_st	3.29467	2.72854	1.33865	1.99704	miRNA-3_0	Homo sapiens	2011-10-14	snoRNA	Affymetrix Proprietary Database	ENSG00000212302	chr14:23225970-23226038 (-)	69	AGGGAAGTGATGACAACTGTGACTGTTGTGTGACACTGATTTCTCTCATATTTGTACTGGCTGATCCTG
ENSG00000212309_st	3.04196	2.28921	2.02793	2.58584	miRNA-3_0	Homo sapiens	2011-10-14	snoRNA	Affymetrix Proprietary Database	ENSG00000212309	chr2:203142831-203142915 (+)	85	TTCAATGTTGTCAATGATGCATTCTTATTGGAACTGAATTTAAGTGATCTGACTCATTCGTCACTACCACTGAGACAACATTGAG
ENSG00000212309_x_st	4.1119	2.90001	1.43033	2.62721	miRNA-3_0	Homo sapiens	2011-10-14	snoRNA	Affymetrix Proprietary Database	ENSG00000212309	chr2:203142831-203142915 (+)	85	TTCAATGTTGTCAATGATGCATTCTTATTGGAACTGAATTTAAGTGATCTGACTCATTCGTCACTACCACTGAGACAACATTGAG
ENSG00000212321_st	3.29467	2.64514	1.05755	2.86498	miRNA-3_0	Homo sapiens	2011-10-14	snoRNA	Affymetrix Proprietary Database	ENSG00000212321	chrX:121974279-121974497 (+)	219	AAGGCTATACTTTCAGGGATCATTTTTATAGCTTATTACTAGAGGAGTTAATGTGAATGTGTAGAGCACCAGAAACCTTGAGGAGGAGGTGCAGCGTTCTCTCCTGAGCATAAAGCTGGCCCGCAGTATTGTGTTGCCTCACTGCAACTGCCATTTGCCATTGATGATGATTGTTCTCTTTCACTGAGAGAGTAAGAGGACAGGATGCATTCTAACTGG
ENSG00000212338_st	4.41122	4.56552	1.2876	4.34789	miRNA-3_0	Homo sapiens	2011-10-14	snoRNA	Affymetrix Proprietary Database	ENSG00000212338	chr1:179165608-179165714 (+)	107	ATCCAAGGTGATTCCTTCTCCAAGGGGGACATCCAGTGACCCTCTCAGGAAGTAGCAACTTGGAATAGAATAGTCCAGGAGTTCCAGGACCAGCCTGGCCAATATGG
ENSG00000212338_x_st	3.63821	2.67809	1.40326	2.7429	miRNA-3_0	Homo sapiens	2011-10-14	snoRNA	Affymetrix Proprietary Database	ENSG00000212338	chr1:179165608-179165714 (+)	107	ATCCAAGGTGATTCCTTCTCCAAGGGGGACATCCAGTGACCCTCTCAGGAAGTAGCAACTTGGAATAGAATAGTCCAGGAGTTCCAGGACCAGCCTGGCCAATATGG
ENSG00000212342_st	2.78924	2.24684	1.12726	2.90136	miRNA-3_0	Homo sapiens	2011-10-14	snoRNA	Affymetrix Proprietary Database	ENSG00000212342	chr8:131175218-131175373 (+)	156	TCTCGTGGTAGTTTTCTTTTTGGCACATTTGTTAAGTTTTCAAATGGGCCTAACACTGCCACATGTATTATACTGGAGTTGGCAAAGGCCTGTGACAATGAGATATCTCTCAAGCCTTTCACGCCTTTCCTCTATCAGAGAATGGCTCCCACATGT
ENSG00000212342_x_st	3.84269	2.42661	1.4736	2.60095	miRNA-3_0	Homo sapiens	2011-10-14	snoRNA	Affymetrix Proprietary Database	ENSG00000212342	chr8:131175218-131175373 (+)	156	TCTCGTGGTAGTTTTCTTTTTGGCACATTTGTTAAGTTTTCAAATGGGCCTAACACTGCCACATGTATTATACTGGAGTTGGCAAAGGCCTGTGACAATGAGATATCTCTCAAGCCTTTCACGCCTTTCCTCTATCAGAGAATGGCTCCCACATGT
ENSG00000212347_x_st	2.53105	2.38628	1.13245	2.19028	miRNA-3_0	Homo sapiens	2011-10-14	snoRNA	Affymetrix Proprietary Database	ENSG00000212347	chrX:45752346-45752417 (-)	72	AGGGTACTATGATAGTTGCATAGTTCAGCAGATTGAATCATCAAGAGATTTAATATTTGTCTGATGTATCTG
ENSG00000212363_st	2.27822	1.67319	1.20151	2.40637	miRNA-3_0	Homo sapiens	2011-10-14	snoRNA	Affymetrix Proprietary Database	ENSG00000212363	chr5:74178481-74178608 (-)	128	TGCGTGACATGTATGTTTTTGTTTAACTTGTATACAAAGGCTTATGGATAGGTGCAAAAATAAATTCTCTTTTGCAACCCAGAACTCATTGTTCAGTGTGAGTTTTGATACATATAAGAAGGGATATT
ENSG00000212363_x_st	2.40361	2.30148	1.00413	2.61261	miRNA-3_0	Homo sapiens	2011-10-14	snoRNA	Affymetrix Proprietary Database	ENSG00000212363	chr5:74178481-74178608 (-)	128	TGCGTGACATGTATGTTTTTGTTTAACTTGTATACAAAGGCTTATGGATAGGTGCAAAAATAAATTCTCTTTTGCAACCCAGAACTCATTGTTCAGTGTGAGTTTTGATACATATAAGAAGGGATATT
ENSG00000212367_st	3.63821	2.63536	1.13245	3.587	miRNA-3_0	Homo sapiens	2011-10-14	snoRNA	Affymetrix Proprietary Database	ENSG00000212367	chr18:24269281-24269493 (-)	213	AAGACTGTACGTTCCAAGATTGTTTCTATAGTTGGTTGTGAGAGAAGTTTCTCTGAACTTGCAGAGCACGGGAAACCAGGAGGAGGAGGCTCAGGGTGCTCTCCACACGTGTGAAACCGGCTGTGGGTGTTGCTTTCCTGTGACTGCCATTTGCCACTGATGATCTTCTCTTCCTCTGGAAGAGTAAGAGGGGGAAGGACACAGTTTCAGTGC
ENSG00000212371_st	2.53105	1.60902	1.26473	1.85277	miRNA-3_0	Homo sapiens	2011-10-14	snoRNA	Affymetrix Proprietary Database	ENSG00000212371	chr14:77932627-77932779 (+)	153	GGTCATATAAGTAGAAACCACTGAGTGAATCTTACTAGAAAAGTGAATGGCCATTCTTGGTTACTCTGTAGCACAGAAGAATTCCTGGCTTCTTTGTGTTGCACAGCTGACTTGTGCCATTCTGCTGCTATAGTGTGGAGTTGAGAAACATGA
ENSG00000212377_st	1.80687	1.70679	1.26473	1.91446	miRNA-3_0	Homo sapiens	2011-10-14	snoRNA	Affymetrix Proprietary Database	ENSG00000212377	chr13:73028040-73028105 (-)	66	GTAGGTGACGACCAATATTTTTTTTACTTTGACTTGATGTCTATTGAAGAAATCTAGCATCTGAGA
ENSG00000212378_s_st	7.63136	6.85234	5.57459	4.26288	miRNA-3_0	Homo sapiens	2011-10-14	snoRNA	Affymetrix Proprietary Database	ENSG00000212378	chr2:72987663-72987731 (+)	69	ATGTAATAATGTTCATCAAATGTCTGACCTGAAATGAGCATGTAGACAAGTTAATTTAACACTGAAGAA
ENSG00000212378_st	2.65986	2.0058	1.07398	2.43149	miRNA-3_0	Homo sapiens	2011-10-14	snoRNA	Affymetrix Proprietary Database	ENSG00000212378	chr2:72987663-72987731 (+)	69	ATGTAATAATGTTCATCAAATGTCTGACCTGAAATGAGCATGTAGACAAGTTAATTTAACACTGAAGAA
ENSG00000212378_x_st	2.27822	2.81047	1.06274	2.10993	miRNA-3_0	Homo sapiens	2011-10-14	snoRNA	Affymetrix Proprietary Database	ENSG00000212378	chr2:72987663-72987731 (+)	69	ATGTAATAATGTTCATCAAATGTCTGACCTGAAATGAGCATGTAGACAAGTTAATTTAACACTGAAGAA
ENSG00000212380_st	2.15546	2.31581	1.43033	2.01227	miRNA-3_0	Homo sapiens	2011-10-14	snoRNA	Affymetrix Proprietary Database	ENSG00000212380	chr15:25509657-25509737 (+)	81	GGGGCAATATGGAGATGTTATATTGTCTTCGACAGGGAAGATGACATAAAAATTATGTTCAATAGGATTATGTGGAGACTT
ENSG00000212380_x_st	2.40361	2.5562	1.32175	2.5562	miRNA-3_0	Homo sapiens	2011-10-14	snoRNA	Affymetrix Proprietary Database	ENSG00000212380	chr15:25509657-25509737 (+)	81	GGGGCAATATGGAGATGTTATATTGTCTTCGACAGGGAAGATGACATAAAAATTATGTTCAATAGGATTATGTGGAGACTT
ENSG00000212383_st	3.04618	2.18733	1.19013	2.72676	miRNA-3_0	Homo sapiens	2011-10-14	snoRNA	Affymetrix Proprietary Database	ENSG00000212383	chr12:57255159-57255292 (+)	134	TGTTCCCGATCTGGTAGAGTAGCATCTGGTTGGTGGTGACCATCTAATACCAGCCAGGGACAAAGCAACCCCTTGTTTATCCCAGCTTGGCTTTTGGTCTGTTCCCATGCTTGGTTCATGCCTTGGACACATGG
ENSG00000212383_x_st	3.93727	2.21864	1.05755	3.25628	miRNA-3_0	Homo sapiens	2011-10-14	snoRNA	Affymetrix Proprietary Database	ENSG00000212383	chr12:57255159-57255292 (+)	134	TGTTCCCGATCTGGTAGAGTAGCATCTGGTTGGTGGTGACCATCTAATACCAGCCAGGGACAAAGCAACCCCTTGTTTATCCCAGCTTGGCTTTTGGTCTGTTCCCATGCTTGGTTCATGCCTTGGACACATGG
ENSG00000212391_st	3.04618	2.8881	1.00413	3.1418	miRNA-3_0	Homo sapiens	2011-10-14	snoRNA	Affymetrix Proprietary Database	ENSG00000212391	chr2:227833705-227833838 (-)	134	TGTTCTGACATGGGAAGAGTAGCTTCTGGTTGGTGGAGCCCATCTCACATTAGCCAGAGACAAAGCAACACCTTGTTTATCCCGGCTTGGCTTTTGGCCTGTGTCCATGACTGGTCCATACCTTGGACACATGG
ENSG00000212395_st	4.26904	3.68786	1.49059	3.95103	miRNA-3_0	Homo sapiens	2011-10-14	snoRNA	Affymetrix Proprietary Database	ENSG00000212395	chr9:134658247-134658345 (-)	99	TTTACAAGGGAAAAGCAACCCCATTAAAAAGTGGGCAAAGTAAGGTCTTTGGGGAACAGGGATGCTTATTTCCTCTGCCTTCCTTGTCTGCCTACACGG
ENSG00000212395_x_st	3.74303	2.80563	1.49059	2.22045	miRNA-3_0	Homo sapiens	2011-10-14	snoRNA	Affymetrix Proprietary Database	ENSG00000212395	chr9:134658247-134658345 (-)	99	TTTACAAGGGAAAAGCAACCCCATTAAAAAGTGGGCAAAGTAAGGTCTTTGGGGAACAGGGATGCTTATTTCCTCTGCCTTCCTTGTCTGCCTACACGG
ENSG00000212397_st	4.41122	3.0201	1.76519	4.05773	miRNA-3_0	Homo sapiens	2011-10-14	snoRNA	Affymetrix Proprietary Database	ENSG00000212397	chr11:112473077-112473175 (-)	99	ATTCTTAAATGAATGATGAAATACCAAAAAGAAAAATAAGCAAAGAACAGATAACAGAAAGAAGCACAGCAAATACAACATAATACTGACAGTAAAAAT
ENSG00000212411_st	4.34185	2.71306	1.43033	2.56521	miRNA-3_0	Homo sapiens	2011-10-14	snoRNA	Affymetrix Proprietary Database	ENSG00000212411	chr10:29864235-29864310 (+)	76	AGGCCAATGCTGAATTATTATCTTGACGAGAAATGATGACGTAAAAATTAAGCTTAGTAGGATTACACTGAGGCCC
ENSG00000212411_x_st	2.40361	1.91599	1.05755	1.91599	miRNA-3_0	Homo sapiens	2011-10-14	snoRNA	Affymetrix Proprietary Database	ENSG00000212411	chr10:29864235-29864310 (+)	76	AGGCCAATGCTGAATTATTATCTTGACGAGAAATGATGACGTAAAAATTAAGCTTAGTAGGATTACACTGAGGCCC
ENSG00000212414_st	2.65986	1.77959	1.12726	1.77959	miRNA-3_0	Homo sapiens	2011-10-14	snoRNA	Affymetrix Proprietary Database	ENSG00000212414	chr8:101016811-101016877 (+)	67	ATACTATGATGGTTGCATAGTTCAGCAGATTGAATTCATGAAGAGATTTACAATGTCTGATGTAGTT
ENSG00000212414_x_st	2.40361	2.22044	1.05755	2.86413	miRNA-3_0	Homo sapiens	2011-10-14	snoRNA	Affymetrix Proprietary Database	ENSG00000212414	chr8:101016811-101016877 (+)	67	ATACTATGATGGTTGCATAGTTCAGCAGATTGAATTCATGAAGAGATTTACAATGTCTGATGTAGTT
ENSG00000212415_st	2.27822	1.93821	1.07398	1.93821	miRNA-3_0	Homo sapiens	2011-10-14	snoRNA	Affymetrix Proprietary Database	ENSG00000212415	chr15:33262928-33262992 (+)	65	ATACTATGATGTTTGCATAGTTCAGCAGATTGAATTATGAAGAGATCTACCATTTGTCTGGTGTT
ENSG00000212415_x_st	2.27822	1.87576	1.37651	1.58604	miRNA-3_0	Homo sapiens	2011-10-14	snoRNA	Affymetrix Proprietary Database	ENSG00000212415	chr15:33262928-33262992 (+)	65	ATACTATGATGTTTGCATAGTTCAGCAGATTGAATTATGAAGAGATCTACCATTTGTCTGGTGTT
ENSG00000212421_st	3.04618	2.0115	1.09072	2.12022	miRNA-3_0	Homo sapiens	2011-10-14	snoRNA	Affymetrix Proprietary Database	ENSG00000212421	chr9:89875365-89875500 (+)	136	GTGCCCTTTTAAGGTAGACGCAGTTTCGTAAGAGGCTAACACATAAGGGTAAATTAAAGTAAGTCTCCATAAAACCCAGAGAAGAGACAGAAGAGACTGTGAAACTCCTCTTTGGACCCCATCTGGAGCCACAGCA
ENSG00000212422_st	2.65986	3.07991	1.00413	3.07991	miRNA-3_0	Homo sapiens	2011-10-14	snoRNA	Affymetrix Proprietary Database	ENSG00000212422	chr7:10262424-10262637 (+)	214	AAGATGATACTTTCAGTGATCTTTTTTCAGTTTATTACTAGAAAAGTGTCTCTGAACCTGGAGAGCACCAGAAACCAAGAGGAGGAGATGTAGCGCTCTCTCCTGAGCTTAAAGCTGGCTCTTGGTTTTGCTTTGCTGCAACTGCTTTTTGCCATTGATGATCATTCTTCTCTTCCTCCTGGGAAGTAAGAGAGAGAAGATGCAGCACGAATGG
ENSG00000212428_st	2.40361	2.25191	1.00413	2.15127	miRNA-3_0	Homo sapiens	2011-10-14	snoRNA	Affymetrix Proprietary Database	ENSG00000212428	chr15:25404368-25404426 (+)	59	GGGTCATGAGGAGGTTTGATGACATAAAAATTATGCTCATAAGTATTATGCTGAGACCC
ENSG00000212428_x_st	2.03577	1.78811	1.20151	2.06975	miRNA-3_0	Homo sapiens	2011-10-14	snoRNA	Affymetrix Proprietary Database	ENSG00000212428	chr15:25404368-25404426 (+)	59	GGGTCATGAGGAGGTTTGATGACATAAAAATTATGCTCATAAGTATTATGCTGAGACCC
ENSG00000212432_s_st	3.17192	2.77213	1.34881	2.5741	miRNA-3_0	Homo sapiens	2011-10-14	snoRNA	Affymetrix Proprietary Database	ENSG00000212432	chr12:9597654-9597801 (+)	148	GCCATGATGCTCTTCGGTTTAGGAGCAATTAAAATGACTACAGATTGGTGGCAGTTTATGGATTTGCACAAGAAGAGAACTCACAGAACTAGCATTATTTTACCCTCTGTCTTTACAGAGGTGTATTTGGCTGTTTTGTTAGACATTC
ENSG00000212434_st	3.29467	2.91373	1.26473	2.78421	miRNA-3_0	Homo sapiens	2011-10-14	snoRNA	Affymetrix Proprietary Database	ENSG00000212434	chrX:68912800-68912998 (+)	199	AAGACTATACTTTCAGGGATCATTTCTATAGTTTATTACTGGAGAAGTTTCTTTGAATGTATAGAGCACTAAAAACCATATTATCTCCCAAGTGTAAAGCTGCCTCTTGGTGTTGGTTTACTTCAGTTGCCATTTGCCATTAATGATTGTTCTTCTTTTCTTTGGGGAGAATAAGAGACAGAGGACACAGTCTGGGTGG
ENSG00000212440_s_st	3.17192	2.12595	1.2876	1.95361	miRNA-3_0	Homo sapiens	2011-10-14	snoRNA	Affymetrix Proprietary Database	ENSG00000212440	chr12:9439269-9439418 (-)	150	GCCATGATGCTCTTCGGTTTAGGGGCAATTAAAATGACTACAGATTGGTGGCAGTTTATGGATTTGCACAAGAAGAGAGAACTCACAGAACTAGCATTATTTTACCCTCTGTCTTTACAGAGGTATATTTGGCTGTTTTGTTAGACATTC
ENSG00000212445_st	2.03577	2.10654	1.13597	2.10654	miRNA-3_0	Homo sapiens	2011-10-14	snoRNA	Affymetrix Proprietary Database	ENSG00000212445	chr16:68223190-68223324 (+)	135	TGTCCTTGACTTGGGTAGAGTGATGTCTGGTTGGTGCTGCCTATCTCATATAAGCCAGGGACAAATCAATGCCTTATTTATTCCAGCTTGGCTTTTGGTCTGTGCCCATACCTGGTTTATGCCTTGGACACATGG
ENSG00000212455_st	2.53105	1.86669	1.12726	1.96529	miRNA-3_0	Homo sapiens	2011-10-14	snoRNA	Affymetrix Proprietary Database	ENSG00000212455	chr2:18221872-18221999 (-)	128	TAGACTTGTGCATGTTTTTGCTTAACTTGTGGATAAAGTCTTACAGACAGGTGCAAAAAATAAATCCTCTTTTGCAACCCAGAACTCATTGTTCAGTATGAGTTTTGATACATATAAGAAAGGACATT
ENSG00000212455_x_st	3.41368	4.04268	1.23239	4.23752	miRNA-3_0	Homo sapiens	2011-10-14	snoRNA	Affymetrix Proprietary Database	ENSG00000212455	chr2:18221872-18221999 (-)	128	TAGACTTGTGCATGTTTTTGCTTAACTTGTGGATAAAGTCTTACAGACAGGTGCAAAAAATAAATCCTCTTTTGCAACCCAGAACTCATTGTTCAGTATGAGTTTTGATACATATAAGAAAGGACATT
ENSG00000212458_st	1.69803	2.32747	1.00413	2.02392	miRNA-3_0	Homo sapiens	2011-10-14	snoRNA	Affymetrix Proprietary Database	ENSG00000212458	chr4:1112672-1112801 (+)	130	TGTCCTTGGCCTGGGTAGAGTGGCACCTAGTTGGTGGTGCCCATATTAGCCAGGGACAAAGCAACCCTTTGTTCATCCCAGCTTGGCTTTTGATCTGTACCTATACCTGGTTCATGCCTTAGACACATGG
ENSG00000212458_x_st	3.84269	2.49612	1.57443	3.15982	miRNA-3_0	Homo sapiens	2011-10-14	snoRNA	Affymetrix Proprietary Database	ENSG00000212458	chr4:1112672-1112801 (+)	130	TGTCCTTGGCCTGGGTAGAGTGGCACCTAGTTGGTGGTGCCCATATTAGCCAGGGACAAAGCAACCCTTTGTTCATCCCAGCTTGGCTTTTGATCTGTACCTATACCTGGTTCATGCCTTAGACACATGG
ENSG00000212461_st	3.74303	4.38332	1.32175	3.90231	miRNA-3_0	Homo sapiens	2011-10-14	snoRNA	Affymetrix Proprietary Database	ENSG00000212461	chr12:72033135-72033263 (+)	129	ATTTTACATAGCGCTGCAGATGTGGCTGCTGTGTCACATTTGTGTTATTAGGTGGCAGAGAGAAGAGAGGCTATGTCTATGCTCAGTGTTCTGCCCCATGAACATTTGAATGTTTAATAGTCAGACACT
ENSG00000212461_x_st	2.78924	2.51841	1.20151	2.6668	miRNA-3_0	Homo sapiens	2011-10-14	snoRNA	Affymetrix Proprietary Database	ENSG00000212461	chr12:72033135-72033263 (+)	129	ATTTTACATAGCGCTGCAGATGTGGCTGCTGTGTCACATTTGTGTTATTAGGTGGCAGAGAGAAGAGAGGCTATGTCTATGCTCAGTGTTCTGCCCCATGAACATTTGAATGTTTAATAGTCAGACACT
ENSG00000212479_st	4.41122	3.37371	1.76446	3.0645	miRNA-3_0	Homo sapiens	2011-10-14	snoRNA	Affymetrix Proprietary Database	ENSG00000212479	chr21:30552747-30552960 (-)	214	AAGACGACGCTTGCAGGGATTGTTTCTATAGCTCACTACCAGATAAGTTTCTCCGAACATGTAGAGCACCAGAAACCACATGCAGCGGTGCAGCGCTCTCTCGGGAGCCTGACACTGGCTCTGGGTGCTGCTTCACTGCAACTTCCATTTGCCATTGAGAACTGTTCCGCTCTTCCTCTGGGAAAGTAAGAGAGAGAGGGTGCAATCTGAGGGG
ENSG00000212490_st	2.27822	2.42463	0.735545	2.86641	miRNA-3_0	Homo sapiens	2011-10-14	snoRNA	Affymetrix Proprietary Database	ENSG00000212490	chr4:53614304-53614426 (+)	123	TGCCCCTTTTAAGGTTGACACAGTGCATTAAGCAGAAGGGTTAAGTAAGTCTCCATAAAACCCAGAGAAGAGAATGTAAAGCTCCTCTTTGGAGGAGCTAGACTCCTGTCTGGAGTCACAGCT
ENSG00000212490_x_st	2.15546	1.70151	1.00413	3.03704	miRNA-3_0	Homo sapiens	2011-10-14	snoRNA	Affymetrix Proprietary Database	ENSG00000212490	chr4:53614304-53614426 (+)	123	TGCCCCTTTTAAGGTTGACACAGTGCATTAAGCAGAAGGGTTAAGTAAGTCTCCATAAAACCCAGAGAAGAGAATGTAAAGCTCCTCTTTGGAGGAGCTAGACTCCTGTCTGGAGTCACAGCT
ENSG00000212502_st	2.65986	2.11575	1.09415	2.62279	miRNA-3_0	Homo sapiens	2011-10-14	snoRNA	Affymetrix Proprietary Database	ENSG00000212502	chr12:109171920-109172047 (-)	128	TGGACTTATGCGTGCGTTTGTTTAACTTGTGGGCAAGTACTTATAGACAGGTGCAAACAATAAATCTCCTTTTGCAACTGAGAACTTGTTGTTCAGTATGAGTTTTGATACATATAAGAAAGGCTATT
ENSG00000212502_x_st	2.53105	2.3393	1.23919	2.40412	miRNA-3_0	Homo sapiens	2011-10-14	snoRNA	Affymetrix Proprietary Database	ENSG00000212502	chr12:109171920-109172047 (-)	128	TGGACTTATGCGTGCGTTTGTTTAACTTGTGGGCAAGTACTTATAGACAGGTGCAAACAATAAATCTCCTTTTGCAACTGAGAACTTGTTGTTCAGTATGAGTTTTGATACATATAAGAAAGGCTATT
ENSG00000212511_st	2.78924	2.58147	1.12726	2.07879	miRNA-3_0	Homo sapiens	2011-10-14	snoRNA	Affymetrix Proprietary Database	ENSG00000212511	chr15:37144841-37145059 (+)	219	AAGACGATACTTTCAAGAATCATGATCATTCTATACAGTTCATTACTAGAAAAGTTTCTCTAAACATGTAGAGCGCTGGAAGCCATGAGGAGGAGTCTCAGTGTTGTTGCCTGAGCATGAAGCAGACTCTTGTTGCTTCACTGCAACCACCATGTACCATTGATGATGGTTCTTCTCTTCCTCCAGGAGAGTAAGAGGGAAAGAATTCAGTCTGAGTGG
ENSG00000212517_st	2.53105	1.97477	1.12726	1.97477	miRNA-3_0	Homo sapiens	2011-10-14	snoRNA	Affymetrix Proprietary Database	ENSG00000212517	chr20:5102063-5102185 (-)	123	GTTCCCTTTTAAGGCTGACCCAGTGCTTTAAGAGGCTGATACAGAAGGGTAAAGTTAAGTCTCCACAAAATCCAGGGAAGAGACTGTGAAACTCATCTTAGAACCTTGTATGGAGTCACAGCT
ENSG00000212517_x_st	2.91832	2.71827	1.07609	2.19195	miRNA-3_0	Homo sapiens	2011-10-14	snoRNA	Affymetrix Proprietary Database	ENSG00000212517	chr20:5102063-5102185 (-)	123	GTTCCCTTTTAAGGCTGACCCAGTGCTTTAAGAGGCTGATACAGAAGGGTAAAGTTAAGTCTCCACAAAATCCAGGGAAGAGACTGTGAAACTCATCTTAGAACCTTGTATGGAGTCACAGCT
ENSG00000212528_st	1.59304	1.65452	1.07398	2.16156	miRNA-3_0	Homo sapiens	2011-10-14	snoRNA	Affymetrix Proprietary Database	ENSG00000212528	chr15:25513613-25513698 (+)	86	AAGACAACGTAAATATATGTATAAAGAGTATCTTCAGGAGACGTAATAATGTAAAAATCATGCTCAATAGAATTAAGCTGAGGCTC
ENSG00000212529_st	4.76955	3.78822	1.33865	2.72427	miRNA-3_0	Homo sapiens	2011-10-14	snoRNA	Affymetrix Proprietary Database	ENSG00000212529	chr5:171679338-171679482 (-)	145	CCTCGCTTTCTTTGCAGGGAGCAGGTATGTATGTTCCCTATTATGTCTGGAGGCAGAGGGAAAAGGCTTCAGTCCCCTGGGCATCATGTCTTTGGTGCCGCTGGCTTCCTGTCTGCCAATTCTATCCTCAAGCACTGGGACACAG
ENSG00000212532_st	4.34185	4.79871	1.32652	3.82765	miRNA-3_0	Homo sapiens	2011-10-14	snoRNA	Affymetrix Proprietary Database	ENSG00000212532	chr6:51329488-51329563 (+)	76	GTCCTCTGATGACTTCATGTTAGTGCCACCTGTCTGGGCCACGGAGAACCCATGATGGAACTGAGAATCTGAGGAA
ENSG00000212532_x_st	2.91832	3.84252	1.33865	2.74766	miRNA-3_0	Homo sapiens	2011-10-14	snoRNA	Affymetrix Proprietary Database	ENSG00000212532	chr6:51329488-51329563 (+)	76	GTCCTCTGATGACTTCATGTTAGTGCCACCTGTCTGGGCCACGGAGAACCCATGATGGAACTGAGAATCTGAGGAA
ENSG00000212533_s_st	2.53105	1.76146	1.31131	2.27092	miRNA-3_0	Homo sapiens	2011-10-14	snoRNA	Affymetrix Proprietary Database	ENSG00000212533	chr12:31229801-31229950 (-)	150	GCCACGATGCTCTTCGGTTTAGGGGCAATTAAAATGACTACAGATTGGTGGCAGTTTATGGATTTGCACAAGAAGAGAGAACTCACAGAACTAGCATTATTTTACCCTCTGTCTTCACAGAGGTATATTTGGCTGTTTTGTTAGACATTC
ENSG00000212538_st	3.93727	2.41423	1.20151	1.91435	miRNA-3_0	Homo sapiens	2011-10-14	snoRNA	Affymetrix Proprietary Database	ENSG00000212538	chr1:163892907-163893109 (+)	203	AAGACTATTCTTTCAGGGATCATTATGCGAGAAGTTTTTCTGAATGCCTAAAGAACCAGAAAACCATGAGGACAGACAGCAGCATTTTCTCCTGAGCTTGAAGCTGGCTCTTGGCACTGGTTTGCTGCAACTGCCGTTTGCCATTGCTGATCATTTTTCTCTTCCTTTGGGAGAGTGAGGGGAAGAGAATGCAATCTGAGTGA
ENSG00000212539_st	4.34185	4.07602	0.89277	3.97862	miRNA-3_0	Homo sapiens	2011-10-14	snoRNA	Affymetrix Proprietary Database	ENSG00000212539	chr18:54624501-54624699 (+)	199	TAGACGATACTTTCAAGGATCATTTCTATAGTTTGTTACTAGAGAAATTGCTCTGAATGTGTAGAGCAGCAGAAATCACAAAGAGGAGGCGCAGCATCCTCCCCTGAGCATGTTGCTTCCCTTCAACTGCGCTTTGCCATTACTGATGGTTCTTCTCTTCCTCTGCGAGAGTAAGAGGGAGAGGATGCAGTCTGAATGG
ENSG00000212551_st	2.40361	2.41513	1.32175	2.16143	miRNA-3_0	Homo sapiens	2011-10-14	snoRNA	Affymetrix Proprietary Database	ENSG00000212551	chr11:32103310-32103518 (+)	209	AAGACTATACTTTCAGGGATCATTTCTATAGTTCATTACTAAAGAAGTCTATCTGAACATGTAGAACACATGACACCATAAGGAGGAGGCACAACATTCTCCCTAGAGCCTGAAGCTGGCTCTTGGTGTTTCATGACTACAGCAGCCATTTGCCACTGATGACTGTTCTCTTCCAGGAGAATAAGAAGGAGAAGATGCAGTTTGGGTTG
ENSG00000212553_st	2.65986	2.68533	1.12726	3.07434	miRNA-3_0	Homo sapiens	2011-10-14	snoRNA	Affymetrix Proprietary Database	ENSG00000212553	chr13:40431272-40431364 (-)	93	AGATTGATGATGGCACCCCCATAAAACCATTCCTTAGGAAATCTGAACAAAATGAGTGAAAACTCACTAGTTGTTCTCATTGAGGCTGGGCCC
ENSG00000212553_x_st	2.40361	2.31534	1.43033	2.60506	miRNA-3_0	Homo sapiens	2011-10-14	snoRNA	Affymetrix Proprietary Database	ENSG00000212553	chr13:40431272-40431364 (-)	93	AGATTGATGATGGCACCCCCATAAAACCATTCCTTAGGAAATCTGAACAAAATGAGTGAAAACTCACTAGTTGTTCTCATTGAGGCTGGGCCC
ENSG00000212558_st	1.80687	2.80102	1.00413	3.19138	miRNA-3_0	Homo sapiens	2011-10-14	snoRNA	Affymetrix Proprietary Database	ENSG00000212558	chr2:10230332-10230446 (-)	115	GTGCCTAAGGTTAACACAGCGCCTTAAGAGGCTAACACAGAAGGGCAAAGTAAGTCTCCATAAAACCCAGAGAAGACTGTGAACCCCTCTCTGGATCCTGTCTGGAGTCACAGCT
ENSG00000212558_x_st	4.34185	2.45106	1.25717	2.28834	miRNA-3_0	Homo sapiens	2011-10-14	snoRNA	Affymetrix Proprietary Database	ENSG00000212558	chr2:10230332-10230446 (-)	115	GTGCCTAAGGTTAACACAGCGCCTTAAGAGGCTAACACAGAAGGGCAAAGTAAGTCTCCATAAAACCCAGAGAAGACTGTGAACCCCTCTCTGGATCCTGTCTGGAGTCACAGCT
ENSG00000212565_st	2.65986	2.3552	1.20151	2.27692	miRNA-3_0	Homo sapiens	2011-10-14	snoRNA	Affymetrix Proprietary Database	ENSG00000212565	chr17:46958202-46958329 (+)	128	GTCGCACTTAAACTTAAGACTCTTTTTCTTGCAGCAGTGGTTTAAACAGAGGAACAAACAGGAAGATCTTGTCGCCTTTGAGGGGCTGTGGTTGGGCCCCTCAAAGTGACTTTGGAGGTTCTACGCCA
ENSG00000212567_st	4.47744	3.70074	1.21918	4.78032	miRNA-3_0	Homo sapiens	2011-10-14	snoRNA	Affymetrix Proprietary Database	ENSG00000212567	chr5:40790179-40790306 (-)	128	CCTCCTTTTCTTGTCAGGGACTGAGTGTGTGGTCCTGCTCCTGTTATGTATGGAGGCAAAGGGAAAGGGCTCCGGCCCCCTCAAAATCATGTCTTTGGTGCCAGCCGGTTCTGTTCTCAGTCACCTGG
ENSG00000212579_x_st	3.17192	1.83219	0.971001	3.41339	miRNA-3_0	Homo sapiens	2011-10-14	snoRNA	Affymetrix Proprietary Database	ENSG00000212579	chr6:35619595-35619722 (+)	128	TGTATACTACACTGTTTTTGTTTAACTTGTGGACAAAGACTTATGGTTAGGTGCAAAAAATAAATCCTCTTTTGCAACCCAGAACTCATTGTTCAGTATGAGTTTTGATACATATAAGAAGGTGTTGC
ENSG00000212580_st	2.53105	2.10222	1.18893	2.69036	miRNA-3_0	Homo sapiens	2011-10-14	snoRNA	Affymetrix Proprietary Database	ENSG00000212580	chr2:50116006-50116124 (-)	119	TTCTTATTGAGCTCCTTTCTGTCTACTGGTGGCAGTCTATGGATTTGCACAAGACAAAACTAGCGCTATTTTACCTTCTGTCTTTAAACAGGTATATTTGACTGTTTTGTGAGAAATTC
ENSG00000212581_st	1.80687	2.53815	1.2602	2.27468	miRNA-3_0	Homo sapiens	2011-10-14	snoRNA	Affymetrix Proprietary Database	ENSG00000212581	chr2:186526501-186526633 (+)	133	TTATCAGCTGGGATAATCTTTACCTGTTCCTTCTTTTGGAGGGCAAATTAGGACATGATTGGGGTTCACATAGTATGCGATTAACGTCTCTGAGTAATCAGGACTTCCAGTACCCTGATTGTGCCTATCTGAT
ENSG00000212586_st	2.65986	2.41596	1.12444	2.80799	miRNA-3_0	Homo sapiens	2011-10-14	snoRNA	Affymetrix Proprietary Database	ENSG00000212586	chr6:38790083-38790180 (-)	98	ACCTCTGCTGGGGTGTTTAAAGGTCAGCGCTGTAGATATTCAGCATCTGGCATCTTGGCTTCCTGCTTGTTAAACCTGGTATTTTTACTGATACAGTA
ENSG00000212586_x_st	2.15546	2.60956	1.43033	3.31688	miRNA-3_0	Homo sapiens	2011-10-14	snoRNA	Affymetrix Proprietary Database	ENSG00000212586	chr6:38790083-38790180 (-)	98	ACCTCTGCTGGGGTGTTTAAAGGTCAGCGCTGTAGATATTCAGCATCTGGCATCTTGGCTTCCTGCTTGTTAAACCTGGTATTTTTACTGATACAGTA
ENSG00000212587_st	4.65969	4.06364	0.764986	4.47329	miRNA-3_0	Homo sapiens	2011-10-14	snoRNA	Affymetrix Proprietary Database	ENSG00000212587	chr6:111169749-111169876 (+)	128	TGCACTTATGTATGTTTTTGTTTAACTTGTGGACAAAGACTTTAGGAAAGGTGCAAAAAATAAATCTTCTTTTGCAACCCAGAACTCATTGTTCAGTATGAGTTTTGATACATATCAGAATGGATACT
ENSG00000212589_st	3.17192	2.99101	1.39981	2.36485	miRNA-3_0	Homo sapiens	2011-10-14	snoRNA	Affymetrix Proprietary Database	ENSG00000212589	chr10:115580218-115580349 (+)	132	ACTGCCCCTGGAGGCATTGCAGATGTGGCTGCTGTGTCACATTTGTGTCATTAGGTAGCAGCGATTAGAGAGGCTATGTCTATGCTCAGCGTTCTGTCCCATGAACATTTGAATGTTTAATAGTCTGACTCT
ENSG00000212589_x_st	3.17192	2.3258	1.2876	1.97182	miRNA-3_0	Homo sapiens	2011-10-14	snoRNA	Affymetrix Proprietary Database	ENSG00000212589	chr10:115580218-115580349 (+)	132	ACTGCCCCTGGAGGCATTGCAGATGTGGCTGCTGTGTCACATTTGTGTCATTAGGTAGCAGCGATTAGAGAGGCTATGTCTATGCTCAGCGTTCTGTCCCATGAACATTTGAATGTTTAATAGTCTGACTCT
ENSG00000212590_st	3.63821	3.03337	1.43819	3.03337	miRNA-3_0	Homo sapiens	2011-10-14	snoRNA	Affymetrix Proprietary Database	ENSG00000212590	chr7:152306398-152306519 (+)	122	GCACCCCTTTAAGGCTGATGCAATGCTTTAAGAGGCTAACGCAGAAGGGTGAAGCCAGTCTCCTTAAAACCCAAAGAAGAGATTGTAAAACTTCTCTTTGGATCCTGTCTGGAGTCACAGCT
ENSG00000212590_x_st	2.65986	1.97423	1.00413	1.84681	miRNA-3_0	Homo sapiens	2011-10-14	snoRNA	Affymetrix Proprietary Database	ENSG00000212590	chr7:152306398-152306519 (+)	122	GCACCCCTTTAAGGCTGATGCAATGCTTTAAGAGGCTAACGCAGAAGGGTGAAGCCAGTCTCCTTAAAACCCAAAGAAGAGATTGTAAAACTTCTCTTTGGATCCTGTCTGGAGTCACAGCT
ENSG00000212593_st	2.65986	2.24438	1.33865	2.24438	miRNA-3_0	Homo sapiens	2011-10-14	snoRNA	Affymetrix Proprietary Database	ENSG00000212593	chr16:23453162-23453242 (+)	81	CACTAGAAGACAGAATTCACAGAAGTAGCATTTCACCTTTTGCCTTTACAGAAGTATATTTGGCTGTTTTGTGAGACATTC
ENSG00000212593_x_st	1.49189	1.7975	1.05755	2.5449	miRNA-3_0	Homo sapiens	2011-10-14	snoRNA	Affymetrix Proprietary Database	ENSG00000212593	chr16:23453162-23453242 (+)	81	CACTAGAAGACAGAATTCACAGAAGTAGCATTTCACCTTTTGCCTTTACAGAAGTATATTTGGCTGTTTTGTGAGACATTC
ENSG00000212594_st	1.59304	1.6984	1.00413	2.18633	miRNA-3_0	Homo sapiens	2011-10-14	snoRNA	Affymetrix Proprietary Database	ENSG00000212594	chr12:103985890-103986021 (+)	132	TCATCAGATGGGATAACTTTTACCTGTTCCTCCTTTTGGAGGTTAGATTCTAATACGATGATTGAAGTTCGTATGATACGTGATTAATGTCTCTGCATAATCAGGACTTGTAACACCTTGATTGCTTCTGAT
ENSG00000212598_st	2.40361	2.38415	1.32175	2.43001	miRNA-3_0	Homo sapiens	2011-10-14	snoRNA	Affymetrix Proprietary Database	ENSG00000212598	chr3:90079434-90079644 (+)	211	AAGACTATTCTTTCAGGGATCATTTTTATGCTTTGTACTAGAAGTTTCTCTGAAAGTGTAGAGCACCATCAACTATGGGAAAGGGGCACAGCATTGTCTCCTAAGCATGAAGCCAGCTCTCTGTGTTGTGTTGCTGCAACTGACACTTGGTATTGATGATCATTCTTTCCCTCCCTCAAAAGAATAAGAGGGGAGGATGAAGTCTGAGAGG
ENSG00000212604_st	3.93727	2.35009	1.2876	3.67744	miRNA-3_0	Homo sapiens	2011-10-14	snoRNA	Affymetrix Proprietary Database	ENSG00000212604	chr15:26254087-26254221 (-)	135	TGCCCCTGACCTGGGAAGAGAGGGGCCTGGCTGGTGGTATCCATCTCATACCAGCTAGGGATGAAGAAACCGCTTGCTCATCCCAGCCTGGCTCCTGGTCTATGCCCATGCCTGGTTCGTGCCTTGGACATATCA
ENSG00000212604_x_st	2.78924	3.09931	1.29612	3.43467	miRNA-3_0	Homo sapiens	2011-10-14	snoRNA	Affymetrix Proprietary Database	ENSG00000212604	chr15:26254087-26254221 (-)	135	TGCCCCTGACCTGGGAAGAGAGGGGCCTGGCTGGTGGTATCCATCTCATACCAGCTAGGGATGAAGAAACCGCTTGCTCATCCCAGCCTGGCTCCTGGTCTATGCCCATGCCTGGTTCGTGCCTTGGACATATCA
ENSG00000212608_st	2.53105	2.08403	1.2876	2.25837	miRNA-3_0	Homo sapiens	2011-10-14	snoRNA	Affymetrix Proprietary Database	ENSG00000212608	chr3:53421740-53421863 (-)	124	TGAACTTTAAAATGCAAGTTCATAGTTCTTTAAGAGACTAACACAGAAAGCTAAAGTAATTCTCCATAAAACCCAGAGACGAGATTGTAAAACTCCTCTGTAGATACTGTCTGGAGTCACAGCT
ENSG00000212608_x_st	1.80687	1.8968	1.02184	2.43178	miRNA-3_0	Homo sapiens	2011-10-14	snoRNA	Affymetrix Proprietary Database	ENSG00000212608	chr3:53421740-53421863 (-)	124	TGAACTTTAAAATGCAAGTTCATAGTTCTTTAAGAGACTAACACAGAAAGCTAAAGTAATTCTCCATAAAACCCAGAGACGAGATTGTAAAACTCCTCTGTAGATACTGTCTGGAGTCACAGCT
ENSG00000212610_st	2.15546	2.62089	1.20151	2.79324	miRNA-3_0	Homo sapiens	2011-10-14	snoRNA	Affymetrix Proprietary Database	ENSG00000212610	chr1:218715033-218715241 (-)	209	AAGACTATACTTTCAGGGATTATTTCAGATAAACTTCTAGAGTTTCTCTGAACCTGTAGAGCACCAGAAACCATGAAAAGAGGGTGTAGCATTCTCTCCTGCGTGTGAGGCCGGCTCTTGGTGCTACCTCACTGAAACTGCCATTGCCACGGATGATCATTCTTCTCTTACTCTGAGAGAGAAAGAGAGAGAGAATACAGTCTGAGTGG
ENSG00000212611_st	2.40361	2.23661	1.00413	2.14881	miRNA-3_0	Homo sapiens	2011-10-14	snoRNA	Affymetrix Proprietary Database	ENSG00000212611	chrX:113260261-113260330 (+)	70	ATACATGATGACTTACATGGACTCTCATTCAGCTAATGACTTGCTGCTGAAACATGGAAATCTGATTTTT
ENSG00000212611_x_st	2.03577	1.7647	0.90686	1.56683	miRNA-3_0	Homo sapiens	2011-10-14	snoRNA	Affymetrix Proprietary Database	ENSG00000212611	chrX:113260261-113260330 (+)	70	ATACATGATGACTTACATGGACTCTCATTCAGCTAATGACTTGCTGCTGAAACATGGAAATCTGATTTTT
ENSG00000212615_x_st	5.0564	3.26425	1.43033	2.51989	miRNA-3_0	Homo sapiens	2011-10-14	snoRNA	Affymetrix Proprietary Database	ENSG00000212615	chr14:45557446-45557511 (+)	66	CTGTGATGATGGCATTTCTTAGGACAATTTTGGATTAATTATGAAAACAACTACTCTCTGAGCAAT
ENSG00000212618_st	2.27822	1.40261	1.14449	2.21864	miRNA-3_0	Homo sapiens	2011-10-14	snoRNA	Affymetrix Proprietary Database	ENSG00000212618	chr17:18847312-18847386 (+)	75	TTCTTACAAATCTAAATGTGCTTTGATGCAAGTATATTTGAATCCCTTTCCATCTGATAACTGAGCAAAATAATA
ENSG00000212620_st	2.53105	2.52413	0.780638	3.13181	miRNA-3_0	Homo sapiens	2011-10-14	snoRNA	Affymetrix Proprietary Database	ENSG00000212620	chr4:80764256-80764382 (+)	127	GACTTCTCACTGAGCTTCTTTCTGTCTGTTGCTGGCAGCTTATGGATTCATATGAGCAGAGAGAATCACAGAACTAGCATTACTTTTGTCTTTACAGGAGTATATTTGGCTGTCTTGTGAGATATTA
ENSG00000212624_st	2.15546	2.35912	1.12726	2.16429	miRNA-3_0	Homo sapiens	2011-10-14	snoRNA	Affymetrix Proprietary Database	ENSG00000212624	chr1:52190447-52190568 (-)	122	GTGCCCTTTTAAGGTTGACGCAGTGCTTTAAGGGGCTAACACAGAAGGGTAAAGGAAGTCTCCATAAACCCCAGAGAAGAGATTGTAAAGCTCCTCTTTAGAACCTTTCTGGAGTCACACCT
ENSG00000212624_x_st	2.40361	2.09544	1.07398	2.00431	miRNA-3_0	Homo sapiens	2011-10-14	snoRNA	Affymetrix Proprietary Database	ENSG00000212624	chr1:52190447-52190568 (-)	122	GTGCCCTTTTAAGGTTGACGCAGTGCTTTAAGGGGCTAACACAGAAGGGTAAAGGAAGTCTCCATAAACCCCAGAGAAGAGATTGTAAAGCTCCTCTTTAGAACCTTTCTGGAGTCACACCT
ENSG00000212626_st	3.29467	2.18458	1.24125	3.00062	miRNA-3_0	Homo sapiens	2011-10-14	snoRNA	Affymetrix Proprietary Database	ENSG00000212626	chr18:7301018-7301151 (-)	134	TGCCTCTGACCTGGGTAGAGTGGCATCTGGCTGTGACATTCATCTCATATCAGCCAGGGACAAAGCAACCCCTTGTTTATTTCAGCTTGGCCTTTTGTCTGTGCCCATGCCTGGTTCATGCCTTGGACACACTA
ENSG00000212626_x_st	2.65986	2.54891	1.13245	2.12016	miRNA-3_0	Homo sapiens	2011-10-14	snoRNA	Affymetrix Proprietary Database	ENSG00000212626	chr18:7301018-7301151 (-)	134	TGCCTCTGACCTGGGTAGAGTGGCATCTGGCTGTGACATTCATCTCATATCAGCCAGGGACAAAGCAACCCCTTGTTTATTTCAGCTTGGCCTTTTGTCTGTGCCCATGCCTGGTTCATGCCTTGGACACACTA
ENSG00000220986_st	3.93727	2.9811	1.07398	3.147	miRNA-3_0	Homo sapiens	2011-10-14	snoRNA	Affymetrix Proprietary Database	ENSG00000220986	chr5:68456633-68456766 (+)	134	AAGCGCTGCCTTTGTACCCCACCGTGCCTCCGCCTGGTGTCTGGGGTCAGGTTGCAGTGCCAGAGCACGTGCTTGCGCATAAATGGGGCAGCCTGGCCCCCTGCGGATGGTCCTTTTAACCGCGAGCAACAAGG
ENSG00000221040_st	4.1119	3.74223	1.32175	3.48854	miRNA-3_0	Homo sapiens	2011-10-14	snoRNA	Affymetrix Proprietary Database	ENSG00000221040	chr1:116821228-116821442 (+)	215	AAGACTATACTTTCAGGGATCATTTATATGATTTGTGGCTACAGAAGTTTCTCAGCGTGAGGAGCCCCAGAAACCATGAGGAGGAGACGCAGCATTCTCTGTGGCGCGTGAGGCCAGCTCTTGGTTTTACTTCGCTACAACTGCATTTGCCATTGGTGATCGTTCTTCTCTCATCTCAGGGAGAGTAGAAGGGAGAGAAGATGCAGCCTGAGTGA
ENSG00000221043_st	3.74303	4.13827	1.48376	3.98232	miRNA-3_0	Homo sapiens	2011-10-14	snoRNA	Affymetrix Proprietary Database	ENSG00000221043	chr5:149075312-149075522 (-)	211	AAGACTCTACTCTCAGGGCTCATTTCTGTCATTCAATACTAGAGAAGTTTCTCTGAATGTTTAGAGCACTGGAAACCAAACGGAGGAGGCGGGCATTCTTTCCTGAGCATGCAGCCAGCTCATAGTGTTGTTTTGTTGCAGCTGCCGCTTGCCATTGATGATCCTTCTTCTCTTCCTTCAGGGGAGTAAGGAGACGACGCGGTCTTAGTGG
ENSG00000221044_st	2.91832	2.07704	1.44703	2.66236	miRNA-3_0	Homo sapiens	2011-10-14	snoRNA	Affymetrix Proprietary Database	ENSG00000221044	chr17:42102389-42102591 (-)	203	AAGCTTGTACTCTCAGTGATCATTGCTGTAGTTACGAGATAAGCTTCTCTGAACATGCAGAGCAGTGGTAACTATGAGGAGGCACAGTCTCTCCTGAGCATGACTCTGGCTGTTGGTGTGGCTTTGCTGCAGCTGCCGTGTGCCATTGATGATCCTGCTCCTCTTCCTTCGGGAAAGTAAGAGGGAGAGAACAGTCTGAGTGG
ENSG00000221060_st	3.63821	2.93409	2.52874	3.40412	miRNA-3_0	Homo sapiens	2011-10-14	snoRNA	Affymetrix Proprietary Database	ENSG00000221060	chr14:70270920-70271048 (-)	129	AGGGTTTGCTTAGGGCAGGGAGGTTGAAGAGTGGCTCCTCTGTTTACAATACACCAAACAGGAATCTGGGGTCATTGTGACAAGGGGCACAAAACTTGTGTCCTCCCTACATGTGAAAAAAAAAAAAGA
ENSG00000221060_x_st	3.04618	3.80988	1.54181	4.15522	miRNA-3_0	Homo sapiens	2011-10-14	snoRNA	Affymetrix Proprietary Database	ENSG00000221060	chr14:70270920-70271048 (-)	129	AGGGTTTGCTTAGGGCAGGGAGGTTGAAGAGTGGCTCCTCTGTTTACAATACACCAAACAGGAATCTGGGGTCATTGTGACAAGGGGCACAAAACTTGTGTCCTCCCTACATGTGAAAAAAAAAAAAGA
ENSG00000221083_st	3.52834	3.86629	1.20151	3.29663	miRNA-3_0	Homo sapiens	2011-10-14	snoRNA	Affymetrix Proprietary Database	ENSG00000221083	chr1:8571854-8571978 (-)	125	ACAGACTCACTTTGCACCTGGCTGCAGCCTCATGGGGGTGCTTTTTCCATGTGCCAGGGAAACATTCTGGGGTGTTGTGGCTGCCTGACCTATCAAGGGTGATGCAGCTGTCTGGGGATACAGGA
ENSG00000221090_st	2.27822	1.77822	0.974078	1.84303	miRNA-3_0	Homo sapiens	2011-10-14	snoRNA	Affymetrix Proprietary Database	ENSG00000221090	chr15:45507104-45507231 (-)	128	GGGATGTGCTCAGAGCAGGGGGCCTGAGGAATGGCTCCTCTGTTTACAACACACCCAACAGGAATCTGGGATCATTGTGACGAGAGGTACCAAAACTTGTAGGCTTCCTACGAACAAACTGTACATGT
ENSG00000221093_st	3.04618	2.50264	1.16057	2.67499	miRNA-3_0	Homo sapiens	2011-10-14	snoRNA	Affymetrix Proprietary Database	ENSG00000221093	chr8:57033801-57033911 (-)	111	ACCAAGATTCAAGTCACATTCCGAGTGTCCCGGTGTGCTAGGGCACTTGCAGAGAATCTGCTGGTCTTGATTCACTGGTGGGGGCAATCGGTGCCCAGATTAGGAACATGC
ENSG00000221125_st	2.78924	2.99601	1.05755	3.14963	miRNA-3_0	Homo sapiens	2011-10-14	snoRNA	Affymetrix Proprietary Database	ENSG00000221125	chr19:50452574-50452784 (-)	211	AAGATGACACTTTGAGGCATCGTGTCTATGGTTCATTACTACAGAAGCTTCTCTGGATGTGTAAAGCACAGGAAACCAGGCAGAGGAGGCACAGGGTGCTCTCCAGAACGAGAAGCCAGCTCCTGGAGTTGTTTGCTGCAACTGCCATTCCCCGTTGATGACCATGCTCTTCCTTCAGAAGAGGGAGAGTGAGAGGACCAAGTCCAAGTGG
ENSG00000221139_st	3.63821	3.28243	1.13245	3.39115	miRNA-3_0	Homo sapiens	2011-10-14	snoRNA	Affymetrix Proprietary Database	ENSG00000221139	chr18:19030614-19030717 (-)	104	TGTTTAATGACTAAGGAAGGTCCCTGTCCCCGCCAGGGGCTGTGAGCAACACCATGGCTGCCCCAGGGCTGGCCAATTGGGCAGATGCCCAGGGGCTGAGAACA
ENSG00000221148_st	3.17192	2.91539	1.17086	2.61184	miRNA-3_0	Homo sapiens	2011-10-14	snoRNA	Affymetrix Proprietary Database	ENSG00000221148	chr12:84577103-84577227 (-)	125	GCTGACACTAGAGTAACATCCTGACACAGCTCTTGTCCTGGTGTGCTAGAGTTCTCGATGAATCTACTGGTCTTGATTCACTGGCAGGAGCAGTGACTGTGTTAGTATGCGTATCTGAAACATGG
ENSG00000221148_x_st	3.84269	2.92698	1.20151	2.83584	miRNA-3_0	Homo sapiens	2011-10-14	snoRNA	Affymetrix Proprietary Database	ENSG00000221148	chr12:84577103-84577227 (-)	125	GCTGACACTAGAGTAACATCCTGACACAGCTCTTGTCCTGGTGTGCTAGAGTTCTCGATGAATCTACTGGTCTTGATTCACTGGCAGGAGCAGTGACTGTGTTAGTATGCGTATCTGAAACATGG
ENSG00000221164_st	4.1119	3.18766	1.89674	3.70316	miRNA-3_0	Homo sapiens	2011-10-14	snoRNA	Affymetrix Proprietary Database	ENSG00000221164	chr10:74885838-74885965 (-)	128	GGGGTGTGCTCAGAGCAGGGGGCCTAAAGAATGGCTCCTCTGTTTATAACACACCCAACAGGAATCTGGGGTCAATGTGATGAGAGGCACAAAGCTTGTGGCCTCCCTACAAACAAATGCCTACATGT
ENSG00000221164_x_st	2.91832	2.60861	1.2876	2.41747	miRNA-3_0	Homo sapiens	2011-10-14	snoRNA	Affymetrix Proprietary Database	ENSG00000221164	chr10:74885838-74885965 (-)	128	GGGGTGTGCTCAGAGCAGGGGGCCTAAAGAATGGCTCCTCTGTTTATAACACACCCAACAGGAATCTGGGGTCAATGTGATGAGAGGCACAAAGCTTGTGGCCTCCCTACAAACAAATGCCTACATGT
ENSG00000221245_st	4.1119	2.63806	1.71941	2.9197	miRNA-3_0	Homo sapiens	2011-10-14	snoRNA	Affymetrix Proprietary Database	ENSG00000221245	chr4:120490854-120490980 (+)	127	GGGGTGTGCTCAGAGCAGGGGGCTGAAGAATGGCTCCTCTGTTTATAACACATGGAACAGGCATCTGAGGTCACTGTGACAAGGGGCACAAAACTTGTGACTCCCTAAGAACAAATGTCCTACAAGT
ENSG00000221245_x_st	3.17192	2.38036	1.13245	2.8399	miRNA-3_0	Homo sapiens	2011-10-14	snoRNA	Affymetrix Proprietary Database	ENSG00000221245	chr4:120490854-120490980 (+)	127	GGGGTGTGCTCAGAGCAGGGGGCTGAAGAATGGCTCCTCTGTTTATAACACATGGAACAGGCATCTGAGGTCACTGTGACAAGGGGCACAAAACTTGTGACTCCCTAAGAACAAATGTCCTACAAGT
ENSG00000221252_st	8.82424	8.13401	5.77185	8.00274	miRNA-3_0	Homo sapiens	2011-10-14	snoRNA	Affymetrix Proprietary Database	ENSG00000221252	chr6:42379938-42380134 (-)	197	AAGACTGTACTTTCAGGAATCATTTCTATAGTTCATTACTAGAGAAATTTCTCTGAACATGTAGAGCACCAGAAAATATTTTTAAAGATTTCTTTAGGCTGGGCGTGGTGGCTCACGCCTGTAATCCCAGCACTTTGGGAGGCCGAAGTGGGCGGATCATCTGAGGTCGGGAGTTCGAGACCAGCCTGACTAACATG
ENSG00000221300_st	3.52834	3.97756	1.76446	2.98497	miRNA-3_0	Homo sapiens	2011-10-14	snoRNA	Affymetrix Proprietary Database	ENSG00000221300	chr2:42667517-42667576 (+)	60	ATTTCTATGGAAAAGAGGTGAAGTGGACAGAAGGGATGTCTGAAATTCTATCCTGAGGCT
ENSG00000221300_x_st	3.52834	2.58715	1.26473	2.34339	miRNA-3_0	Homo sapiens	2011-10-14	snoRNA	Affymetrix Proprietary Database	ENSG00000221300	chr2:42667517-42667576 (+)	60	ATTTCTATGGAAAAGAGGTGAAGTGGACAGAAGGGATGTCTGAAATTCTATCCTGAGGCT
ENSG00000221332_st	2.15546	2.19279	1.26473	2.34874	miRNA-3_0	Homo sapiens	2011-10-14	snoRNA	Affymetrix Proprietary Database	ENSG00000221332	chr6:76108577-76108783 (-)	207	AATTCTATACTTTGAGGAGCCATTTTCATAGTTTGTTACTAGAGAAGTTTCTCTGAACATGGAGTGTACCAGAAAGCATGAGGAGGAAGTGCAGTGCTCTCGCCTTAGCTGTGAAATCAGTTGCTTCATTGTAACCACCATTTTTCATTGATGGCCCATCTTCTCTTCCTTTGGGAGAATAAGAAGGGGAAGATGCAGTCTGAGTGG
ENSG00000221345_st	2.78924	1.7309	1.32175	2.41348	miRNA-3_0	Homo sapiens	2011-10-14	snoRNA	Affymetrix Proprietary Database	ENSG00000221345	chr6:71836597-71836808 (-)	212	AAGACTACACTTTCAGGGATCCTTTCTTCAGTTCGTTACTAGAGGTTTCTCTGAATATGTAGAGCACCAGAAACCACTAGAAGGAAATGCAGTGTGCTCTCTCCAGAGTGTGAAGCCAACCCTTGGTGTTGCTTGGCTGCAACTGCCGTTTACCATTGACAATTGTTCTCTTCCTCAAGAAGAATGAGAGGGAAAGAAGGCAGTCTGTGTGA
ENSG00000221376_st	3.29467	2.65591	1.4736	3.83855	miRNA-3_0	Homo sapiens	2011-10-14	snoRNA	Affymetrix Proprietary Database	ENSG00000221376	chr15:69617632-69617759 (-)	128	GCAGACTCACTGTGCACCTGGCTGCAGGCCCAGGTGGGTGCTCGTTCCCTCTGCAAGAGAAACAAACATTCCAGGGTGCTGTGGCTGCCTGACCTATAAGGGCGATGCAGCTGCCTGGGGATAGACAG
ENSG00000221376_x_st	4.34185	2.66437	1.2876	2.4202	miRNA-3_0	Homo sapiens	2011-10-14	snoRNA	Affymetrix Proprietary Database	ENSG00000221376	chr15:69617632-69617759 (-)	128	GCAGACTCACTGTGCACCTGGCTGCAGGCCCAGGTGGGTGCTCGTTCCCTCTGCAAGAGAAACAAACATTCCAGGGTGCTGTGGCTGCCTGACCTATAAGGGCGATGCAGCTGCCTGGGGATAGACAG
ENSG00000221398_st	4.34185	3.59165	1.26473	2.94795	miRNA-3_0	Homo sapiens	2011-10-14	snoRNA	Affymetrix Proprietary Database	ENSG00000221398	chr21:35828408-35828535 (-)	128	GGGGTGCACTCAGGGCAGGGGGCTTGAAGAACGGCTCCTCTGTTTACGACACACTCAACAGGGGTGTGAGGTCACAGTGATGAGAGGCCCAAACTTGTGGCCTCCCCGTGAACAAATGCCCTACACAT
ENSG00000221400_st	3.41368	2.42246	1.23399	2.80149	miRNA-3_0	Homo sapiens	2011-10-14	snoRNA	Affymetrix Proprietary Database	ENSG00000221400	chr10:43912698-43912888 (-)	191	ATTAGGCGGCTTTCAGGGATCATTTCTATAGTCTGCTACTAGAGTACTTTCTGTGAAAGTGTAGAGCCCCCGGAAACGACAGGAGGTGCAGTTTTCTCCTGAGTGTGAAGCCGGCGCTTGGTGTTGCTTTCGCCATTGAGGTTTCTTCTCCTCCGTGGGGGAATGAGAGGGAGAGGACACAGGCTGAATGG
ENSG00000221455_st	4.87164	4.14236	1.18482	4.60133	miRNA-3_0	Homo sapiens	2011-10-14	snoRNA	Affymetrix Proprietary Database	ENSG00000221455	chr6:93500171-93500382 (+)	212	AAGACTCCTTTCAGGAATCATTTCTTTAGTTCCTACTAGAGAGGCTTCTCTTAACATGTGGAGCGCTGGAAACCACAAAGAGGAGGTGCAGCATTCAGTTCTAAGTGTGAAGTGGATTCTTGGTGTTGCTGTGCTGCAACTGCCATTTGCTAATGATGACCTTGCTTTTCTTACTTAGAGTAAGACAGAGAGACAGCAGTCAGCCTAAGCGG
ENSG00000221461_st	2.65986	1.71559	1.32175	3.39595	miRNA-3_0	Homo sapiens	2011-10-14	snoRNA	Affymetrix Proprietary Database	ENSG00000221461	chr8:124192551-124192765 (-)	215	GAGACTATACTCTCAGTGACCAGTTCCTGAGTTCATTACTAGAGAAGTTTCTCTGAACGTGTAGAGCACGGGGAGCCAGGAGGGGAAGGTGAGCGTTTTCTCCTGAGCATGAGGTGGCTTTAGATATTGCTTCATGGCAATTTGGCAACTGCCATGTGCCATTGAAGATGGTTGTTATCTTCCTCTGGAAGAGGAAGAGGACACAGTCTGAGTGG
ENSG00000221496_st	3.17192	1.95031	1.18482	1.95031	miRNA-3_0	Homo sapiens	2011-10-14	snoRNA	Affymetrix Proprietary Database	ENSG00000221496	chr17:42381382-42381570 (+)	189	TTTCTATAGTTTATTACCAGAAAAGTTTCTCAGAATGTGTAGAGCACTGGAAACCATGAGGAAGAGGCATAGCGTTCTCTCTTGAGCATCAAGTTGGCTGTTGGTGTTGCTTTGCTGCAAACGCCATTTGTCATTGTCTTCCTTGTCTTCCTTTAGGAGAGTAAGAGGGAGAGGACACAGTCTGGGTAG
ENSG00000221498_st	2.40361	3.09856	1.20151	3.41399	miRNA-3_0	Homo sapiens	2011-10-14	snoRNA	Affymetrix Proprietary Database	ENSG00000221498	chr2:183928963-183929074 (-)	112	GCAGACTCCCTCAGCATCCAGCGGGTGCTTTTTCGGTCTGCCAGTGAGCATTCCATGGTGCTGTGACCATTTTGACCTCTCTAGGGTGATGCAGCTGCCTGGGGACACAGAG
ENSG00000221611_st	3.52834	3.38663	1.059	2.90562	miRNA-3_0	Homo sapiens	2011-10-14	snoRNA	Affymetrix Proprietary Database	ENSG00000221611	chr12:13124987-13125077 (+)	91	TACATTCCATGATGTCCAGCACTGGGCTCTGATCACTCCGGAGGACACAGTTTTCCCCAAGACCATGGCTACCTGGGGATCTGAGAGAAAA
ENSG00000221611_x_st	3.41368	4.0286	1.27132	2.81182	miRNA-3_0	Homo sapiens	2011-10-14	snoRNA	Affymetrix Proprietary Database	ENSG00000221611	chr12:13124987-13125077 (+)	91	TACATTCCATGATGTCCAGCACTGGGCTCTGATCACTCCGGAGGACACAGTTTTCCCCAAGACCATGGCTACCTGGGGATCTGAGAGAAAA
ENSG00000221633_st	2.40361	1.49978	0.871307	1.83176	miRNA-3_0	Homo sapiens	2011-10-14	snoRNA	Affymetrix Proprietary Database	ENSG00000221633	chr3:108737757-108737963 (-)	207	AAGACTGTATTTTCAGGGATCATGTCTATAGGTCATTTCTAGAGAAGCTTCTCTGAACATTTAGGGCACAGGAAACCACGAGGAGGCGCAGCATTCTCTCCTGAGCATGGAACCGGTGTTGCTTCACTGCAACTGGCCGTTCATTTGCTCTTGGTGATCATTCCTCTCTTCCTTTGGGAGAGGAATAGGGAGAGGACACAGTCGAGG
ENSG00000221638_st	5.25836	2.41344	1.43033	3.21076	miRNA-3_0	Homo sapiens	2011-10-14	snoRNA	Affymetrix Proprietary Database	ENSG00000221638	chr2:75855079-75855293 (+)	215	ATCTTTATACTTTCAGGGATCAATTCTATAGTAGGTTACTAGAGAAATGTTTCTGAACAGAGTAGGGGGAGAAATCTCAATGAAAAGCTGCAGTAGCTCTCCTGAGCATGAAGCTGGCAGGTGGTGCCACCTGGTGGTAGCCACTGCTTGCTGTCGATGACCGTTCTTTGCTCCTTGGACAAGGATAAGAGAGAGAGAGAACACAAGCTGCGGGT
ENSG00000221639_st	4.1119	3.00161	1.20151	3.4173	miRNA-3_0	Homo sapiens	2011-10-14	snoRNA	Affymetrix Proprietary Database	ENSG00000221639	chr4:74129677-74129801 (+)	125	TCTGAGACTAGAGTCACATCCTGACACGGCTCTTCTCCAATGTGCTGGAGTCCTCAGCATCTGCTGGTCTTGATTCACTGATGGGGGCAACCAGTGTCCCCTTAAGTGTCCGGGCAGAAACATAC
ENSG00000221639_x_st	3.17192	3.08293	1.2876	2.72895	miRNA-3_0	Homo sapiens	2011-10-14	snoRNA	Affymetrix Proprietary Database	ENSG00000221639	chr4:74129677-74129801 (+)	125	TCTGAGACTAGAGTCACATCCTGACACGGCTCTTCTCCAATGTGCTGGAGTCCTCAGCATCTGCTGGTCTTGATTCACTGATGGGGGCAACCAGTGTCCCCTTAAGTGTCCGGGCAGAAACATAC
ENSG00000221673_st	3.29467	2.47644	1.55396	2.28044	miRNA-3_0	Homo sapiens	2011-10-14	snoRNA	Affymetrix Proprietary Database	ENSG00000221673	chr1:220136028-220136206 (+)	179	AGAAGAAGAGTTTTTAAATGGCGCAGCCCTGGAATCCACAAGGAGGAGGTTCAGTATTCTCTCCTGAGCGTGAAGTTGGTTCTTGGCATTGCTTCACTGCAACTGCTATTTGCCATTGATGATTGTTCTTCTCTTCCTCTGAGAGAGTAAGAGGGAGAGGATGCATGCAGTCTGAGTGG
ENSG00000221711_st	2.15546	1.83489	0.780638	1.8997	miRNA-3_0	Homo sapiens	2011-10-14	snoRNA	Affymetrix Proprietary Database	ENSG00000221711	chr4:78623900-78623957 (-)	58	GGCCAGTGATGGTTTAAAAGTAATGGACAGAAGGTTTCTGAAATTCTATTTTGAAGTT
ENSG00000221711_x_st	2.53105	1.82829	0.981254	1.82829	miRNA-3_0	Homo sapiens	2011-10-14	snoRNA	Affymetrix Proprietary Database	ENSG00000221711	chr4:78623900-78623957 (-)	58	GGCCAGTGATGGTTTAAAAGTAATGGACAGAAGGTTTCTGAAATTCTATTTTGAAGTT
ENSG00000221719_st	2.65986	1.6792	1.2876	1.94205	miRNA-3_0	Homo sapiens	2011-10-14	snoRNA	Affymetrix Proprietary Database	ENSG00000221719	chr16:2846409-2846533 (-)	125	GCCGAGACTAAGTCGCATGCTGACACAGCTCTTGGTGTGCTACGGTACTTGGAGAGAATCTACTGGTCTTGATTCACTGGTGGGGGCAGTTGTTGCTTCCTTTAGTGCCCAGATCAGAAACATAC
ENSG00000221719_x_st	1.9195	2.45592	0.946752	2.53126	miRNA-3_0	Homo sapiens	2011-10-14	snoRNA	Affymetrix Proprietary Database	ENSG00000221719	chr16:2846409-2846533 (-)	125	GCCGAGACTAAGTCGCATGCTGACACAGCTCTTGGTGTGCTACGGTACTTGGAGAGAATCTACTGGTCTTGATTCACTGGTGGGGGCAGTTGTTGCTTCCTTTAGTGCCCAGATCAGAAACATAC
ENSG00000221750_st	5.65179	3.66467	2.48629	3.8486	miRNA-3_0	Homo sapiens	2011-10-14	snoRNA	Affymetrix Proprietary Database	ENSG00000221750	chrX:54953738-54953866 (+)	129	GGGGTGCGCTCAGAGCAGAGGGCCTTAAGAATGGCTCCTCTGTTTACAACACACCCAACAGGAATCTGGGCTTACTCCTCACAGGTGGCATGATACTTTGGCCTTCCTGTGACATCATGCCCTATACAT
ENSG00000222095_st	2.53105	2.51755	1.05755	2.82868	miRNA-3_0	Homo sapiens	2011-10-14	snoRNA	Affymetrix Proprietary Database	ENSG00000222095	chr14:101460594-101460667 (+)	74	TGGCCCAGAGATGATGACTCGTGGGTATGAGTCAAGGATGATGAGTAATAGGAGTCAGGAAGTTTAAGCTCCGA
ENSG00000222145_st	4.1119	2.17452	1.38786	2.56488	miRNA-3_0	Homo sapiens	2011-10-14	snoRNA	Affymetrix Proprietary Database	ENSG00000222145	chr6:89423961-89424149 (-)	189	TCAGCTTGAGTCACTCTTCCCAGGCTTTATCCAGGTGGCTTAGGTTAGCTAGGGCTGTGTCCCGTGATGTACAGTCCCTTTACACAATGTTGGAGATAAAACTTGGCCTCATGTCTTGCTTCATATTCCCACAGCCTCTCAGAGTCCTGTGGACAATGACTAGGGAGACAAACCATGCAAGCAACATAT
ENSG00000222185_st	2.65986	1.89877	1.33865	1.73912	miRNA-3_0	Homo sapiens	2011-10-14	snoRNA	Affymetrix Proprietary Database	ENSG00000222185	chr14:101464804-101464878 (+)	75	TGGACCAATGATGTGAATGGAATGCATCTGAATAAAAATTATGATCAATCAGTTTTTGGAACAACTGAGGTCCAC
ENSG00000222345_st	3.04618	2.45222	1.15466	2.36768	miRNA-3_0	Homo sapiens	2011-10-14	snoRNA	Affymetrix Proprietary Database	ENSG00000222345	chr3:52725394-52725469 (+)	76	AAGAAATGAAGAAACTAAAATTGGTCTTAGTATTGAAGTGAAGACACTGAGATCCAACTCTGATCTTGCCCTAAAC
ENSG00000222345_x_st	4.26904	3.04091	1.8954	3.48269	miRNA-3_0	Homo sapiens	2011-10-14	snoRNA	Affymetrix Proprietary Database	ENSG00000222345	chr3:52725394-52725469 (+)	76	AAGAAATGAAGAAACTAAAATTGGTCTTAGTATTGAAGTGAAGACACTGAGATCCAACTCTGATCTTGCCCTAAAC
ENSG00000222489_st	5.9606	3.41363	1.79804	2.96782	miRNA-3_0	Homo sapiens	2011-10-14	snoRNA	Affymetrix Proprietary Database	ENSG00000222489	chr14:20791338-20791485 (-)	148	TGATGGCTGTTCCTCTCACTGCTTGAAGCCTTAGGCAGTGGGATTTTGATCCATCATATATCAAAAATGGCTTATCTTCACTCAGGGCACCATGAGGATGGGCTGGCTGTCCGTTAGTGCCTTCTGATTTTTGCGGAGTCAAACAATT
ENSG00000222588_s_st	1.80687	1.64843	0.915496	1.93943	miRNA-3_0	Homo sapiens	2011-10-14	snoRNA	Affymetrix Proprietary Database	ENSG00000222588	chr10:120820495-120820623 (-)	129	GTGCACATTTCATTGTCTTTTTTCTTTATTTCAAGAGAAAAGATATATCTGATGTGCTCAGCAAACCTTTGGAGGTTAATTAGCAGCATGACTAATTTAGCCATTGCTGCCAGTCACCTTCAAACAAGT
ENSG00000222588_st	2.78924	2.27108	1.20151	2.00761	miRNA-3_0	Homo sapiens	2011-10-14	snoRNA	Affymetrix Proprietary Database	ENSG00000222588	chr10:120820495-120820623 (-)	129	GTGCACATTTCATTGTCTTTTTTCTTTATTTCAAGAGAAAAGATATATCTGATGTGCTCAGCAAACCTTTGGAGGTTAATTAGCAGCATGACTAATTTAGCCATTGCTGCCAGTCACCTTCAAACAAGT
ENSG00000222588_x_st	2.91832	2.10011	1.13245	2.44126	miRNA-3_0	Homo sapiens	2011-10-14	snoRNA	Affymetrix Proprietary Database	ENSG00000222588	chr10:120820495-120820623 (-)	129	GTGCACATTTCATTGTCTTTTTTCTTTATTTCAAGAGAAAAGATATATCTGATGTGCTCAGCAAACCTTTGGAGGTTAATTAGCAGCATGACTAATTTAGCCATTGCTGCCAGTCACCTTCAAACAAGT
ENSG00000222604_st	3.52834	2.37629	1.5992	3.52067	miRNA-3_0	Homo sapiens	2011-10-14	snoRNA	Affymetrix Proprietary Database	ENSG00000222604	chr14:75178654-75178748 (+)	95	GATAGCATCATGCAATAAGAAAAGTATGACAGAGGTACCCATTCCGTTCCCAGCTTGATCAGTAGCTGGAGAATGGAAGACAAAGTGCAAAAAAA
ENSG00000222666_st	2.78924	2.53376	1.35215	2.28041	miRNA-3_0	Homo sapiens	2011-10-14	snoRNA	Affymetrix Proprietary Database	ENSG00000222666	chr10:28696969-28697180 (-)	212	AGGACTGTGCTTTCAGAGTTCATGTCCACAGCTCATTGCGGGGGCAGTTTCTCTGATCGTGTGGAGCTGGATGCCAGGAGCAGGACACACTGTGTTCTTTCCTGAGCATGAAGCCAGCTCTCGGAGTTGTTTTGTTGCACCTGCCATTAGGCGTTGATGATGTTCTTTCTTTCCTCCGGTAGGGTAAGAAGGAGAGGACGCAGTCCAAGTGG
ENSG00000222687_st	4.1925	3.52587	1.41312	3.70022	miRNA-3_0	Homo sapiens	2011-10-14	snoRNA	Affymetrix Proprietary Database	ENSG00000222687	chrX:114360879-114361007 (-)	129	CAGCATTGTGCAATGGCCTTTGGTTTTTCTTGTAACCAGTTAGGTCTGAAACCAATGCAAAAGAAATTTCCTTTTTCCACGAGAAACATCCCTGCAGTGGGTTGTTCCTATCGACAGGAGGTTACACGT
ENSG00000222937_st	2.40361	2.76933	1.12726	2.25277	miRNA-3_0	Homo sapiens	2011-10-14	snoRNA	Affymetrix Proprietary Database	ENSG00000222937	chr5:137894659-137894728 (-)	70	GTGCCGTGATGTATTTGTCAACACATCACTCTGAAGAAAAGTATGTGGTGACTTTCTGTGACTGAGCATG
ENSG00000222966_st	3.04618	2.14723	1.12726	2.4303	miRNA-3_0	Homo sapiens	2011-10-14	snoRNA	Affymetrix Proprietary Database	ENSG00000222966	chr7:99549656-99549781 (+)	126	AGTTCCTTGGAAGTTAAAGGTTAAGCTTAAGGACTGATTCAAAGGCAGGTGCAAAAAATAAACCCTCTTTTGTAACCCAGAACTCATTTTTCAGTATGAGTTTTGATACATATAAGAAGGAAAGCT
ENSG00000223004_st	2.78924	1.79778	1.43033	2.15176	miRNA-3_0	Homo sapiens	2011-10-14	snoRNA	Affymetrix Proprietary Database	ENSG00000223004	chr5:24811590-24811657 (+)	68	TTTATATGATGAAATCAAACTAACTCACCGTTACTGACACAGTGAAAACATGTGAACGCCTGAGAAGA
ENSG00000223027_st	3.93727	3.59874	1.55593	3.66418	miRNA-3_0	Homo sapiens	2011-10-14	snoRNA	Affymetrix Proprietary Database	ENSG00000223027	chr10:27077946-27078086 (+)	141	CCTCATTTTCTTGGCAGGAACTTGTAGTCCCACTCCCTGTTATGTACAGAGGCAAAGGGAAGAGCTCTGGCCCCCTTGGCATGTCTTTGGAGCCATGCAGCTTCCCGTCTGCCAGTTCTATCCTCAAGCACCAGGACACCA
ENSG00000223111_s_st	2.53105	2.66629	1.12726	2.94793	miRNA-3_0	Homo sapiens	2011-10-14	snoRNA	Affymetrix Proprietary Database	ENSG00000223111	chr10:51611024-51611224 (-)	201	TCCAGCAGTAGTCAGCTGTCTGGACAGAACCATTCCTGGGATCATGTTACACTGCTGGGAGAAGAATGTCTTCTCTTCATCCAGTTGCGTCCATCACTGTTCTGGTGGTGTCTGGCACTGGTGCAAGGCAGAACTGTGCTTCCTTGAGAGTGTGCTGAGCATTCACCTTGGCTGCTTGGTTCTAGTCTAGGAGCAGACACA
ENSG00000223182_s_st	3.29467	2.28876	1.10537	2.54246	miRNA-3_0	Homo sapiens	2011-10-14	snoRNA	Affymetrix Proprietary Database	ENSG00000223182	chr10:51383526-51383726 (+)	201	TCCAGCAGTAGTCAGCTGTCTGGACAGAACCATTCCTGGGATCATGTTACACTGCTGGGAGAAGAATGTCTTCTCTTCATCCAGTTGCGTCCATCACTGTTCTGGTGGTGTCTGGCACTGGTGCAAGGCAGAACTGTGCTTCCTTGAGAGTGTGCTGAGCATTCACCTTGGCTGCTTGGTTCTAGTCTAGGAGCAGACACA
ENSG00000223294_st	1.9195	1.7953	0.987715	1.99333	miRNA-3_0	Homo sapiens	2011-10-14	snoRNA	Affymetrix Proprietary Database	ENSG00000223294	chr12:64969445-64969521 (+)	77	GCCAAATGATGCTTATTTGACTCTGGTGCACTTCAGTGTAAGGATGATTTATAATCTGTCACTCATGATTGAAGGCC
ENSG00000238294_st	2.53105	1.88444	1.20151	2.70048	miRNA-3_0	Homo sapiens	2011-10-14	snoRNA	Affymetrix Proprietary Database	ENSG00000238294	chr20:55050699-55050801 (+)	103	ATTCTTTAGTAGTTCATAATGCTATGATTGGGTTTCCATGTGCACATGTAAGATGTGCCTCTCTCAAGCCTTGTTGTGACATCAGCACATTACCCATCTGATG
ENSG00000238294_x_st	2.40361	2.64109	0.913457	2.27931	miRNA-3_0	Homo sapiens	2011-10-14	snoRNA	Affymetrix Proprietary Database	ENSG00000238294	chr20:55050699-55050801 (+)	103	ATTCTTTAGTAGTTCATAATGCTATGATTGGGTTTCCATGTGCACATGTAAGATGTGCCTCTCTCAAGCCTTGTTGTGACATCAGCACATTACCCATCTGATG
ENSG00000238295_x_st	2.91832	2.07219	1.13245	2.07219	miRNA-3_0	Homo sapiens	2011-10-14	snoRNA	Affymetrix Proprietary Database	ENSG00000238295	chr2:178210586-178210689 (-)	104	ATCCTTTTGTAGTTCATGAGCGTGATGATTGGGTGTTCACATGCATGTGTGAGATGTGCCGCTGTTGAACCTTGTTATGATGTCAGCACATTACCCGTCTGACA
ENSG00000238296_st	2.65986	2.30807	1.06066	2.2333	miRNA-3_0	Homo sapiens	2011-10-14	snoRNA	Affymetrix Proprietary Database	ENSG00000238296	chr1:101694220-101694321 (-)	102	ATCCTTTTGTAGTTCATAAGCGTGATCACTGGGTGTTTACGCACGTGTGAGATATGCCATCCTTGAACCTTGTTATGATGTCAGCACATTACCCATCTGACA
ENSG00000238296_x_st	2.15546	1.63464	1.1048	2.12258	miRNA-3_0	Homo sapiens	2011-10-14	snoRNA	Affymetrix Proprietary Database	ENSG00000238296	chr1:101694220-101694321 (-)	102	ATCCTTTTGTAGTTCATAAGCGTGATCACTGGGTGTTTACGCACGTGTGAGATATGCCATCCTTGAACCTTGTTATGATGTCAGCACATTACCCATCTGACA
ENSG00000238297_st	4.34185	2.22129	1.12726	3.0243	miRNA-3_0	Homo sapiens	2011-10-14	snoRNA	Affymetrix Proprietary Database	ENSG00000238297	chr7:107640237-107640427 (-)	191	AAGACTATCCTCTCAGTGATGATTTCTATAGTTCGTTACTAGAGAAGTTTCTCTAAACATGTAGAGAGCATCAGAAACCACAAAAAAGAGGTGCAGCGGTCTCTCCTGAGTGTGAAGCTGGCTCTTGGTATTGCTTCTTGGTTCTTCTCTTCCTTTGGGAGAGTAAGAGGAAGAGGATGCAGTCTTAGTAG
ENSG00000238298_st	3.63821	3.04157	1.38496	3.64839	miRNA-3_0	Homo sapiens	2011-10-14	snoRNA	Affymetrix Proprietary Database	ENSG00000238298	chr9:133325241-133325342 (+)	102	TTATTTTTGTAGTTGATGAATGTGCTGATTGGGTATTCTCGTGTGTGTGTGAGGTGCCACCCTCAAACTTTGTTATGATGTTGGCACATTACCCATCTGATA
ENSG00000238298_x_st	2.91832	2.87262	1.22464	2.49359	miRNA-3_0	Homo sapiens	2011-10-14	snoRNA	Affymetrix Proprietary Database	ENSG00000238298	chr9:133325241-133325342 (+)	102	TTATTTTTGTAGTTGATGAATGTGCTGATTGGGTATTCTCGTGTGTGTGTGAGGTGCCACCCTCAAACTTTGTTATGATGTTGGCACATTACCCATCTGATA
ENSG00000238301_x_st	2.78924	2.06011	0.880332	1.97875	miRNA-3_0	Homo sapiens	2011-10-14	snoRNA	Affymetrix Proprietary Database	ENSG00000238301	chr4:47307951-47308054 (-)	104	TTCCTTTTGTAGTACATGAGCATGATGATTTAATTTTCACACACATGTGTAAGACATGCCTCTCTCAAACTTTGTTATGAGGTCAGCACATTACCTTTCTGATA
ENSG00000238305_st	1.80687	1.69076	0.826866	1.48113	miRNA-3_0	Homo sapiens	2011-10-14	snoRNA	Affymetrix Proprietary Database	ENSG00000238305	chr13:100436308-100436411 (-)	104	ATCCTTTTGTGGTTCACAAGCATGATGATTGACTTCTCATGCTATTGTGTGAGATGTACCTCCTTCAAATCTTGCTGCAACGTTGGCACATTACAGATCTGATG
ENSG00000238305_x_st	2.40361	2.36957	1.27263	2.45738	miRNA-3_0	Homo sapiens	2011-10-14	snoRNA	Affymetrix Proprietary Database	ENSG00000238305	chr13:100436308-100436411 (-)	104	ATCCTTTTGTGGTTCACAAGCATGATGATTGACTTCTCATGCTATTGTGTGAGATGTACCTCCTTCAAATCTTGCTGCAACGTTGGCACATTACAGATCTGATG
ENSG00000238306_x_st	2.15546	2.20631	1.04066	2.43245	miRNA-3_0	Homo sapiens	2011-10-14	snoRNA	Affymetrix Proprietary Database	ENSG00000238306	chr2:184814060-184814163 (-)	104	ATCTTTTTGTGGTTCACAAGTGTGATGATTAGGTTTTCAGACTCATGTGTGAGACATGCCTTCCTCAAACCTTCTTATGCTATCAGCACATAATCTGGCTGACA
ENSG00000238309_st	1.9195	2.00523	1.01642	2.14234	miRNA-3_0	Homo sapiens	2011-10-14	snoRNA	Affymetrix Proprietary Database	ENSG00000238309	chr18:12533423-12533524 (-)	102	ATCCTTTTGCAGTTCCTAAGCGTGATGATTGGATATTCACACTTGTGTGCGAGATGTTCCTTTTTCTAAACCTTGTTATGTCAGCACATTACTCATCTGATG
ENSG00000238309_x_st	2.78924	2.43389	0.7739	2.67765	miRNA-3_0	Homo sapiens	2011-10-14	snoRNA	Affymetrix Proprietary Database	ENSG00000238309	chr18:12533423-12533524 (-)	102	ATCCTTTTGCAGTTCCTAAGCGTGATGATTGGATATTCACACTTGTGTGCGAGATGTTCCTTTTTCTAAACCTTGTTATGTCAGCACATTACTCATCTGATG
ENSG00000238311_x_st	2.40361	2.14239	1.11085	2.24303	miRNA-3_0	Homo sapiens	2011-10-14	snoRNA	Affymetrix Proprietary Database	ENSG00000238311	chr15:65989171-65989274 (-)	104	ATCCTTTTGTAGTTTATGAGCATGATGATTGGGTATTCATCCATGTTTGTGAGATGTGCCACCCTTGAACCTTGTTACGACATCAGCACATTACCCATCTGACC
ENSG00000238312_st	1.49189	1.77959	1.06267	1.77959	miRNA-3_0	Homo sapiens	2011-10-14	snoRNA	Affymetrix Proprietary Database	ENSG00000238312	chr3:100920676-100920779 (+)	104	ATTCTTTTGTGGTTTATAAGCATAATGGTTGGGTTTTTATATGCATGTGTGAAATGTACTTCCCTCAAACCTTGTTACAATGTCAGCACATTACCCACCTGACA
ENSG00000238312_x_st	1.9195	1.54319	1.4736	1.87288	miRNA-3_0	Homo sapiens	2011-10-14	snoRNA	Affymetrix Proprietary Database	ENSG00000238312	chr3:100920676-100920779 (+)	104	ATTCTTTTGTGGTTTATAAGCATAATGGTTGGGTTTTTATATGCATGTGTGAAATGTACTTCCCTCAAACCTTGTTACAATGTCAGCACATTACCCACCTGACA
ENSG00000238313_st	2.03577	1.64994	1.18482	1.97131	miRNA-3_0	Homo sapiens	2011-10-14	snoRNA	Affymetrix Proprietary Database	ENSG00000238313	chr9:38190404-38190504 (+)	101	ATTCTTTTGTAGTTCACAAGCATGATTGTGTGTTCACGTGCATGTGTGAGATGTCACCCTTGTGAACCTTGATACGACGTTGGCACGTTACCCATCTCACA
ENSG00000238313_x_st	2.78924	1.86265	1.27606	2.07557	miRNA-3_0	Homo sapiens	2011-10-14	snoRNA	Affymetrix Proprietary Database	ENSG00000238313	chr9:38190404-38190504 (+)	101	ATTCTTTTGTAGTTCACAAGCATGATTGTGTGTTCACGTGCATGTGTGAGATGTCACCCTTGTGAACCTTGATACGACGTTGGCACGTTACCCATCTCACA
ENSG00000238314_st	2.78924	2.21072	1.00413	2.8184	miRNA-3_0	Homo sapiens	2011-10-14	snoRNA	Affymetrix Proprietary Database	ENSG00000238314	chr21:26842421-26842513 (-)	93	ATCCTTTTGTAGTTCATAAGTGTGATGCTTGGGTCTTCCCATTCATGTGTGAGATGTACTTCACTCAAACGTTGACACATTACCCATACGATG
ENSG00000238314_x_st	2.03577	2.54654	1.14449	2.45873	miRNA-3_0	Homo sapiens	2011-10-14	snoRNA	Affymetrix Proprietary Database	ENSG00000238314	chr21:26842421-26842513 (-)	93	ATCCTTTTGTAGTTCATAAGTGTGATGCTTGGGTCTTCCCATTCATGTGTGAGATGTACTTCACTCAAACGTTGACACATTACCCATACGATG
ENSG00000238316_st	2.21684	2.15697	0.955158	2.22343	miRNA-3_0	Homo sapiens	2011-10-14	snoRNA	Affymetrix Proprietary Database	ENSG00000238316	chr1:26968777-26968880 (-)	104	ATCATTTTGTAGTTCATAAGCATGATGATTGGGCATTCACATGGATGTGTGAAATGTGCCATCCACAAACATTGTTATGATGTTGGCACATTACCTGTCTGACA
ENSG00000238316_x_st	2.27822	1.70701	1.31042	2.15085	miRNA-3_0	Homo sapiens	2011-10-14	snoRNA	Affymetrix Proprietary Database	ENSG00000238316	chr1:26968777-26968880 (-)	104	ATCATTTTGTAGTTCATAAGCATGATGATTGGGCATTCACATGGATGTGTGAAATGTGCCATCCACAAACATTGTTATGATGTTGGCACATTACCTGTCTGACA
ENSG00000238318_st	2.15546	2.04072	1.00413	2.12852	miRNA-3_0	Homo sapiens	2011-10-14	snoRNA	Affymetrix Proprietary Database	ENSG00000238318	chr4:71677963-71678063 (+)	101	ATCCTTCTGTAGTTCATAAGCGTGACGACTGGGCTTTCACACTTCTGTGTGAGATGTGCCTCCTTCACACCTTGTTACATCAGGACATTACCCATCTGACG
ENSG00000238319_st	2.40361	2.0062	0.95604	1.67867	miRNA-3_0	Homo sapiens	2011-10-14	snoRNA	Affymetrix Proprietary Database	ENSG00000238319	chr4:184195614-184195717 (-)	104	ATCCTTTTGTAGTTCCTAAGTGTGATGATTAGGTTTTCATGCTCATGTGTGACATGTGCCTCCTTCAAATCTCATTAGGACATCAGCACATTACCCATCTGACA
ENSG00000238319_x_st	1.80687	1.88502	1.00413	1.97283	miRNA-3_0	Homo sapiens	2011-10-14	snoRNA	Affymetrix Proprietary Database	ENSG00000238319	chr4:184195614-184195717 (-)	104	ATCCTTTTGTAGTTCCTAAGTGTGATGATTAGGTTTTCATGCTCATGTGTGACATGTGCCTCCTTCAAATCTCATTAGGACATCAGCACATTACCCATCTGACA
ENSG00000238321_x_st	10.339	7.59373	7.0374	8.82512	miRNA-3_0	Homo sapiens	2011-10-14	snoRNA	Affymetrix Proprietary Database	ENSG00000238321	chr16:82487925-82488023 (+)	99	ATCCTTTTGTGGTTCCTAAGTGTGATGATTGGGTTTTCATACTCATGTGTGAAATGTACCTCCCTCAAGCCTTGTTATGATGTGGCGGGCACATTACCC
ENSG00000238322_x_st	3.17192	2.51205	1.12726	1.7859	miRNA-3_0	Homo sapiens	2011-10-14	snoRNA	Affymetrix Proprietary Database	ENSG00000238322	chr6:25435508-25435590 (+)	83	ATCCTTTTGTAGTTCATGAGGGTGATGGTTGGGTGTTCACGCACGTATGTGAGATGTGCTACCCTCGAACCTTGTTAAAGAAA
ENSG00000238325_st	3.04618	2.14881	1.48785	2.39256	miRNA-3_0	Homo sapiens	2011-10-14	snoRNA	Affymetrix Proprietary Database	ENSG00000238325	chr1:167010672-167010773 (+)	102	TTGCTTTTGTAGCTTAAGTGTGATGATTGAGTTTGTATGTGCATGTGTGAGATGTGCCACCCTCGAACCTTATTATAGCATGGGCACATTACCCATCTGACA
ENSG00000238325_x_st	4.26904	3.87474	1.18074	3.98098	miRNA-3_0	Homo sapiens	2011-10-14	snoRNA	Affymetrix Proprietary Database	ENSG00000238325	chr1:167010672-167010773 (+)	102	TTGCTTTTGTAGCTTAAGTGTGATGATTGAGTTTGTATGTGCATGTGTGAGATGTGCCACCCTCGAACCTTATTATAGCATGGGCACATTACCCATCTGACA
ENSG00000238326_x_st	2.53105	2.90629	1.12662	2.90629	miRNA-3_0	Homo sapiens	2011-10-14	snoRNA	Affymetrix Proprietary Database	ENSG00000238326	chr5:55296346-55296449 (-)	104	ATTCTTTTGTAGTTTATAAGCCTGATGATTGGGTTTTCATGTGCATGTGTGAGATGTGCCTCCCGCAAACCTTGTTACGACGTTGGCACATTACCCATCTGATG
ENSG00000238327_st	2.15546	2.01369	1.26473	2.82047	miRNA-3_0	Homo sapiens	2011-10-14	snoRNA	Affymetrix Proprietary Database	ENSG00000238327	chrX:23525328-23525430 (-)	103	ATCCCTTTATAGTTCCCGAGCATGACGATTGGGTGTTCACATGCATGTGTGAGATGTACCACCCTCGCATCTTGTTAGACGTTGGCACATTACCCGTCTGACC
ENSG00000238327_x_st	4.02692	2.19258	1.26788	2.63437	miRNA-3_0	Homo sapiens	2011-10-14	snoRNA	Affymetrix Proprietary Database	ENSG00000238327	chrX:23525328-23525430 (-)	103	ATCCCTTTATAGTTCCCGAGCATGACGATTGGGTGTTCACATGCATGTGTGAGATGTACCACCCTCGCATCTTGTTAGACGTTGGCACATTACCCGTCTGACC
ENSG00000238328_st	3.74303	1.84058	1.43033	2.34698	miRNA-3_0	Homo sapiens	2011-10-14	snoRNA	Affymetrix Proprietary Database	ENSG00000238328	chr2:101193931-101194019 (+)	89	CTCATTTTGTGGTTCATAAGTACGATCACGTATGTGAGATGTGCCCCCCTCAAATATCGTTAGGCTGTTGGCACATTACCCATATGACA
ENSG00000238328_x_st	2.27822	1.57154	0.940857	1.65935	miRNA-3_0	Homo sapiens	2011-10-14	snoRNA	Affymetrix Proprietary Database	ENSG00000238328	chr2:101193931-101194019 (+)	89	CTCATTTTGTGGTTCATAAGTACGATCACGTATGTGAGATGTGCCCCCCTCAAATATCGTTAGGCTGTTGGCACATTACCCATATGACA
ENSG00000238329_x_st	2.03577	2.31938	1.00413	2.22199	miRNA-3_0	Homo sapiens	2011-10-14	snoRNA	Affymetrix Proprietary Database	ENSG00000238329	chr16:18881488-18881591 (-)	104	ATCCTTTTGTAATACATAAGCATAATGATTGGGTTTTTATTTTCACATGTTTGATATGCCTCCCTCAAATCCTCTTATGATGTCAGCACATTACCCATCTGAGG
ENSG00000238330_x_st	1.80687	1.36025	1.11085	1.84479	miRNA-3_0	Homo sapiens	2011-10-14	snoRNA	Affymetrix Proprietary Database	ENSG00000238330	chr14:74265718-74265821 (+)	104	ATCCTTTTGTAGTTCATAAGCATGACGATTGGCTTTTCACTTTCATGTGTGAGATGTGCCTCACTCAAACCTTGTTATATTGTCAGCACATTACCCATCTGATG
ENSG00000238334_st	4.47744	3.64769	1.51642	3.38437	miRNA-3_0	Homo sapiens	2011-10-14	snoRNA	Affymetrix Proprietary Database	ENSG00000238334	chr5:68471651-68471754 (-)	104	ACTCTTTTGTAGTTCATAAGTGTGATGATTTGGTGTTCATGTGAACATGTGAAACGTGCCACCCTCAAACCTTGTTACAATGTGGGCATATTACCCATCTGACA
ENSG00000238334_x_st	5.09912	2.39659	1.23516	2.78862	miRNA-3_0	Homo sapiens	2011-10-14	snoRNA	Affymetrix Proprietary Database	ENSG00000238334	chr5:68471651-68471754 (-)	104	ACTCTTTTGTAGTTCATAAGTGTGATGATTTGGTGTTCATGTGAACATGTGAAACGTGCCACCCTCAAACCTTGTTACAATGTGGGCATATTACCCATCTGACA
ENSG00000238336_st	2.78924	2.44337	1.13245	2.44337	miRNA-3_0	Homo sapiens	2011-10-14	snoRNA	Affymetrix Proprietary Database	ENSG00000238336	chr7:129959119-129959222 (+)	104	TACTTTTTGTAGTTCATAAGCGTGGTGATTGGGTTTTCACGCTCATGTGTGACATATGCCTTCCTCCAATTTTGTTACAATGTTGGTGCGTTACCCATCAGACA
ENSG00000238336_x_st	2.40361	2.19601	1.05755	2.28055	miRNA-3_0	Homo sapiens	2011-10-14	snoRNA	Affymetrix Proprietary Database	ENSG00000238336	chr7:129959119-129959222 (+)	104	TACTTTTTGTAGTTCATAAGCGTGGTGATTGGGTTTTCACGCTCATGTGTGACATATGCCTTCCTCCAATTTTGTTACAATGTTGGTGCGTTACCCATCAGACA
ENSG00000238337_st	2.53105	2.14881	0.983307	2.59059	miRNA-3_0	Homo sapiens	2011-10-14	snoRNA	Affymetrix Proprietary Database	ENSG00000238337	chr2:135823202-135823304 (-)	103	ATCCTTTCATAGTTCGAAAGCGTGACGTTTAAGTTTTCACGCATACATATGAGATATGCCTCCCTCAAACATTGTCACAACATTGGTACATTACCATCTGACA
ENSG00000238337_x_st	2.91832	1.9098	1.28616	2.3068	miRNA-3_0	Homo sapiens	2011-10-14	snoRNA	Affymetrix Proprietary Database	ENSG00000238337	chr2:135823202-135823304 (-)	103	ATCCTTTCATAGTTCGAAAGCGTGACGTTTAAGTTTTCACGCATACATATGAGATATGCCTCCCTCAAACATTGTCACAACATTGGTACATTACCATCTGACA
ENSG00000238339_st	2.03577	2.17674	1.14345	2.55577	miRNA-3_0	Homo sapiens	2011-10-14	snoRNA	Affymetrix Proprietary Database	ENSG00000238339	chr2:179990263-179990364 (-)	102	ATCCTTTTGTAGTTTATAAGCATGATGATGGGTGCTCACACTCATCTGAGATGTGTCTCCCTCTAAGCCTTGTAACAACATCAGCACGTTACCCTTCTGATG
ENSG00000238339_x_st	2.53105	1.91599	1.12726	2.50118	miRNA-3_0	Homo sapiens	2011-10-14	snoRNA	Affymetrix Proprietary Database	ENSG00000238339	chr2:179990263-179990364 (-)	102	ATCCTTTTGTAGTTTATAAGCATGATGATGGGTGCTCACACTCATCTGAGATGTGTCTCCCTCTAAGCCTTGTAACAACATCAGCACGTTACCCTTCTGATG
ENSG00000238341_st	2.27822	1.7309	1.12726	3.25628	miRNA-3_0	Homo sapiens	2011-10-14	snoRNA	Affymetrix Proprietary Database	ENSG00000238341	chr2:122463543-122463633 (-)	91	AACTTAGTTTAGATCTTTTGAGTTTTCACATTCGTGTGAGATGTGCCTCCCTCAAACCTTGTTACTACCTTGGCACATTACATATCTGATG
ENSG00000238341_x_st	3.04618	2.40755	0.548086	2.59776	miRNA-3_0	Homo sapiens	2011-10-14	snoRNA	Affymetrix Proprietary Database	ENSG00000238341	chr2:122463543-122463633 (-)	91	AACTTAGTTTAGATCTTTTGAGTTTTCACATTCGTGTGAGATGTGCCTCCCTCAAACCTTGTTACTACCTTGGCACATTACATATCTGATG
ENSG00000238342_st	2.40361	1.94969	0.79472	2.39272	miRNA-3_0	Homo sapiens	2011-10-14	snoRNA	Affymetrix Proprietary Database	ENSG00000238342	chr15:33187401-33187502 (+)	102	ATCCTGAGATTCATGAGTGTGATGGATTGGGTGTTCGTATGCATGTGTGAGATGCGCCACCATTGAACCTTGTTAAGATATGGACACATTACCTGTCTGACA
ENSG00000238342_x_st	2.65986	1.92041	1.32175	1.92041	miRNA-3_0	Homo sapiens	2011-10-14	snoRNA	Affymetrix Proprietary Database	ENSG00000238342	chr15:33187401-33187502 (+)	102	ATCCTGAGATTCATGAGTGTGATGGATTGGGTGTTCGTATGCATGTGTGAGATGCGCCACCATTGAACCTTGTTAAGATATGGACACATTACCTGTCTGACA
ENSG00000238343_st	3.74303	2.66501	1.33245	3.32369	miRNA-3_0	Homo sapiens	2011-10-14	snoRNA	Affymetrix Proprietary Database	ENSG00000238343	chr16:68347142-68347243 (-)	102	ATCGTTTTGTAGTTCATAAGCGTGATGACTGGGTGTTCATGTGCCTGTGTCAGACGTGCCTCCCTCAAACCTTTACTACATTGGCACGTTACCCATTTGAAC
ENSG00000238343_x_st	4.1119	4.67191	1.67736	5.05094	miRNA-3_0	Homo sapiens	2011-10-14	snoRNA	Affymetrix Proprietary Database	ENSG00000238343	chr16:68347142-68347243 (-)	102	ATCGTTTTGTAGTTCATAAGCGTGATGACTGGGTGTTCATGTGCCTGTGTCAGACGTGCCTCCCTCAAACCTTTACTACATTGGCACGTTACCCATTTGAAC
ENSG00000238345_st	3.41368	2.0933	1.32175	2.62166	miRNA-3_0	Homo sapiens	2011-10-14	snoRNA	Affymetrix Proprietary Database	ENSG00000238345	chr3:10182834-10182931 (+)	98	GACTTTTTGTACTTTATAAGCGTGATGATTGGGTGTTCCCGTGTGAGATGCGCCACCCTCGAACCTTGTTACGACGTCGGCACATTGCGCGTCTGACA
ENSG00000238345_x_st	2.65986	2.61261	1.62157	3.25628	miRNA-3_0	Homo sapiens	2011-10-14	snoRNA	Affymetrix Proprietary Database	ENSG00000238345	chr3:10182834-10182931 (+)	98	GACTTTTTGTACTTTATAAGCGTGATGATTGGGTGTTCCCGTGTGAGATGCGCCACCCTCGAACCTTGTTACGACGTCGGCACATTGCGCGTCTGACA
ENSG00000238348_st	1.9195	2.26559	1.23584	2.16496	miRNA-3_0	Homo sapiens	2011-10-14	snoRNA	Affymetrix Proprietary Database	ENSG00000238348	chr9:19310689-19310786 (+)	98	ATCTTCTTATAGTTGATAAGCGTTGATGATTGGATGTTCACGCACATGTGTGAGATGTGCCTCCTACAACTTGATGTTGGCATATTACCTGTCTGATG
ENSG00000238348_x_st	2.40361	1.99894	1.26052	1.83305	miRNA-3_0	Homo sapiens	2011-10-14	snoRNA	Affymetrix Proprietary Database	ENSG00000238348	chr9:19310689-19310786 (+)	98	ATCTTCTTATAGTTGATAAGCGTTGATGATTGGATGTTCACGCACATGTGTGAGATGTGCCTCCTACAACTTGATGTTGGCATATTACCTGTCTGATG
ENSG00000238349_st	4.02692	3.01172	1.37517	3.91688	miRNA-3_0	Homo sapiens	2011-10-14	snoRNA	Affymetrix Proprietary Database	ENSG00000238349	chr19:11549997-11550096 (+)	100	AGCCGCCGCGCTTGGCCACGATGATTAGGTTTTTATGCACGTGTGAGAGATACGCCTCCCTTAAACCTTGTTGCGACCTTGGCGCATTACCTGTCTGATA
ENSG00000238350_st	2.40361	1.45934	1.05755	2.27538	miRNA-3_0	Homo sapiens	2011-10-14	snoRNA	Affymetrix Proprietary Database	ENSG00000238350	chr3:47507839-47507938 (+)	100	ATCTTCTGTAGTTCATCAGTATGATACCTGGGTGTTTCACACACATGTGAGATGAGTCATTCTTGAACCTTGTTATGATGTCAGCACTACCCATCTAACC
ENSG00000238351_st	2.34782	2.02204	1.06569	1.93587	miRNA-3_0	Homo sapiens	2011-10-14	snoRNA	Affymetrix Proprietary Database	ENSG00000238351	chr4:40870886-40870987 (-)	102	ATCTTTTAGTAGTTCGTAAGCATGGTGATTGGCTTTTCATGTGCATGTGTGAAATGTGCCTTCCACAAACCTTGTTACAAAGTTGGCACACTACCATTGATG
ENSG00000238351_x_st	3.04618	2.49979	1.28676	1.7309	miRNA-3_0	Homo sapiens	2011-10-14	snoRNA	Affymetrix Proprietary Database	ENSG00000238351	chr4:40870886-40870987 (-)	102	ATCTTTTAGTAGTTCGTAAGCATGGTGATTGGCTTTTCATGTGCATGTGTGAAATGTGCCTTCCACAAACCTTGTTACAAAGTTGGCACACTACCATTGATG
ENSG00000238352_x_st	2.27822	1.62051	1.27552	1.9745	miRNA-3_0	Homo sapiens	2011-10-14	snoRNA	Affymetrix Proprietary Database	ENSG00000238352	chr16:28797731-28797834 (-)	104	ATCTTTTTGTAGTTCATAAACGTGATGACTGTGTTTTCATGCTCATGCGTGAGTTGCACCTCCCTCAAACCTTGTTTTGACATTGACACATTATCTGCCTGATG
ENSG00000238354_st	2.91832	2.33503	1.13264	2.53289	miRNA-3_0	Homo sapiens	2011-10-14	snoRNA	Affymetrix Proprietary Database	ENSG00000238354	chr7:54427585-54427688 (+)	104	ATCCTTTTGTAGTTTATAAGCGTGATGATTGGGTTTTCATGCTCATGTGTGAGAAGTGCCTTCCTCAAACCTTGTTATGCTGTTGGTGCATTACTCATGTGATG
ENSG00000238355_st	2.03577	1.50262	1.00413	2.09445	miRNA-3_0	Homo sapiens	2011-10-14	snoRNA	Affymetrix Proprietary Database	ENSG00000238355	chr10:57327499-57327602 (+)	104	ATTATTTTGTAGTTCATAAGCGCGATGACTGGGTGTTCACACACAGGTGCAAGTTGTGCCACCCTCGAAACTTGTTACACCGTTGGCACATTACCCATCAGACA
ENSG00000238355_x_st	2.27822	1.8219	1.01328	2.5534	miRNA-3_0	Homo sapiens	2011-10-14	snoRNA	Affymetrix Proprietary Database	ENSG00000238355	chr10:57327499-57327602 (+)	104	ATTATTTTGTAGTTCATAAGCGCGATGACTGGGTGTTCACACACAGGTGCAAGTTGTGCCACCCTCGAAACTTGTTACACCGTTGGCACATTACCCATCAGACA
ENSG00000238359_x_st	2.15546	2.35656	1.12726	3.18628	miRNA-3_0	Homo sapiens	2011-10-14	snoRNA	Affymetrix Proprietary Database	ENSG00000238359	chr3:171411001-171411104 (+)	104	ATCCTTTTGTAGTTCATGAGCATGATGATTGTGTGTTCACACACAAGCGTGAGATGTGCCACACTCGAACCTTCTTACGACGTCTGCACATTACCCATCTCATC
ENSG00000238361_x_st	2.65986	1.67433	1.14416	2.51322	miRNA-3_0	Homo sapiens	2011-10-14	snoRNA	Affymetrix Proprietary Database	ENSG00000238361	chr12:93659405-93659508 (-)	104	ATCCTTTTGTAGTTCATAAGCATGATAATTGGGTTTTCATGCTCATGTGTGAGCTGTACCTCCCTTAAACCTCGTTATGATGTTGACACATTACCTGTCTGACA
ENSG00000238368_st	3.35418	2.78264	1.48212	2.50144	miRNA-3_0	Homo sapiens	2011-10-14	snoRNA	Affymetrix Proprietary Database	ENSG00000238368	chr2:120674894-120675000 (+)	107	ATCCTTTTGTGGTTCATAAGCATGATGATTAGATTTTCATGCTATTGGGTGAGATATGCCTTCCTCAGACTTTGTTACAGCATAGGCACATTACAACCTGTCTGATA
ENSG00000238368_x_st	2.78924	2.52841	2.56157	2.77217	miRNA-3_0	Homo sapiens	2011-10-14	snoRNA	Affymetrix Proprietary Database	ENSG00000238368	chr2:120674894-120675000 (+)	107	ATCCTTTTGTGGTTCATAAGCATGATGATTAGATTTTCATGCTATTGGGTGAGATATGCCTTCCTCAGACTTTGTTACAGCATAGGCACATTACAACCTGTCTGATA
ENSG00000238369_st	2.03577	1.66608	1.12726	1.82829	miRNA-3_0	Homo sapiens	2011-10-14	snoRNA	Affymetrix Proprietary Database	ENSG00000238369	chr5:149408912-149409015 (-)	104	ATCCTTTTATAGCTCACAAGTATGACAATCTGGTATTCATGCACATGGGTGAGATGTGCCTCCCTCAAACCTCATTATAACGTCAGCACATTACCCATTTGACA
ENSG00000238369_x_st	2.15546	2.09378	0.881833	2.09378	miRNA-3_0	Homo sapiens	2011-10-14	snoRNA	Affymetrix Proprietary Database	ENSG00000238369	chr5:149408912-149409015 (-)	104	ATCCTTTTATAGCTCACAAGTATGACAATCTGGTATTCATGCACATGGGTGAGATGTGCCTCCCTCAAACCTCATTATAACGTCAGCACATTACCCATTTGACA
ENSG00000238371_st	2.78924	2.10074	1.15466	2.28174	miRNA-3_0	Homo sapiens	2011-10-14	snoRNA	Affymetrix Proprietary Database	ENSG00000238371	chr2:16043792-16043895 (+)	104	ACCCTTTTGTAGTTCATAAGCATGATGATTGAGTTTTCAGGTGCATGGGTGAGATGTGCCTCCCTCAAATCTTGTTCAGACATTGGCACATTACCTCTCTGATG
ENSG00000238372_x_st	4.1925	2.99952	1.4736	2.75576	miRNA-3_0	Homo sapiens	2011-10-14	snoRNA	Affymetrix Proprietary Database	ENSG00000238372	chr8:102859484-102859588 (-)	105	ATCCTGTTGTAGCTCATGAGCGTGATAATTGGGTGTTCATGTGCGTGTGTGAGATGTGCCACCCTCTGAACCTTGTTACGACATTGGCACATTACCTGTCTGACC
ENSG00000238375_st	1.80687	1.98062	0.913457	1.79962	miRNA-3_0	Homo sapiens	2011-10-14	snoRNA	Affymetrix Proprietary Database	ENSG00000238375	chr6:37218980-37219082 (-)	103	GTCCTTTTGCAGTTTGTAAGCAAGATGAGTGGGTGTTCATTCCCATATGTGAGATGTGCCTCCCTCAAACCTTGTTTCCTGTCGGCACATTACCTGTCTGACA
ENSG00000238375_x_st	2.40361	1.95296	1.05755	2.2346	miRNA-3_0	Homo sapiens	2011-10-14	snoRNA	Affymetrix Proprietary Database	ENSG00000238375	chr6:37218980-37219082 (-)	103	GTCCTTTTGCAGTTTGTAAGCAAGATGAGTGGGTGTTCATTCCCATATGTGAGATGTGCCTCCCTCAAACCTTGTTTCCTGTCGGCACATTACCTGTCTGACA
ENSG00000238376_st	2.40361	1.71515	1.11876	1.94129	miRNA-3_0	Homo sapiens	2011-10-14	snoRNA	Affymetrix Proprietary Database	ENSG00000238376	chr18:28652470-28652573 (+)	104	TGGCTTTTATGGTGCATAAGCATGATGATAGGGTTTTTATGCTCATGTGTGAGACACACGTCTCTCAAACCTTATTACGACAACAGTACATTACCTGTATGACT
ENSG00000238377_st	2.78924	1.85619	1.2876	2.02853	miRNA-3_0	Homo sapiens	2011-10-14	snoRNA	Affymetrix Proprietary Database	ENSG00000238377	chr3:99940365-99940436 (-)	72	GTAGGGATTATTGAAAATTTAAGTAGCATAATCAATGTAATATTATTTTGTCCTCTAAGAAATACTGCACAT
ENSG00000238377_x_st	2.40361	1.86414	1.43033	2.03648	miRNA-3_0	Homo sapiens	2011-10-14	snoRNA	Affymetrix Proprietary Database	ENSG00000238377	chr3:99940365-99940436 (-)	72	GTAGGGATTATTGAAAATTTAAGTAGCATAATCAATGTAATATTATTTTGTCCTCTAAGAAATACTGCACAT
ENSG00000238383_st	2.40361	1.65935	1.00413	1.74389	miRNA-3_0	Homo sapiens	2011-10-14	snoRNA	Affymetrix Proprietary Database	ENSG00000238383	chr4:22351073-22351177 (+)	105	ATCCTCTGGTAGTTCATGAGCATGATGATTGGGTGTTTCACGCACATGTGTGAGATGTGCCGTACTTGAAACTTGTTACCATGTCTGCACAATGGGCATCTGACC
ENSG00000238383_x_st	2.65986	1.66608	1.55488	1.7309	miRNA-3_0	Homo sapiens	2011-10-14	snoRNA	Affymetrix Proprietary Database	ENSG00000238383	chr4:22351073-22351177 (+)	105	ATCCTCTGGTAGTTCATGAGCATGATGATTGGGTGTTTCACGCACATGTGTGAGATGTGCCGTACTTGAAACTTGTTACCATGTCTGCACAATGGGCATCTGACC
ENSG00000238384_x_st	4.02692	3.06037	1.92076	3.23271	miRNA-3_0	Homo sapiens	2011-10-14	snoRNA	Affymetrix Proprietary Database	ENSG00000238384	chr7:94905898-94905996 (+)	99	ATCTTTTGTAGTTCCTAAGTGTGATGATTGGGTGTTCACAGGCATGTGTGAGATGGCCTCCCTCAAACCTTGTTATGACATTGGCATACCCAAAAAAAA
ENSG00000238387_x_st	3.04618	2.11246	0.826866	2.81808	miRNA-3_0	Homo sapiens	2011-10-14	snoRNA	Affymetrix Proprietary Database	ENSG00000238387	chr11:9599575-9599678 (+)	104	ACACTTTTGTAGTTTATAAGTGTGATGATTGGGTTTTCATACTCAAGTGTGAAATGTGCCTCCCTCAAACCTTGTTACGACATCAGCACATTACCAGTCTGAAA
ENSG00000238388_st	6.55882	6.43332	3.97217	7.26136	miRNA-3_0	Homo sapiens	2011-10-14	snoRNA	Affymetrix Proprietary Database	ENSG00000238388	chr11:100805005-100805109 (+)	105	ATCCTTTTGTAGTTCATGGGCATGATGTTTGGGTGTTCACGCATGTGTGTGAGACATGCCACCCTCTGAACCTTGTTACAATCTCAGCATATTACCCGTCTAACC
ENSG00000238388_x_st	4.65969	3.13548	0.699642	4.10146	miRNA-3_0	Homo sapiens	2011-10-14	snoRNA	Affymetrix Proprietary Database	ENSG00000238388	chr11:100805005-100805109 (+)	105	ATCCTTTTGTAGTTCATGGGCATGATGTTTGGGTGTTCACGCATGTGTGTGAGACATGCCACCCTCTGAACCTTGTTACAATCTCAGCATATTACCCGTCTAACC
ENSG00000238389_st	3.41368	2.54443	0.997681	2.21245	miRNA-3_0	Homo sapiens	2011-10-14	snoRNA	Affymetrix Proprietary Database	ENSG00000238389	chr1:94616974-94617077 (+)	104	GACCTTTTGTAGTTCATAAGTGTGATGATTCGGGTTTCACGCTCATATGTAAAATGTGCCTCCCTCAAACCTTGTTACAACATCAGCACATTGCCCATGTGACA
ENSG00000238389_x_st	3.04618	2.66519	1.32175	3.09088	miRNA-3_0	Homo sapiens	2011-10-14	snoRNA	Affymetrix Proprietary Database	ENSG00000238389	chr1:94616974-94617077 (+)	104	GACCTTTTGTAGTTCATAAGTGTGATGATTCGGGTTTCACGCTCATATGTAAAATGTGCCTCCCTCAAACCTTGTTACAACATCAGCACATTGCCCATGTGACA
ENSG00000238390_st	2.78924	3.31614	1.17411	2.41875	miRNA-3_0	Homo sapiens	2011-10-14	snoRNA	Affymetrix Proprietary Database	ENSG00000238390	chr21:33036619-33036795 (+)	177	ACTTTATTGTATATAAGCACTGTGCTAAAATTGCAGGAACTGGGACCATATCCTGATTTTTGTAATAATGCCAGCAGAGTACACACAAGAAAAGTAACTGCACTAGATTGTGAAGACTGGGGTGGACCTGCTTCTGAAGGTCCAGTGCCCTTTGTCTTAAGATTTGGTGTAGTGTGT
ENSG00000238394_st	2.65986	1.72648	1.20151	2.38714	miRNA-3_0	Homo sapiens	2011-10-14	snoRNA	Affymetrix Proprietary Database	ENSG00000238394	chr7:5525026-5525132 (+)	107	ATCCTCCTATAGTTCCTCAATGTGATGACTGGGTGTTCACACTCATTGGCGAGATGTGCCTCTCTCAAACCTTGTTCAGATGCTGCAGACACATTACCCATCAGATG
ENSG00000238395_st	2.27822	1.7309	1.18482	2.81047	miRNA-3_0	Homo sapiens	2011-10-14	snoRNA	Affymetrix Proprietary Database	ENSG00000238395	chr12:49354521-49354619 (-)	99	ATCCTTTTGTAGTTCATAAGCATAATGACTGGGTGCTTACACACATGTGAGATGTGCCACCCTCAAACCTTGTTACATTGGCACACTATCCATTTGACA
ENSG00000238395_x_st	2.91832	2.50265	1.49059	2.7176	miRNA-3_0	Homo sapiens	2011-10-14	snoRNA	Affymetrix Proprietary Database	ENSG00000238395	chr12:49354521-49354619 (-)	99	ATCCTTTTGTAGTTCATAAGCATAATGACTGGGTGCTTACACACATGTGAGATGTGCCACCCTCAAACCTTGTTACATTGGCACACTATCCATTTGACA
ENSG00000238398_st	2.91832	2.28321	1.00413	2.10221	miRNA-3_0	Homo sapiens	2011-10-14	snoRNA	Affymetrix Proprietary Database	ENSG00000238398	chr3:162896662-162896763 (-)	102	GTACTTTTGTGGTTCATAAGTGTGATATATGAGTTTTCATGCTCATGTATGAGATGTGCCTCCCTCAAAGCTTAGGACTTCAGCACATTGCCTAATACGAAA
ENSG00000238400_x_st	2.15546	2.12877	1.00003	2.28841	miRNA-3_0	Homo sapiens	2011-10-14	snoRNA	Affymetrix Proprietary Database	ENSG00000238400	chr5:65526957-65527060 (-)	104	ATCCTTTTGTGGTTGGTAAGCATGATAACTGGATTTTCACATTCATGTGTGAAATGTGCCTCCTTCAAGGCTTGTTACCATGTAGGCACATTACCCAACTGATG
ENSG00000238401_st	2.27822	2.22552	1.18754	1.96204	miRNA-3_0	Homo sapiens	2011-10-14	snoRNA	Affymetrix Proprietary Database	ENSG00000238401	chr1:207212039-207212145 (-)	107	ATCCTTTTGTAGTTCATAAGTGTGATGATTGGGGTTTTGCACTTATGTGTGGGATGTGATGACTCTCTCAAACCTTGTTATGACATCAGCACATTACCTGTCTGATG
ENSG00000238402_st	2.91832	2.56368	1.13245	2.4416	miRNA-3_0	Homo sapiens	2011-10-14	snoRNA	Affymetrix Proprietary Database	ENSG00000238402	chr9:75142152-75142255 (+)	104	ATTCTTTTGTAGTTCAAAAGCATGATGATTGGGTGTTCACAGGCATGTGTAAGACGTGACACCCTCTGAACCTCCTTATGACCCGGTACATTACCTGTCTGACC
ENSG00000238403_st	2.15546	2.45348	1.12726	2.36643	miRNA-3_0	Homo sapiens	2011-10-14	snoRNA	Affymetrix Proprietary Database	ENSG00000238403	chr17:80540381-80540476 (+)	96	ATCGTTTATAAGCATGATGACTGGGTTTTCACGCTTCCCCATAGGATGGGCCTTCCTTAAATCTTGTTATGTTGTCAGCACATTACTTGTGTGACG
ENSG00000238407_x_st	2.53105	2.03737	0.959148	1.75622	miRNA-3_0	Homo sapiens	2011-10-14	snoRNA	Affymetrix Proprietary Database	ENSG00000238407	chr13:98538063-98538166 (+)	104	ATCCTCTTGTAGCTCCTAAGTGTGACGATTGGGTTTTCAGGCTCATATGTGAGATGTGCCTCCCTCAGATCTTGTTACGATGTTGGCACATTACCCATCTGATG
ENSG00000238408_st	2.40361	1.61545	0.913457	1.61545	miRNA-3_0	Homo sapiens	2011-10-14	snoRNA	Affymetrix Proprietary Database	ENSG00000238408	chr13:40021252-40021353 (-)	102	ATCCTTTTGTGCTTCATAAGCGTGATGATTGGGTTTCACAGTAACGTGTGAGATGTGCCTTCTTCAGCCTTATTAGGATGTTGGCACATTACCCATCTGATA
ENSG00000238408_x_st	1.59304	1.50479	1.17406	2.09011	miRNA-3_0	Homo sapiens	2011-10-14	snoRNA	Affymetrix Proprietary Database	ENSG00000238408	chr13:40021252-40021353 (-)	102	ATCCTTTTGTGCTTCATAAGCGTGATGATTGGGTTTCACAGTAACGTGTGAGATGTGCCTTCTTCAGCCTTATTAGGATGTTGGCACATTACCCATCTGATA
ENSG00000238409_st	4.60146	2.61261	1.43033	3.00161	miRNA-3_0	Homo sapiens	2011-10-14	snoRNA	Affymetrix Proprietary Database	ENSG00000238409	chr16:11387067-11387170 (+)	104	GTGGTTTTGTGGCTCCCAAGCACGATGGTCTGGTGTTCACGAGGGTGTGTAAGATGCACCTCCCTCAAACCTTGTTACAAGGTTGGCATGTTACCCGTCTGATG
ENSG00000238410_st	3.63821	2.0037	1.13245	2.61261	miRNA-3_0	Homo sapiens	2011-10-14	snoRNA	Affymetrix Proprietary Database	ENSG00000238410	chr2:75716702-75716836 (+)	135	CTGTGTGTAGAAATGTTTGCTCCTCTATCCTTTGGGAACAGGAATACATTCATAACATGCTACATGTAAAAAGGACTCCCCAGGGTGGCCAATCTTATGGTAGAGGTTGTATGGTAATATATTTCTCCTTCATAA
ENSG00000238414_x_st	4.71567	3.79567	2.89606	3.7591	miRNA-3_0	Homo sapiens	2011-10-14	snoRNA	Affymetrix Proprietary Database	ENSG00000238414	chr10:27157094-27157193 (+)	100	ATCCTTTCATAGTTCATAAGCATGATTGGGTTTTCACACTATGTGTAAGATGTGCCTCCATCAAACCTTGTTAGGATGTTGGCATATCACCCATCTGATG
ENSG00000238416_x_st	3.04618	2.52644	1.00413	2.69878	miRNA-3_0	Homo sapiens	2011-10-14	snoRNA	Affymetrix Proprietary Database	ENSG00000238416	chr3:73131138-73131241 (+)	104	ATCCTTTTATAGTTCATAAGTGTGATGATTGGGTTTTCACGCTCGTATGTGAGATGTGCCTCCCTCAGACTTTGTTACGATGTTGGCACATTCCCCGTTTGATG
ENSG00000238418_st	2.65986	2.30514	1.18482	2.80696	miRNA-3_0	Homo sapiens	2011-10-14	snoRNA	Affymetrix Proprietary Database	ENSG00000238418	chr17:74320277-74320380 (+)	104	ATCATTTTGTAGTTCATAAGTGTGATCATTGGGTGTTCACGCTTACATGTGAGATGTGCCATCCTTGAACCTTGTTAGAACATCAGTACATCACCTGGCTGACA
ENSG00000238418_x_st	1.80687	2.36617	1.00413	3.04797	miRNA-3_0	Homo sapiens	2011-10-14	snoRNA	Affymetrix Proprietary Database	ENSG00000238418	chr17:74320277-74320380 (+)	104	ATCATTTTGTAGTTCATAAGTGTGATCATTGGGTGTTCACGCTTACATGTGAGATGTGCCATCCTTGAACCTTGTTAGAACATCAGTACATCACCTGGCTGACA
ENSG00000238422_x_st	4.1119	3.6781	2.64633	4.72912	miRNA-3_0	Homo sapiens	2011-10-14	snoRNA	Affymetrix Proprietary Database	ENSG00000238422	chr8:124278882-124278985 (-)	104	ATCCTTTTGTAGTTCTTAAGTGTGATGATTGGGTTTTCATGCTTATGTGTGAAATGTGCCTTTCTCAAACCTTGTTATGACACTGGCACATTACCTGTGTGACG
ENSG00000238425_x_st	3.52834	2.46813	1.4736	1.86045	miRNA-3_0	Homo sapiens	2011-10-14	snoRNA	Affymetrix Proprietary Database	ENSG00000238425	chr18:2774872-2774961 (+)	90	ATGCTTGTTGATGATTGGGTGTTCACGCACATGCGTGAGATATGCCACCCTTGAACCTTGTTACACTGTTGGCACATTACCTGTCTGACC
ENSG00000238428_st	3.04618	2.21864	0.769113	2.10993	miRNA-3_0	Homo sapiens	2011-10-14	snoRNA	Affymetrix Proprietary Database	ENSG00000238428	chr2:219049702-219049805 (-)	104	ATACTTTTGTAGCTCATAAGCATGATGATTCAGTGTCCAAGTGCATGCATGAGATGTGCCTCCCTCAAACCTTGTCACAACATCAGCACGTTGCTCATCTGACA
ENSG00000238428_x_st	2.27822	1.4826	1.18482	2.07659	miRNA-3_0	Homo sapiens	2011-10-14	snoRNA	Affymetrix Proprietary Database	ENSG00000238428	chr2:219049702-219049805 (-)	104	ATACTTTTGTAGCTCATAAGCATGATGATTCAGTGTCCAAGTGCATGCATGAGATGTGCCTCCCTCAAACCTTGTCACAACATCAGCACGTTGCTCATCTGACA
ENSG00000238430_st	3.29467	2.89535	1.29481	3.4173	miRNA-3_0	Homo sapiens	2011-10-14	snoRNA	Affymetrix Proprietary Database	ENSG00000238430	chr1:173629236-173629339 (-)	104	ATCCTTTTGTAATTCATAGGTGTGATTATTGGGTTTTCATGCTCATGTGTGAGAGGTACCTCCTTCAAACCTTGTTACAACACGGGCACATTTCCTGTCTGTTG
ENSG00000238430_x_st	3.17192	3.83879	1.14263	3.96857	miRNA-3_0	Homo sapiens	2011-10-14	snoRNA	Affymetrix Proprietary Database	ENSG00000238430	chr1:173629236-173629339 (-)	104	ATCCTTTTGTAATTCATAGGTGTGATTATTGGGTTTTCATGCTCATGTGTGAGAGGTACCTCCTTCAAACCTTGTTACAACACGGGCACATTTCCTGTCTGTTG
ENSG00000238433_st	6.19527	4.77589	1.55593	5.37426	miRNA-3_0	Homo sapiens	2011-10-14	snoRNA	Affymetrix Proprietary Database	ENSG00000238433	chr8:59574800-59574903 (-)	104	ATCCTTTTGTAGTTCATAAGTGTGATGATTGGGTGTTCATGTGCAGCTGTGTGATGTGCCGCCCTTGAACCTTGTTACGAGTTTGGCACATTACCTGTTTAACG
ENSG00000238433_x_st	4.8215	4.30116	1.44703	4.39354	miRNA-3_0	Homo sapiens	2011-10-14	snoRNA	Affymetrix Proprietary Database	ENSG00000238433	chr8:59574800-59574903 (-)	104	ATCCTTTTGTAGTTCATAAGTGTGATGATTGGGTGTTCATGTGCAGCTGTGTGATGTGCCGCCCTTGAACCTTGTTACGAGTTTGGCACATTACCTGTTTAACG
ENSG00000238436_st	2.15546	1.82974	1.06923	2.2237	miRNA-3_0	Homo sapiens	2011-10-14	snoRNA	Affymetrix Proprietary Database	ENSG00000238436	chr12:58062727-58062822 (-)	96	ATCCTTTTGTGGGTCATATGCATGATGATTGGGTGTTCACGCACAAGTATGAGATGTGCCACCTTTTTACAGCATTGGCACATTACCTGTCTGATG
ENSG00000238436_x_st	2.15546	1.82287	1.05755	1.97072	miRNA-3_0	Homo sapiens	2011-10-14	snoRNA	Affymetrix Proprietary Database	ENSG00000238436	chr12:58062727-58062822 (-)	96	ATCCTTTTGTGGGTCATATGCATGATGATTGGGTGTTCACGCACAAGTATGAGATGTGCCACCTTTTTACAGCATTGGCACATTACCTGTCTGATG
ENSG00000238437_st	3.41368	2.89535	1.55593	2.61261	miRNA-3_0	Homo sapiens	2011-10-14	snoRNA	Affymetrix Proprietary Database	ENSG00000238437	chr11:93530379-93530479 (+)	101	ATCCTTTTGTGGTTCAAAAGCATGATTGGGCTTTCATGCTTATGCATGAGTTGTGACTCCCTCAAACCTTATTAGGATGTCGGCGCATTACCCATCTGACA
ENSG00000238437_x_st	4.60146	3.51575	1.43033	3.33475	miRNA-3_0	Homo sapiens	2011-10-14	snoRNA	Affymetrix Proprietary Database	ENSG00000238437	chr11:93530379-93530479 (+)	101	ATCCTTTTGTGGTTCAAAAGCATGATTGGGCTTTCATGCTTATGCATGAGTTGTGACTCCCTCAAACCTTATTAGGATGTCGGCGCATTACCCATCTGACA
ENSG00000238438_x_st	4.1119	2.89898	1.88759	3.07998	miRNA-3_0	Homo sapiens	2011-10-14	snoRNA	Affymetrix Proprietary Database	ENSG00000238438	chr6:1186753-1186855 (+)	103	GTTCTTTTGTGGTTCATAAGTGTGATGATTGGGTTTTTTGCTCATGTGTGAGATGTGCCTCCCTCAAACCTCGTTATGATGTCGGCACATCACCCATCTGACT
ENSG00000238440_x_st	1.80687	1.65292	1.204	1.80887	miRNA-3_0	Homo sapiens	2011-10-14	snoRNA	Affymetrix Proprietary Database	ENSG00000238440	chr12:64749542-64749645 (-)	104	ATCCTTTTGAAGTTCATAAGCATGGTGATTGGGTTTTCACACTCATGTGTGAGATGTACCACCCTTAAAGCTTGTTATGATGTAGGCACATTACCCATCTGACA
ENSG00000238445_st	3.63821	2.07029	1.43033	2.41425	miRNA-3_0	Homo sapiens	2011-10-14	snoRNA	Affymetrix Proprietary Database	ENSG00000238445	chr18:3572938-3573041 (-)	104	ATCTTTTTGTGATTCATCAGCATGATGATTGGGTCTTCACACAAAAGTTTAAGATGTGCCTCCCTCACATCTTATTATCGTGTCAGCATATTTCCTGTCTGAAG
ENSG00000238445_x_st	2.65986	3.19072	1.35207	3.19072	miRNA-3_0	Homo sapiens	2011-10-14	snoRNA	Affymetrix Proprietary Database	ENSG00000238445	chr18:3572938-3573041 (-)	104	ATCTTTTTGTGATTCATCAGCATGATGATTGGGTCTTCACACAAAAGTTTAAGATGTGCCTCCCTCACATCTTATTATCGTGTCAGCATATTTCCTGTCTGAAG
ENSG00000238450_st	2.91832	2.22045	1.09875	2.6108	miRNA-3_0	Homo sapiens	2011-10-14	snoRNA	Affymetrix Proprietary Database	ENSG00000238450	chr8:71516767-71516872 (+)	106	ACCCTTTTGTAGTTCACAAGTGTGATGATTGGGGTTTCACGCTTATATGTGAGATGTGTCTCTCCCTCAAACTTTGTTCTGACCTGAGCACCTTACCTGTCATAAA
ENSG00000238450_x_st	2.78924	1.72803	1.32175	2.37172	miRNA-3_0	Homo sapiens	2011-10-14	snoRNA	Affymetrix Proprietary Database	ENSG00000238450	chr8:71516767-71516872 (+)	106	ACCCTTTTGTAGTTCACAAGTGTGATGATTGGGGTTTCACGCTTATATGTGAGATGTGTCTCTCCCTCAAACTTTGTTCTGACCTGAGCACCTTACCTGTCATAAA
ENSG00000238451_x_st	2.53105	2.31974	1.33865	2.31974	miRNA-3_0	Homo sapiens	2011-10-14	snoRNA	Affymetrix Proprietary Database	ENSG00000238451	chr5:70384459-70384562 (+)	104	GTCCTTTTATAGTTGATGAGCATGATGATTGGGTGTTCACACGCATGTGTGAAATGTCCCACCCTCAAATCTTGTTACAATATTGGCACATTACCCATCTGACA
ENSG00000238453_st	2.27822	2.45684	0.977396	2.6547	miRNA-3_0	Homo sapiens	2011-10-14	snoRNA	Affymetrix Proprietary Database	ENSG00000238453	chr7:77053000-77053105 (-)	106	ATCCTTTCGTAGTTCATAAGCATGATGATCGGGTGTTCACATGCTCATATGTGACATGTGCCACCCTCGAATCTTGGTACAATGTTGGGACATTACCCATCTGACA
ENSG00000238455_st	2.27822	2.5143	1.05755	2.59883	miRNA-3_0	Homo sapiens	2011-10-14	snoRNA	Affymetrix Proprietary Database	ENSG00000238455	chr13:57133758-57133859 (+)	102	ATCCATTTGTAGTTCAGAAACATGACTATTGTCTTTTCAAGCTTATATGAGATCTGGCTCCCTCAATCCTTGCTATGATATCAGTACATTACCTGTCTGATG
ENSG00000238455_x_st	3.52834	2.78616	1.18482	2.29841	miRNA-3_0	Homo sapiens	2011-10-14	snoRNA	Affymetrix Proprietary Database	ENSG00000238455	chr13:57133758-57133859 (+)	102	ATCCATTTGTAGTTCAGAAACATGACTATTGTCTTTTCAAGCTTATATGAGATCTGGCTCCCTCAATCCTTGCTATGATATCAGTACATTACCTGTCTGATG
ENSG00000238458_st	3.17192	2.55244	1.32175	1.74517	miRNA-3_0	Homo sapiens	2011-10-14	snoRNA	Affymetrix Proprietary Database	ENSG00000238458	chr6:18402182-18402283 (-)	102	ATCCTCTTGTAGTTCATAAGCATGATGATTGGCTTCTCCCAGTCACATGAGATATGCCTCCCTCAAACCTGGTTACACCATAAGCACATTATCCATCTAACA
ENSG00000238459_x_st	2.03577	2.00664	1.17444	1.61461	miRNA-3_0	Homo sapiens	2011-10-14	snoRNA	Affymetrix Proprietary Database	ENSG00000238459	chr7:98482613-98482713 (-)	101	ATCCTTTTGTAGTTTGTAAGGGTGATGATTGGGGTTTCATGCTTATATGTGAGACATGCCTCCCTCAAACCTTGTTATGTCAGCACATTACCCATCTGATG
ENSG00000238461_x_st	2.03577	1.83489	0.708605	1.9971	miRNA-3_0	Homo sapiens	2011-10-14	snoRNA	Affymetrix Proprietary Database	ENSG00000238461	chrX:119678170-119678273 (+)	104	ATCCTTTTGTAGTTGAGAAGCATGATGATTGGGTTTTTATGCTCATATATGAGATGTGCTTCCTTCAAACCTTGTTATGACATCAGCACATTACCTGTCTGATG
ENSG00000238462_st	3.22333	1.54515	1.12985	2.42887	miRNA-3_0	Homo sapiens	2011-10-14	snoRNA	Affymetrix Proprietary Database	ENSG00000238462	chr2:9672371-9672474 (-)	104	ATACTTTTATAGTTCATAAGTGTGGTGATTGGCTGTTCACACACACATATGAGATGTACCACCCTAGAACCTTGTTACAATGTTAGCACATTACCAGTCTGACA
ENSG00000238462_x_st	2.78924	2.5741	1.26473	2.5741	miRNA-3_0	Homo sapiens	2011-10-14	snoRNA	Affymetrix Proprietary Database	ENSG00000238462	chr2:9672371-9672474 (-)	104	ATACTTTTATAGTTCATAAGTGTGGTGATTGGCTGTTCACACACACATATGAGATGTACCACCCTAGAACCTTGTTACAATGTTAGCACATTACCAGTCTGACA
ENSG00000238463_st	2.15546	2.10011	1.12726	2.44126	miRNA-3_0	Homo sapiens	2011-10-14	snoRNA	Affymetrix Proprietary Database	ENSG00000238463	chr13:95862598-95862702 (+)	105	ATCCTTTTGTAGTTCATGAGCATGATAATCGGGTGTTCACGCACTTGTGTGAGATGTGCCACCCTTGAATTTTGTTATGATGTTTCCACAATAGCCCATCTGACA
ENSG00000238464_st	4.68292	4.07152	2.4576	4.44434	miRNA-3_0	Homo sapiens	2011-10-14	snoRNA	Affymetrix Proprietary Database	ENSG00000238464	chr6:74103636-74103736 (-)	101	ATCCTTTTGTAAGTCATAAGTGTGATTGGGTTTTCATGCTCTTGTGTCAAATGTGCCTCCCTCAAACCTTGTTACGAAGTGGGCACACTACCCACCTGATG
ENSG00000238464_x_st	3.84269	2.91308	1.4736	3.52236	miRNA-3_0	Homo sapiens	2011-10-14	snoRNA	Affymetrix Proprietary Database	ENSG00000238464	chr6:74103636-74103736 (-)	101	ATCCTTTTGTAAGTCATAAGTGTGATTGGGTTTTCATGCTCTTGTGTCAAATGTGCCTCCCTCAAACCTTGTTACGAAGTGGGCACACTACCCACCTGATG
ENSG00000238465_st	3.17192	1.86036	0.934096	2.48314	miRNA-3_0	Homo sapiens	2011-10-14	snoRNA	Affymetrix Proprietary Database	ENSG00000238465	chr2:70139827-70139931 (+)	105	ATCCTTTTATAGTTCATAAACATAGTAATTAGGTGTTCCCATTGCATGTATGAGATGTGCCTCCCAAAGAGCTTGTTACAGCGTTAGTACATTACCTGTCTGATA
ENSG00000238466_st	3.04618	3.11199	1.11083	2.34126	miRNA-3_0	Homo sapiens	2011-10-14	snoRNA	Affymetrix Proprietary Database	ENSG00000238466	chr8:21889861-21889963 (+)	103	AGGCTCTTGTCATTTATAAGTGTGATGATTGGGGTTTCACGCTCGTGTGTAAGGTGTGCCTCCCACAAACCTGGTTACGAGTTGGCACATCACCTGTCTGATG
ENSG00000238472_x_st	1.9195	1.7309	0.913457	1.48714	miRNA-3_0	Homo sapiens	2011-10-14	snoRNA	Affymetrix Proprietary Database	ENSG00000238472	chr10:101779351-101779456 (+)	106	GTCATTTTGTAGGTCATAAGCATGATGATTGAGTTTTCATGCTCATGCGTGAGATGTACCTCCCTCAAACCTTGCTACAACATTGGTAATGTACCAATGTCTGACA
ENSG00000238473_x_st	2.53105	1.56073	1.07824	2.09571	miRNA-3_0	Homo sapiens	2011-10-14	snoRNA	Affymetrix Proprietary Database	ENSG00000238473	chrX:47941136-47941239 (+)	104	ATCCTTTTGTAGTTCCTAAGCATGATGATTGGGTGTTCATGTGCTTATGTGAGATGTGCCTTTCTCAAACCTTGTTATGACATCAGCACATTATTCATCTGATA
ENSG00000238474_x_st	3.04618	2.6169	1.32447	2.69401	miRNA-3_0	Homo sapiens	2011-10-14	snoRNA	Affymetrix Proprietary Database	ENSG00000238474	chr6:109612458-109612561 (-)	104	ATTCTTTTGTAGTTCATGAGCCTGATGATTGGGTGTTCACACGTGTGTGTGAGATGTGCTATTCTCGAACCTTGTTACAACGTCGTCGCATTACCTGTCTGACC
ENSG00000238475_st	2.27822	1.33068	1.00413	1.738	miRNA-3_0	Homo sapiens	2011-10-14	snoRNA	Affymetrix Proprietary Database	ENSG00000238475	chr12:63044955-63045058 (+)	104	ATCCTTTTGTAGTTCATAAGCTTGATGTTTGAGTTTTCACACTTACGTGTGAAATGTGCCTCCCTTAAACCTTGTTACTACGTCAGCACATTACCCATGAGACA
ENSG00000238475_x_st	2.15546	1.9692	0.936765	1.88637	miRNA-3_0	Homo sapiens	2011-10-14	snoRNA	Affymetrix Proprietary Database	ENSG00000238475	chr12:63044955-63045058 (+)	104	ATCCTTTTGTAGTTCATAAGCTTGATGTTTGAGTTTTCACACTTACGTGTGAAATGTGCCTCCCTTAAACCTTGTTACTACGTCAGCACATTACCCATGAGACA
ENSG00000238480_x_st	2.53105	3.17622	0.699642	3.9327	miRNA-3_0	Homo sapiens	2011-10-14	snoRNA	Affymetrix Proprietary Database	ENSG00000238480	chr3:122469219-122469322 (+)	104	ATACTTTTATAGTTCATAAGTCTGATGATTGGGTGTCATGCTCATGTGTGAGACATGCCTCCCTTAAGCCTTGTTATGACGTCAGCATATTACCTGTCTAGATA
ENSG00000238481_st	2.65986	2.72425	1.22169	2.48927	miRNA-3_0	Homo sapiens	2011-10-14	snoRNA	Affymetrix Proprietary Database	ENSG00000238481	chr2:157278707-157278811 (+)	105	GTCTTTTTATAGTTCATAAGTGTGATGATTGGGTTTTTATGCTCTTGTATGTGATGCCCCTCTCCTCAAATCTTGTCATGATGTTGGCACATTACCCATCTGATG
ENSG00000238481_x_st	2.40361	2.12958	1.31754	3.19437	miRNA-3_0	Homo sapiens	2011-10-14	snoRNA	Affymetrix Proprietary Database	ENSG00000238481	chr2:157278707-157278811 (+)	105	GTCTTTTTATAGTTCATAAGTGTGATGATTGGGTTTTTATGCTCTTGTATGTGATGCCCCTCTCCTCAAATCTTGTCATGATGTTGGCACATTACCCATCTGATG
ENSG00000238483_st	2.78924	3.00161	2.2077	2.81047	miRNA-3_0	Homo sapiens	2011-10-14	snoRNA	Affymetrix Proprietary Database	ENSG00000238483	chr13:46809805-46809908 (-)	104	ATCCTTTAGTAGTTCATAAGCATGATGATTGGCTTTTTATGCTCATGAATAAAATATGCCTCCCTCAAGCCTTTTTATGACATTGGCACATTACCCATCTGACG
ENSG00000238483_x_st	3.29467	3.45412	2.18056	3.71968	miRNA-3_0	Homo sapiens	2011-10-14	snoRNA	Affymetrix Proprietary Database	ENSG00000238483	chr13:46809805-46809908 (-)	104	ATCCTTTAGTAGTTCATAAGCATGATGATTGGCTTTTTATGCTCATGAATAAAATATGCCTCCCTCAAGCCTTTTTATGACATTGGCACATTACCCATCTGACG
ENSG00000238484_st	4.47744	3.46217	1.14531	3.05252	miRNA-3_0	Homo sapiens	2011-10-14	snoRNA	Affymetrix Proprietary Database	ENSG00000238484	chr6:34660557-34660660 (+)	104	ATCCTTTTGTAATTCAGATGCGTGATGATTGGGTGTTTACATGCATGTATGAGACGTGCCAACCTTGAATCTTGTTATATAACGTGCACATTACCCGTCTGACA
ENSG00000238485_x_st	2.15546	1.95031	1.18482	1.95031	miRNA-3_0	Homo sapiens	2011-10-14	snoRNA	Affymetrix Proprietary Database	ENSG00000238485	chrX:138784446-138784549 (-)	104	ATCCTTCTTTAGTTCATAAGCATGATGATTGGGTTTTCATGTACATGTGTGAGATGTGCCTCCCTCAAAACTTGTTACAACATTGGCACATTACCTGTCTGACA
ENSG00000238486_st	2.27822	2.30595	1.05755	2.19723	miRNA-3_0	Homo sapiens	2011-10-14	snoRNA	Affymetrix Proprietary Database	ENSG00000238486	chr19:52172658-52172761 (+)	104	ATCCTTTTGTAGTTCATAAGTGTGAGGACTGGGTTTTCAGGCTCGTGTATAAGATGTGCCTCCCTCACTCCTTGTTACAACATCGGCATATTACTCATCTGAAT
ENSG00000238486_x_st	3.17192	2.48917	1.43033	2.5954	miRNA-3_0	Homo sapiens	2011-10-14	snoRNA	Affymetrix Proprietary Database	ENSG00000238486	chr19:52172658-52172761 (+)	104	ATCCTTTTGTAGTTCATAAGTGTGAGGACTGGGTTTTCAGGCTCGTGTATAAGATGTGCCTCCCTCACTCCTTGTTACAACATCGGCATATTACTCATCTGAAT
ENSG00000238488_st	2.27822	2.11559	1.05755	2.21298	miRNA-3_0	Homo sapiens	2011-10-14	snoRNA	Affymetrix Proprietary Database	ENSG00000238488	chr7:136525840-136525943 (-)	104	ATCATTTTGCAGCTTATACATGTGATGACTGGGTTTTTTAACTCATAAGTGAGATGTGCCTTTCTTACATCTTATTATGACATTAGTACATTACCCATTTGATA
ENSG00000238488_x_st	2.15546	2.26698	1.56934	2.44798	miRNA-3_0	Homo sapiens	2011-10-14	snoRNA	Affymetrix Proprietary Database	ENSG00000238488	chr7:136525840-136525943 (-)	104	ATCATTTTGCAGCTTATACATGTGATGACTGGGTTTTTTAACTCATAAGTGAGATGTGCCTTTCTTACATCTTATTATGACATTAGTACATTACCCATTTGATA
ENSG00000238491_st	3.52834	2.55543	1.43033	2.7908	miRNA-3_0	Homo sapiens	2011-10-14	snoRNA	Affymetrix Proprietary Database	ENSG00000238491	chr3:197066328-197066422 (-)	95	AGTCTTTTGTAGTTTGCAAGCATGATGATTCGGTTTTGAGAGGTGCCTCCCTCAAACCTTGTAGACGTCGTCATCGGCACATTACCTGCCTGATG
ENSG00000238491_x_st	2.91832	3.36203	1.61378	3.61227	miRNA-3_0	Homo sapiens	2011-10-14	snoRNA	Affymetrix Proprietary Database	ENSG00000238491	chr3:197066328-197066422 (-)	95	AGTCTTTTGTAGTTTGCAAGCATGATGATTCGGTTTTGAGAGGTGCCTCCCTCAAACCTTGTAGACGTCGTCATCGGCACATTACCTGCCTGATG
ENSG00000238492_x_st	2.03577	1.78471	1.00413	1.97251	miRNA-3_0	Homo sapiens	2011-10-14	snoRNA	Affymetrix Proprietary Database	ENSG00000238492	chr14:20232066-20232166 (-)	101	ATCCCTTTGTGGTTCATAAGTGTGATGACTGAGTTTTTGCACTCCTGTGTGAGATGTACCTCCCTCAAACCTTATGACATATACACATTACCTGATTCACA
ENSG00000238494_x_st	3.17192	2.40427	1.43033	2.07228	miRNA-3_0	Homo sapiens	2011-10-14	snoRNA	Affymetrix Proprietary Database	ENSG00000238494	chr15:44005342-44005445 (+)	104	ATCCTTTTGTAGTTCATTAGCATAATGATTGGGTTTTCACACTCAGGCGTGAGATGTGCCTCTCTCAAACCTTGCTACGATGTTGGCACATTGCCTATCTGGCA
ENSG00000238496_x_st	1.9195	2.60972	1.00413	2.78406	miRNA-3_0	Homo sapiens	2011-10-14	snoRNA	Affymetrix Proprietary Database	ENSG00000238496	chr8:9789230-9789333 (-)	104	GTCCTTTTGTGGTTCATAAGCATGATGATTGGGTTTTCAGGCGATTGTGTGAGATGTGCCTCATTGAAACCTTGTTACGATGTCTGCCCATTACCCATCTGATG
ENSG00000238498_x_st	2.78924	2.55956	2.67737	3.06138	miRNA-3_0	Homo sapiens	2011-10-14	snoRNA	Affymetrix Proprietary Database	ENSG00000238498	chr22:42472062-42472165 (-)	104	ATCCTTTTGTAGTTCATGAGCGTGATGATTGGGTGTTCACATGCATGTGTGAGCTGTGCCACCCTCGAACCTTGTTACCATGTAGGCACATTACCGATCTGACA
ENSG00000238501_st	2.27954	2.36868	0.851116	2.18121	miRNA-3_0	Homo sapiens	2011-10-14	snoRNA	Affymetrix Proprietary Database	ENSG00000238501	chr14:45036116-45036209 (-)	94	AACAAAGAATGTTAAGCATGATGATTGGATTTTCATGTGTGAGATATGCCTCCTTCAAACTCTGTTACCATGTCTGCACATTACCTGTCTGACA
ENSG00000238501_x_st	2.27822	2.74294	1.15466	2.54811	miRNA-3_0	Homo sapiens	2011-10-14	snoRNA	Affymetrix Proprietary Database	ENSG00000238501	chr14:45036116-45036209 (-)	94	AACAAAGAATGTTAAGCATGATGATTGGATTTTCATGTGTGAGATATGCCTCCTTCAAACTCTGTTACCATGTCTGCACATTACCTGTCTGACA
ENSG00000238502_st	2.27822	2.61493	1.2876	2.30743	miRNA-3_0	Homo sapiens	2011-10-14	snoRNA	Affymetrix Proprietary Database	ENSG00000238502	chr15:102223718-102223819 (+)	102	AGCTTTTTGTAGTTCATAAGCGTGATGACTGGGTGTACACACATGTGTAAGATGTACCTCCCTCACACCTCGGTACAACATTGGCATATTACCCACCCCACA
ENSG00000238502_x_st	2.78924	3.29005	1.05755	3.0367	miRNA-3_0	Homo sapiens	2011-10-14	snoRNA	Affymetrix Proprietary Database	ENSG00000238502	chr15:102223718-102223819 (+)	102	AGCTTTTTGTAGTTCATAAGCGTGATGACTGGGTGTACACACATGTGTAAGATGTACCTCCCTCACACCTCGGTACAACATTGGCATATTACCCACCCCACA
ENSG00000238503_st	2.15546	1.82991	0.998935	1.82991	miRNA-3_0	Homo sapiens	2011-10-14	snoRNA	Affymetrix Proprietary Database	ENSG00000238503	chr2:12170429-12170498 (-)	70	TGTGTATGATGAGATTTCACTTCATGGTCTGTGTTTCTGAAACACATGATGTTGTGGAAGTTCTGATTTG
ENSG00000238503_x_st	1.9195	1.79853	0.826866	1.79853	miRNA-3_0	Homo sapiens	2011-10-14	snoRNA	Affymetrix Proprietary Database	ENSG00000238503	chr2:12170429-12170498 (-)	70	TGTGTATGATGAGATTTCACTTCATGGTCTGTGTTTCTGAAACACATGATGTTGTGGAAGTTCTGATTTG
ENSG00000238506_st	1.75245	1.44477	0.908314	2.09666	miRNA-3_0	Homo sapiens	2011-10-14	snoRNA	Affymetrix Proprietary Database	ENSG00000238506	chr7:52391494-52391585 (-)	92	ACCCTTTTGTAGTTCATAAGCAGGATGACTGAGTTTTCATGCACTTGTGTGAGATGCGCCTCCCTCAATGTTGGCACATTACCTATCTGATG
ENSG00000238506_x_st	1.9195	2.23132	1.12726	1.74678	miRNA-3_0	Homo sapiens	2011-10-14	snoRNA	Affymetrix Proprietary Database	ENSG00000238506	chr7:52391494-52391585 (-)	92	ACCCTTTTGTAGTTCATAAGCAGGATGACTGAGTTTTCATGCACTTGTGTGAGATGCGCCTCCCTCAATGTTGGCACATTACCTATCTGATG
ENSG00000238507_st	1.9195	1.87331	0.988206	2.02731	miRNA-3_0	Homo sapiens	2011-10-14	snoRNA	Affymetrix Proprietary Database	ENSG00000238507	chr16:62438155-62438258 (+)	104	ATCTTCCTATTGTACATAAACATGATGATTGTGTTTCAACACTCATATGTGAGACATGCCTCTCACTAACGTTATTACAATGTTGGCACATTACCTGTCTGACA
ENSG00000238507_x_st	1.80687	1.6759	1.13245	2.11769	miRNA-3_0	Homo sapiens	2011-10-14	snoRNA	Affymetrix Proprietary Database	ENSG00000238507	chr16:62438155-62438258 (+)	104	ATCTTCCTATTGTACATAAACATGATGATTGTGTTTCAACACTCATATGTGAGACATGCCTCTCACTAACGTTATTACAATGTTGGCACATTACCTGTCTGACA
ENSG00000238511_x_st	1.9195	2.12545	1.2257	2.68872	miRNA-3_0	Homo sapiens	2011-10-14	snoRNA	Affymetrix Proprietary Database	ENSG00000238511	chr1:153726600-153726703 (-)	104	ATCCTATTGTAGCTCATAAGCATGATTATTGGTTTTTCACACTCATGCGTGAGATGTGCCTCCCTCAAACCTTGTTACCATGTCCCCACATTACCTGCCTGACA
ENSG00000238513_st	2.53105	2.64552	1.32175	2.71034	miRNA-3_0	Homo sapiens	2011-10-14	snoRNA	Affymetrix Proprietary Database	ENSG00000238513	chr15:56247899-56248002 (-)	104	ATCCTTTTGTAGTTTTTAAGTGTCATGATGGGGTGTCCATGCACATGTGTAAGATGTGCCACTCTTGAAGCTTGTTACAACATGGGCAGATTACCAATCTCACA
ENSG00000238514_st	5.22017	2.95528	2.32892	4.16677	miRNA-3_0	Homo sapiens	2011-10-14	snoRNA	Affymetrix Proprietary Database	ENSG00000238514	chr19:29421910-29422012 (+)	103	ATCCCTCTATAGTTTATAAGTGTGATGATTGGGTTTCATACTCATGTGTGAGATGTGCCTCCCTCAAACCCTCTCATGCCACCAGCACATAACCCATCCCATG
ENSG00000238514_x_st	3.41368	3.82709	1.2876	4.06279	miRNA-3_0	Homo sapiens	2011-10-14	snoRNA	Affymetrix Proprietary Database	ENSG00000238514	chr19:29421910-29422012 (+)	103	ATCCCTCTATAGTTTATAAGTGTGATGATTGGGTTTCATACTCATGTGTGAGATGTGCCTCCCTCAAACCCTCTCATGCCACCAGCACATAACCCATCCCATG
ENSG00000238515_x_st	2.27822	1.79689	1.32175	1.99173	miRNA-3_0	Homo sapiens	2011-10-14	snoRNA	Affymetrix Proprietary Database	ENSG00000238515	chr10:23688460-23688528 (-)	69	ATCCTTTAGTAGTTCATAAGCGTGATGACTGGGTATTCATGCATATGTGTGAGATGTGCCACCCTGGCA
ENSG00000238519_s_st	3.63821	3.08197	1.39783	3.62226	miRNA-3_0	Homo sapiens	2011-10-14	snoRNA	Affymetrix Proprietary Database	ENSG00000238519	chr15:30677162-30677294 (-)	133	TAGTCAGGCGGGATAATCCTTACCTGTGCCTCCTTTTGGAGGGCAGCAGAATGTGGTAGTTGGAGTTGCATGATACTTGATTCATATCTCTGTGTAATGATGGCATGCAATACCCTGACTGCTCCTTTCGAAT
ENSG00000238520_st	2.78924	2.53927	1.12726	2.02981	miRNA-3_0	Homo sapiens	2011-10-14	snoRNA	Affymetrix Proprietary Database	ENSG00000238520	chr2:115038661-115038752 (-)	92	ATCCTTTTGTACTTCATGAGCATAGATGATCGGGTGTTCATGCACGTGTGTGAGATGTGCCACCCTCGAATGGGCACATTACCCATCTGACC
ENSG00000238520_x_st	2.78924	2.37844	0.930154	2.53439	miRNA-3_0	Homo sapiens	2011-10-14	snoRNA	Affymetrix Proprietary Database	ENSG00000238520	chr2:115038661-115038752 (-)	92	ATCCTTTTGTACTTCATGAGCATAGATGATCGGGTGTTCATGCACGTGTGTGAGATGTGCCACCCTCGAATGGGCACATTACCCATCTGACC
ENSG00000238521_st	3.04618	2.0037	1.05755	1.7309	miRNA-3_0	Homo sapiens	2011-10-14	snoRNA	Affymetrix Proprietary Database	ENSG00000238521	chr2:75645972-75646075 (-)	104	ATCCTTTTGTGATTCGTAAACATGATGATTAGGTTTTTATGCTTAGGTGTGAGATGTGCCTCCCTCACATCTTATTACGACATCTGTACATTACCCATCTCATG
ENSG00000238521_x_st	3.17192	1.83403	1.28241	2.40773	miRNA-3_0	Homo sapiens	2011-10-14	snoRNA	Affymetrix Proprietary Database	ENSG00000238521	chr2:75645972-75646075 (-)	104	ATCCTTTTGTGATTCGTAAACATGATGATTAGGTTTTTATGCTTAGGTGTGAGATGTGCCTCCCTCACATCTTATTACGACATCTGTACATTACCCATCTCATG
ENSG00000238522_x_st	2.40361	2.21864	1.19592	2.21864	miRNA-3_0	Homo sapiens	2011-10-14	snoRNA	Affymetrix Proprietary Database	ENSG00000238522	chr13:97709633-97709734 (+)	102	ATTCTTTTGTGGTTCAGAGCATGATAATTGGGTTTTCATGCTATGTGTGAGATGAACCTCCCTCAAACCTTGTTAAGACGTCAGCACATTACCAATCTGACA
ENSG00000238525_st	2.65986	2.70906	0.912743	2.5112	miRNA-3_0	Homo sapiens	2011-10-14	snoRNA	Affymetrix Proprietary Database	ENSG00000238525	chr3:101220999-101221101 (+)	103	ATCCTACTGTAGCTCATGAGCATGATGACTGGGTGTTCACACGCATCTGTGAGATATGCCACCTTGAACCTTGTTACCAGGTCAGCGTATTACCCATCTGACA
ENSG00000238525_x_st	1.9195	2.21864	1.20151	2.41348	miRNA-3_0	Homo sapiens	2011-10-14	snoRNA	Affymetrix Proprietary Database	ENSG00000238525	chr3:101220999-101221101 (+)	103	ATCCTACTGTAGCTCATGAGCATGATGACTGGGTGTTCACACGCATCTGTGAGATATGCCACCTTGAACCTTGTTACCAGGTCAGCGTATTACCCATCTGACA
ENSG00000238526_st	2.27822	2.19271	1.33865	2.19271	miRNA-3_0	Homo sapiens	2011-10-14	snoRNA	Affymetrix Proprietary Database	ENSG00000238526	chr1:150234093-150234196 (+)	104	ATCCTTTTGTAGTTCATGGGCATGATGATGGGGTGTTCCTGAGCATGCGTAAGATGTGCCGCCCTCAAATCTTGTCAAGATGTTGGCACATTACCCATCTGACA
ENSG00000238526_x_st	3.17192	2.71091	1.05755	2.46673	miRNA-3_0	Homo sapiens	2011-10-14	snoRNA	Affymetrix Proprietary Database	ENSG00000238526	chr1:150234093-150234196 (+)	104	ATCCTTTTGTAGTTCATGGGCATGATGATGGGGTGTTCCTGAGCATGCGTAAGATGTGCCGCCCTCAAATCTTGTCAAGATGTTGGCACATTACCCATCTGACA
ENSG00000238528_st	3.17192	2.42913	1.63024	3.0728	miRNA-3_0	Homo sapiens	2011-10-14	snoRNA	Affymetrix Proprietary Database	ENSG00000238528	chr12:66739499-66739602 (+)	104	ATCCTTTTGTAGTTCATAAGCCTGATGCATGGGTGTTCACACGCATGTGTGAGATGTGCCTCCCTCAAACCTTGTTATGGCGCCAGCCCATTACCGGTCTGTCA
ENSG00000238528_x_st	4.1119	2.93115	1.20151	3.80631	miRNA-3_0	Homo sapiens	2011-10-14	snoRNA	Affymetrix Proprietary Database	ENSG00000238528	chr12:66739499-66739602 (+)	104	ATCCTTTTGTAGTTCATAAGCCTGATGCATGGGTGTTCACACGCATGTGTGAGATGTGCCTCCCTCAAACCTTGTTATGGCGCCAGCCCATTACCGGTCTGTCA
ENSG00000238530_st	2.15546	1.59987	1.12726	2.38855	miRNA-3_0	Homo sapiens	2011-10-14	snoRNA	Affymetrix Proprietary Database	ENSG00000238530	chr9:117327530-117327632 (-)	103	ATCCTTTTGTAGTTCATAAGGATGATGACTGAGTGTTCACACTCGTGTGTGAGATGTGCCACCCTCAGACCTTGAAATCTTCAGTCACTCTTGTTAAGTGAAC
ENSG00000238530_x_st	3.93727	2.24875	1.17757	2.09475	miRNA-3_0	Homo sapiens	2011-10-14	snoRNA	Affymetrix Proprietary Database	ENSG00000238530	chr9:117327530-117327632 (-)	103	ATCCTTTTGTAGTTCATAAGGATGATGACTGAGTGTTCACACTCGTGTGTGAGATGTGCCACCCTCAGACCTTGAAATCTTCAGTCACTCTTGTTAAGTGAAC
ENSG00000238533_st	1.9195	2.3211	1.18764	2.73075	miRNA-3_0	Homo sapiens	2011-10-14	snoRNA	Affymetrix Proprietary Database	ENSG00000238533	chr8:103400754-103400863 (-)	110	ATCGTTTTGTAGTCTATTATAAGCGTGATGATTGGGTGTTCATATGCATATGTGAGATGTGCCACCCTCAAATCTTGTTATGACGTCATCAGCACGTTACTCTTCTGATA
ENSG00000238533_x_st	1.9195	2.10993	1.15466	1.7309	miRNA-3_0	Homo sapiens	2011-10-14	snoRNA	Affymetrix Proprietary Database	ENSG00000238533	chr8:103400754-103400863 (-)	110	ATCGTTTTGTAGTCTATTATAAGCGTGATGATTGGGTGTTCATATGCATATGTGAGATGTGCCACCCTCAAATCTTGTTATGACGTCATCAGCACGTTACTCTTCTGATA
ENSG00000238535_x_st	3.63821	2.74982	1.26473	3.15946	miRNA-3_0	Homo sapiens	2011-10-14	snoRNA	Affymetrix Proprietary Database	ENSG00000238535	chr15:43905880-43905983 (+)	104	ATCCTTTTGTAGTTCATTAGCATAATGATTGGGTTTTCACACTCAGGCGTGAGATGTGCCTCTCTCAAACCTTGCTACGATGTTGGCACATTGCCTATCTGGCA
ENSG00000238536_x_st	2.27822	2.22037	0.946565	2.321	miRNA-3_0	Homo sapiens	2011-10-14	snoRNA	Affymetrix Proprietary Database	ENSG00000238536	chr4:17530560-17530663 (+)	104	ATCCTTTTGTAGTTCATGAGGATGACGATTGGGTTTTCGTGCACGTGTGTGAGATATGCTACCCTGGAACCTTGTTATGACATCTGCACATTACCCATCTGACC
ENSG00000238537_st	2.40361	1.92893	1.00413	2.10993	miRNA-3_0	Homo sapiens	2011-10-14	snoRNA	Affymetrix Proprietary Database	ENSG00000238537	chr18:20481487-20481589 (-)	103	GTTCTTTTGTGTTTCATAAAGTAATGATTGTGTTTTCACATTATTGTGTGAGGTGTGCCTCCCTCAGACCTTGATACCAGTCTGCACATTACCTGATGTGAAG
ENSG00000238537_x_st	3.17192	2.66018	1.00413	2.76082	miRNA-3_0	Homo sapiens	2011-10-14	snoRNA	Affymetrix Proprietary Database	ENSG00000238537	chr18:20481487-20481589 (-)	103	GTTCTTTTGTGTTTCATAAAGTAATGATTGTGTTTTCACATTATTGTGTGAGGTGTGCCTCCCTCAGACCTTGATACCAGTCTGCACATTACCTGATGTGAAG
ENSG00000238538_st	1.80687	1.82829	0.826866	1.82829	miRNA-3_0	Homo sapiens	2011-10-14	snoRNA	Affymetrix Proprietary Database	ENSG00000238538	chr1:24208745-24208842 (+)	98	ATCCCTTCGTAGTTCATAAGCGTGATGACTGGTTTTCACGCTCACGTGTGAGATGTTCCTCAAACCTATGATGACATTGTCACGTTACCAGTCTGATG
ENSG00000238541_st	3.17192	2.37369	1.20151	2.63653	miRNA-3_0	Homo sapiens	2011-10-14	snoRNA	Affymetrix Proprietary Database	ENSG00000238541	chr4:57972409-57972511 (-)	103	ATCCTTTTGTAGTTCATAAGCATGATGATTGAGTGTTCATACACATGTGTGAGGTATGTCGCCCCCAAACCTTTTATGACATTGGCACATTACCTGTCTGACA
ENSG00000238541_x_st	3.93727	2.04708	1.4178	1.79374	miRNA-3_0	Homo sapiens	2011-10-14	snoRNA	Affymetrix Proprietary Database	ENSG00000238541	chr4:57972409-57972511 (-)	103	ATCCTTTTGTAGTTCATAAGCATGATGATTGAGTGTTCATACACATGTGTGAGGTATGTCGCCCCCAAACCTTTTATGACATTGGCACATTACCTGTCTGACA
ENSG00000238543_st	2.53105	2.01249	1.20151	2.26619	miRNA-3_0	Homo sapiens	2011-10-14	snoRNA	Affymetrix Proprietary Database	ENSG00000238543	chr2:157266656-157266758 (-)	103	ATCCTTCTGTAGTTTATAAGCATGATGACTGAGTATTCACCCGCATGTGTGAGACGTGCTGCCCTTAAACTTTGTTATGGTGTCACACACTGCTAGCCTGAAA
ENSG00000238543_x_st	2.27822	2.47541	1.43033	2.5537	miRNA-3_0	Homo sapiens	2011-10-14	snoRNA	Affymetrix Proprietary Database	ENSG00000238543	chr2:157266656-157266758 (-)	103	ATCCTTCTGTAGTTTATAAGCATGATGACTGAGTATTCACCCGCATGTGTGAGACGTGCTGCCCTTAAACTTTGTTATGGTGTCACACACTGCTAGCCTGAAA
ENSG00000238544_st	4.02692	2.45511	1.1048	1.94807	miRNA-3_0	Homo sapiens	2011-10-14	snoRNA	Affymetrix Proprietary Database	ENSG00000238544	chr16:50386100-50386203 (-)	104	ATCCTTTTGTAGTTCATAAGTGTAATGATTGGGTTTTCATGTTCCTTTGTGAGATATACCGCCCTCAAACTTTGTTACAACATCAGCACATTACCCATCTGATG
ENSG00000238544_x_st	2.40361	1.9624	1.17571	1.85368	miRNA-3_0	Homo sapiens	2011-10-14	snoRNA	Affymetrix Proprietary Database	ENSG00000238544	chr16:50386100-50386203 (-)	104	ATCCTTTTGTAGTTCATAAGTGTAATGATTGGGTTTTCATGTTCCTTTGTGAGATATACCGCCCTCAAACTTTGTTACAACATCAGCACATTACCCATCTGATG
ENSG00000238545_st	1.69803	1.6279	1.06331	1.81832	miRNA-3_0	Homo sapiens	2011-10-14	snoRNA	Affymetrix Proprietary Database	ENSG00000238545	chr1:226491963-226492064 (+)	102	ACCCTTCTTAGTTCATAAGCATGATGATTGGGTTTTCATACTCATGTGTGAGATGTGTCTCTCTCAAACTTTGTGAAAAGTCAGCACATGACCCATCTGATG
ENSG00000238545_x_st	2.40361	2.16156	1.0312	2.0802	miRNA-3_0	Homo sapiens	2011-10-14	snoRNA	Affymetrix Proprietary Database	ENSG00000238545	chr1:226491963-226492064 (+)	102	ACCCTTCTTAGTTCATAAGCATGATGATTGGGTTTTCATACTCATGTGTGAGATGTGTCTCTCTCAAACTTTGTGAAAAGTCAGCACATGACCCATCTGATG
ENSG00000238546_st	2.27822	3.11265	1.27911	2.4302	miRNA-3_0	Homo sapiens	2011-10-14	snoRNA	Affymetrix Proprietary Database	ENSG00000238546	chr2:130184995-130185098 (+)	104	ATGTTTTTGTGGTTTATGAATGTGATGATTGGGTTTTCACACTCAAGTGTGAGACGTGCCTCTCTCAGATCTTGTTCCAATGTCAGTACATTACCGATCTGACA
ENSG00000238547_st	1.80687	1.5085	0.913457	1.66814	miRNA-3_0	Homo sapiens	2011-10-14	snoRNA	Affymetrix Proprietary Database	ENSG00000238547	chr1:11229564-11229670 (-)	107	ATCCTTTTGTATACATTTATGCATGATGATTGGGTTTTTACCATCACATGTGGTGAGATGTGTCTCCCTCAAACTTGTTATCACGTCAGCATGTGATCAGTCTGACA
ENSG00000238549_st	4.1119	3.9526	1.4811	4.24232	miRNA-3_0	Homo sapiens	2011-10-14	snoRNA	Affymetrix Proprietary Database	ENSG00000238549	chr20:34304393-34304492 (+)	100	AAATTTTAGGAGTACCTAAGTGTGATGATTTGGTTTTCACATTCATGTGTGAGCTGTGCCTGCCTTTTGTTACAAGGGCATATTACCCTTTGTTGTGAAA
ENSG00000238549_x_st	5.86483	4.14926	2.15926	4.75593	miRNA-3_0	Homo sapiens	2011-10-14	snoRNA	Affymetrix Proprietary Database	ENSG00000238549	chr20:34304393-34304492 (+)	100	AAATTTTAGGAGTACCTAAGTGTGATGATTTGGTTTTCACATTCATGTGTGAGCTGTGCCTGCCTTTTGTTACAAGGGCATATTACCCTTTGTTGTGAAA
ENSG00000238552_st	2.15546	1.98694	1.29658	2.48962	miRNA-3_0	Homo sapiens	2011-10-14	snoRNA	Affymetrix Proprietary Database	ENSG00000238552	chr10:16440654-16440758 (-)	105	ATCCTTTTGTAGTTCATGAGCATGACCATCGAGTGTTTACATGCATGTGTGAGATATGACACCTTCTGAACCTTGTTACGGAGTTGGCATGTTACCCATCTAACC
ENSG00000238556_x_st	4.26904	2.7267	1.0312	3.06784	miRNA-3_0	Homo sapiens	2011-10-14	snoRNA	Affymetrix Proprietary Database	ENSG00000238556	chr21:40717300-40717383 (-)	84	ATCCTTTCATAAGCTTGAAGATTGGGGTTTCACGCTCATGTGTGAGATGTCCCTCTCTCAAACCTTACTATGAAGTCAGCACCA
ENSG00000238557_st	4.17492	2.84708	1.46427	3.16162	miRNA-3_0	Homo sapiens	2011-10-14	snoRNA	Affymetrix Proprietary Database	ENSG00000238557	chr7:152293008-152293115 (+)	108	AGGCCCCTGTAGTTCCCGAGCACGATGACTGGGTGTTCACGTGCACGTGTGGGATGTGCCACCCTCTGAACCTTGTTACGATGTTGGCACATTACCCTGGACCTGACC
ENSG00000238557_x_st	4.02692	3.58837	1.32175	3.57739	miRNA-3_0	Homo sapiens	2011-10-14	snoRNA	Affymetrix Proprietary Database	ENSG00000238557	chr7:152293008-152293115 (+)	108	AGGCCCCTGTAGTTCCCGAGCACGATGACTGGGTGTTCACGTGCACGTGTGGGATGTGCCACCCTCTGAACCTTGTTACGATGTTGGCACATTACCCTGGACCTGACC
ENSG00000238559_x_st	2.53105	2.20752	1.10843	2.51502	miRNA-3_0	Homo sapiens	2011-10-14	snoRNA	Affymetrix Proprietary Database	ENSG00000238559	chr15:40899410-40899510 (-)	101	ATCTTTTCGTAGTTCATAAGTGTGATTGGGTTTTCACACGCATGTGTGAGATGTGCTTTCTTCAAACTTTGTTACGATGTTGGCACATTATACATCTGACA
ENSG00000238563_st	3.04618	3.3163	1.54862	3.03466	miRNA-3_0	Homo sapiens	2011-10-14	snoRNA	Affymetrix Proprietary Database	ENSG00000238563	chr6:114162001-114162089 (+)	89	CTCCTTTTGTAGCTCATGAGCGATGATGATTGGGTGTTCACATGCATCTGTGAAATGCACTACAATCTTGTCACATTACCCATCTGACC
ENSG00000238563_x_st	4.41122	3.09886	1.09415	3.22017	miRNA-3_0	Homo sapiens	2011-10-14	snoRNA	Affymetrix Proprietary Database	ENSG00000238563	chr6:114162001-114162089 (+)	89	CTCCTTTTGTAGCTCATGAGCGATGATGATTGGGTGTTCACATGCATCTGTGAAATGCACTACAATCTTGTCACATTACCCATCTGACC
ENSG00000238564_st	2.15546	2.17798	1.11876	1.92428	miRNA-3_0	Homo sapiens	2011-10-14	snoRNA	Affymetrix Proprietary Database	ENSG00000238564	chr15:40242907-40243009 (+)	103	ATCCTTCTATATAGTTCATAAGCTTGATGATCGGTGTTCACACACATGTGAGATACGCCACCTGTGAACCTTGTTAGGACATCAGCACATTACCCATCTGACA
ENSG00000238564_x_st	2.27822	1.81062	1.12726	2.00546	miRNA-3_0	Homo sapiens	2011-10-14	snoRNA	Affymetrix Proprietary Database	ENSG00000238564	chr15:40242907-40243009 (+)	103	ATCCTTCTATATAGTTCATAAGCTTGATGATCGGTGTTCACACACATGTGAGATACGCCACCTGTGAACCTTGTTAGGACATCAGCACATTACCCATCTGACA
ENSG00000238565_st	2.91832	2.17362	0.876244	2.58326	miRNA-3_0	Homo sapiens	2011-10-14	snoRNA	Affymetrix Proprietary Database	ENSG00000238565	chr3:53317216-53317319 (-)	104	ATCCTTTTGTACTTCTTAAGCATAAGGATTAGGTGTTCACACACAGGTGTGAGATGGGCCATCCTGAAACATTGCTACAATGTCGGCATATTACCTGTCTGACA
ENSG00000238565_x_st	6.0062	3.21067	1.76446	4.19285	miRNA-3_0	Homo sapiens	2011-10-14	snoRNA	Affymetrix Proprietary Database	ENSG00000238565	chr3:53317216-53317319 (-)	104	ATCCTTTTGTACTTCTTAAGCATAAGGATTAGGTGTTCACACACAGGTGTGAGATGGGCCATCCTGAAACATTGCTACAATGTCGGCATATTACCTGTCTGACA
ENSG00000238566_st	2.22528	1.31618	1.08182	1.89485	miRNA-3_0	Homo sapiens	2011-10-14	snoRNA	Affymetrix Proprietary Database	ENSG00000238566	chr8:85832053-85832148 (-)	96	AGACTCAGTGAATGTGATGATTGAATTTTCACACTCATGTGTGAGATGTGCCTCCCTCAAATCTTGTTATGATATTGGCACATTACCTGTCTAACA
ENSG00000238566_x_st	3.17192	1.77715	1.20186	2.2617	miRNA-3_0	Homo sapiens	2011-10-14	snoRNA	Affymetrix Proprietary Database	ENSG00000238566	chr8:85832053-85832148 (-)	96	AGACTCAGTGAATGTGATGATTGAATTTTCACACTCATGTGTGAGATGTGCCTCCCTCAAATCTTGTTATGATATTGGCACATTACCTGTCTAACA
ENSG00000238567_st	2.34092	2.22813	0.959757	1.77617	miRNA-3_0	Homo sapiens	2011-10-14	snoRNA	Affymetrix Proprietary Database	ENSG00000238567	chr2:172002840-172002937 (+)	98	ATTCTTTTGTAGTTCTTAAGTGTGATGACTGGGTGCTCACACACAAGAGGTGCCTCTCTCAAACCTTGTTATGACATCAGCATATGACCCATCTGATA
ENSG00000238567_x_st	3.52834	3.01495	1.2443	3.01495	miRNA-3_0	Homo sapiens	2011-10-14	snoRNA	Affymetrix Proprietary Database	ENSG00000238567	chr2:172002840-172002937 (+)	98	ATTCTTTTGTAGTTCTTAAGTGTGATGACTGGGTGCTCACACACAAGAGGTGCCTCTCTCAAACCTTGTTATGACATCAGCATATGACCCATCTGATA
ENSG00000238568_st	2.27822	2.03737	1.43033	3.34646	miRNA-3_0	Homo sapiens	2011-10-14	snoRNA	Affymetrix Proprietary Database	ENSG00000238568	chr3:72622116-72622219 (+)	104	ATCCTTTTGTAGTTCTTGAGTGTGATGATCGGGTGCTCACACTCATGTGTGAGATATGCCACCCTCGAACCTCATTTTGAAGTCAGCACGTTACCTGTCTGACA
ENSG00000238568_x_st	3.41368	2.69725	1.12726	2.28993	miRNA-3_0	Homo sapiens	2011-10-14	snoRNA	Affymetrix Proprietary Database	ENSG00000238568	chr3:72622116-72622219 (+)	104	ATCCTTTTGTAGTTCTTGAGTGTGATGATCGGGTGCTCACACTCATGTGTGAGATATGCCACCCTCGAACCTCATTTTGAAGTCAGCACGTTACCTGTCTGACA
ENSG00000238569_st	1.8669	2.04931	0.920645	1.66894	miRNA-3_0	Homo sapiens	2011-10-14	snoRNA	Affymetrix Proprietary Database	ENSG00000238569	chr22:38181533-38181614 (+)	82	ATCCTTTTGTCGTTCATAAGCATGACGATTGGGCTTTCATGCTCATGCATGAGATGGGCCTCCCTTCAGTCTTGTTACAGGC
ENSG00000238569_x_st	4.96698	3.03406	1.76446	3.19371	miRNA-3_0	Homo sapiens	2011-10-14	snoRNA	Affymetrix Proprietary Database	ENSG00000238569	chr22:38181533-38181614 (+)	82	ATCCTTTTGTCGTTCATAAGCATGACGATTGGGCTTTCATGCTCATGCATGAGATGGGCCTCCCTTCAGTCTTGTTACAGGC
ENSG00000238570_x_st	2.40361	2.57363	1.20151	1.90292	miRNA-3_0	Homo sapiens	2011-10-14	snoRNA	Affymetrix Proprietary Database	ENSG00000238570	chr2:162415054-162415156 (+)	103	ACCCTTTTGTAGTTCATGAGCATGATGATTGGGTGTTCACACACATGTGTGAAATGTGCCACCCTCAACCTTATTATGAGGTCAGCACATTACCCATCTGACA
ENSG00000238571_st	3.41368	2.22629	1.09823	2.60361	miRNA-3_0	Homo sapiens	2011-10-14	snoRNA	Affymetrix Proprietary Database	ENSG00000238571	chr1:202166756-202166859 (-)	104	ATACTTTTGTAGTTAAGAAGTGTGACAATTGGGTTTTCGTGCTCACATGTGAGAAGTGCCTCCCTCAAACCTTGTTATGAAGTCAGCACATTACTGGTCTTCTT
ENSG00000238571_x_st	2.15546	1.77959	1.12726	1.77959	miRNA-3_0	Homo sapiens	2011-10-14	snoRNA	Affymetrix Proprietary Database	ENSG00000238571	chr1:202166756-202166859 (-)	104	ATACTTTTGTAGTTAAGAAGTGTGACAATTGGGTTTTCGTGCTCACATGTGAGAAGTGCCTCCCTCAAACCTTGTTATGAAGTCAGCACATTACTGGTCTTCTT
ENSG00000238572_x_st	2.15546	1.93297	0.981672	2.11397	miRNA-3_0	Homo sapiens	2011-10-14	snoRNA	Affymetrix Proprietary Database	ENSG00000238572	chr2:173020757-173020848 (-)	92	AACCTGAGCATGATGATTGGGTATTCACGTGCATGTGTGAGATCTGCCACCCTTGAACCTTGTTATGACGTTAGCACATTACCCATCTGACA
ENSG00000238575_st	2.27822	1.90659	1.20151	2.83196	miRNA-3_0	Homo sapiens	2011-10-14	snoRNA	Affymetrix Proprietary Database	ENSG00000238575	chr18:2555357-2555491 (+)	135	TTGCATGAGGAAGTATCTGCTCTTCATTCCTTTGGGAGGAGAAATACATCCATAACATGCTAAATTATAAAAGGAGGTCTCAGGGCTGCCAACCTTTCAATAGAGGTTGAGTGGTAGCATATTACTCCTATATAA
ENSG00000238575_x_st	3.29467	3.11414	1.18482	3.17895	miRNA-3_0	Homo sapiens	2011-10-14	snoRNA	Affymetrix Proprietary Database	ENSG00000238575	chr18:2555357-2555491 (+)	135	TTGCATGAGGAAGTATCTGCTCTTCATTCCTTTGGGAGGAGAAATACATCCATAACATGCTAAATTATAAAAGGAGGTCTCAGGGCTGCCAACCTTTCAATAGAGGTTGAGTGGTAGCATATTACTCCTATATAA
ENSG00000238576_x_st	2.65986	2.80863	1.55593	3.00346	miRNA-3_0	Homo sapiens	2011-10-14	snoRNA	Affymetrix Proprietary Database	ENSG00000238576	chr1:220310506-220310608 (+)	103	ATCCTTTTGTGATTCGTAAGCGTGATGATTGGGTTTTCGCACTATTGTGTGAGGTGTGCCTCCCTCAAACCTTGTTACAGTGTTGGCACATTGCTGTCTGAAG
ENSG00000238577_st	3.52834	2.96436	1.13245	2.64674	miRNA-3_0	Homo sapiens	2011-10-14	snoRNA	Affymetrix Proprietary Database	ENSG00000238577	chr10:116416269-116416353 (+)	85	ATCCTTTTGATGTGTTCACACACGCGTGTGTGAGGTGAGCCACCCTCGAACCTTGTTATGACATTGGCACATTACCCATCTGACA
ENSG00000238577_x_st	2.65986	2.83029	1.42871	2.9046	miRNA-3_0	Homo sapiens	2011-10-14	snoRNA	Affymetrix Proprietary Database	ENSG00000238577	chr10:116416269-116416353 (+)	85	ATCCTTTTGATGTGTTCACACACGCGTGTGTGAGGTGAGCCACCCTCGAACCTTGTTATGACATTGGCACATTACCCATCTGACA
ENSG00000238579_x_st	3.04618	2.27093	1.30851	1.95141	miRNA-3_0	Homo sapiens	2011-10-14	snoRNA	Affymetrix Proprietary Database	ENSG00000238579	chr4:57860241-57860336 (+)	96	ATCCTTCTGTAGTTGATAAGTGTGTGATGATTGGGTGTGAGATGTGCCTTCCTTAAACCTTGTTACAAACCTTGTTAGCACATTACCTGTCTAATG
ENSG00000238581_x_st	6.934	5.89533	3.30235	3.96712	miRNA-3_0	Homo sapiens	2011-10-14	snoRNA	Affymetrix Proprietary Database	ENSG00000238581	chr21:39559551-39559656 (-)	106	ATCCTTTTGTAGTTCATAAGCGTGATGCTTGGGTGTTCACATGTGCATGTGTGAGATGTGCCTTCCTCAAACCTTGTTACAATGTGGGCACATTACCCGTCCAACA
ENSG00000238582_st	2.27822	1.82829	1.20151	1.92893	miRNA-3_0	Homo sapiens	2011-10-14	snoRNA	Affymetrix Proprietary Database	ENSG00000238582	chr2:208938785-208938886 (-)	102	CTCCTTTTGTAGTTCAGGAGCATGATTTGGTGTTTGTGCCTAAGTGTGATATGTGCCTCCCTCTGAACCTTGTTACAGCGCTGGCACATTACCCATCCAACC
ENSG00000238582_x_st	2.40361	2.22765	1.0031	2.29247	miRNA-3_0	Homo sapiens	2011-10-14	snoRNA	Affymetrix Proprietary Database	ENSG00000238582	chr2:208938785-208938886 (-)	102	CTCCTTTTGTAGTTCAGGAGCATGATTTGGTGTTTGTGCCTAAGTGTGATATGTGCCTCCCTCTGAACCTTGTTACAGCGCTGGCACATTACCCATCCAACC
ENSG00000238583_st	2.78924	1.58569	1.12726	2.01138	miRNA-3_0	Homo sapiens	2011-10-14	snoRNA	Affymetrix Proprietary Database	ENSG00000238583	chr15:45783782-45783885 (-)	104	ATCCTCTTGTAGTTCATGAGCTTGATAATTAGGTGTTCACATACATGTGTGAGACGTGCCACCCTGGAACCTTGTTACAACGTTGGCACATTACCCATTTGACA
ENSG00000238583_x_st	2.15546	2.00546	1.23516	1.75176	miRNA-3_0	Homo sapiens	2011-10-14	snoRNA	Affymetrix Proprietary Database	ENSG00000238583	chr15:45783782-45783885 (-)	104	ATCCTCTTGTAGTTCATGAGCTTGATAATTAGGTGTTCACATACATGTGTGAGACGTGCCACCCTGGAACCTTGTTACAACGTTGGCACATTACCCATTTGACA
ENSG00000238587_st	2.40361	2.25378	1.55593	2.5558	miRNA-3_0	Homo sapiens	2011-10-14	snoRNA	Affymetrix Proprietary Database	ENSG00000238587	chr7:87253473-87253574 (+)	102	ATCCATTTGTGGTTCATAAGCGTGATGATTGAGCTTTCACACACATGTGAGACGTGCCTCACCCAATCCTTGTTATGATGTCAGCATATTACCCATCTGACG
ENSG00000238587_x_st	2.65986	2.88524	1.55593	3.04119	miRNA-3_0	Homo sapiens	2011-10-14	snoRNA	Affymetrix Proprietary Database	ENSG00000238587	chr7:87253473-87253574 (+)	102	ATCCATTTGTGGTTCATAAGCGTGATGATTGAGCTTTCACACACATGTGAGACGTGCCTCACCCAATCCTTGTTATGATGTCAGCATATTACCCATCTGACG
ENSG00000238588_st	3.04618	2.06699	1.24423	2.46095	miRNA-3_0	Homo sapiens	2011-10-14	snoRNA	Affymetrix Proprietary Database	ENSG00000238588	chr10:101361537-101361637 (+)	101	ATCCTTTTGTAGCCCGTGAACATGATGATTTGGGTTTTCACACACATGTGAGATGTGCCTCCTTCAAACCTTAAGACATCAGCATGTTACCTGACGTGAAA
ENSG00000238591_st	2.03577	1.69982	1.20151	2.09378	miRNA-3_0	Homo sapiens	2011-10-14	snoRNA	Affymetrix Proprietary Database	ENSG00000238591	chr21:17080978-17081077 (+)	100	ATCCTTTTGTAGATCATGAGCATGATGATTGGGTGTTGACACAAATATGTGAAATGTGCCAGCCTCAAACCTTCTTATGACATCAGATCAGCACATGACT
ENSG00000238591_x_st	2.65986	2.51304	1.02949	2.51304	miRNA-3_0	Homo sapiens	2011-10-14	snoRNA	Affymetrix Proprietary Database	ENSG00000238591	chr21:17080978-17081077 (+)	100	ATCCTTTTGTAGATCATGAGCATGATGATTGGGTGTTGACACAAATATGTGAAATGTGCCAGCCTCAAACCTTCTTATGACATCAGATCAGCACATGACT
ENSG00000238592_st	4.26904	2.49979	1.49059	3.4173	miRNA-3_0	Homo sapiens	2011-10-14	snoRNA	Affymetrix Proprietary Database	ENSG00000238592	chr12:65154648-65154753 (-)	106	ATCCTTTTGTGGTTCATAAGCCTGATGATTGGGTTTTCATGCTATTGTGTGAGTTACCACCCCTACCTCAAACCTTGTTAGGACTCCGCGCATTACCCCTCTGTGT
ENSG00000238592_x_st	3.17192	2.75771	1.47559	2.94356	miRNA-3_0	Homo sapiens	2011-10-14	snoRNA	Affymetrix Proprietary Database	ENSG00000238592	chr12:65154648-65154753 (-)	106	ATCCTTTTGTGGTTCATAAGCCTGATGATTGGGTTTTCATGCTATTGTGTGAGTTACCACCCCTACCTCAAACCTTGTTAGGACTCCGCGCATTACCCCTCTGTGT
ENSG00000238594_x_st	3.17192	3.15632	1.55593	4.39969	miRNA-3_0	Homo sapiens	2011-10-14	snoRNA	Affymetrix Proprietary Database	ENSG00000238594	chr6:150485720-150485822 (+)	103	ATCCTTTTGTAGTTCATAGCATGATGATTGGGTGTTCACATGCATGTGTGAAATGTGCCAGCCTTGAACCTTGTTACAACATTGGCACATGACCCATCTGACC
ENSG00000238595_x_st	2.53105	1.86884	1.05755	2.45402	miRNA-3_0	Homo sapiens	2011-10-14	snoRNA	Affymetrix Proprietary Database	ENSG00000238595	chr8:76805035-76805139 (-)	105	ATCCTCTTGCAGTTCATAAGCATGATGATTGGGTTTTCACACTCCTGTGTGAAATGTACCTTCCTCAAACCTTTTTATAACATCAGCACATTACCGAACATGAAA
ENSG00000238596_x_st	3.04618	2.71986	1.05755	2.572	miRNA-3_0	Homo sapiens	2011-10-14	snoRNA	Affymetrix Proprietary Database	ENSG00000238596	chr4:184250451-184250554 (+)	104	ATCCTTCTGTAGTTCGTGAGCATGATGATTGGGTGCTCACACACATATGTGAGATGTACCACCCTCAAACCTTGTTACAATGTCAGCACATTACCCATCTGACC
ENSG00000238598_st	2.91832	2.89827	1.99276	3.05422	miRNA-3_0	Homo sapiens	2011-10-14	snoRNA	Affymetrix Proprietary Database	ENSG00000238598	chr9:78291823-78291928 (+)	106	ATCCTTTTGGGGTTCATAAGCGTGATGACTGGGTTTTTGACACTCATGTGTGAGATGCACTTCTCTCAAACCTTTTTGCAATGTTGGCATACTATCATACCTGCTT
ENSG00000238598_x_st	2.53105	1.47946	1.2876	1.98214	miRNA-3_0	Homo sapiens	2011-10-14	snoRNA	Affymetrix Proprietary Database	ENSG00000238598	chr9:78291823-78291928 (+)	106	ATCCTTTTGGGGTTCATAAGCGTGATGACTGGGTTTTTGACACTCATGTGTGAGATGCACTTCTCTCAAACCTTTTTGCAATGTTGGCATACTATCATACCTGCTT
ENSG00000238605_st	2.53105	1.87119	1.11708	2.7965	miRNA-3_0	Homo sapiens	2011-10-14	snoRNA	Affymetrix Proprietary Database	ENSG00000238605	chr5:137450891-137450993 (-)	103	GTCCTTTTGTAGTCCATAAGCATGGTGATTTGGTTTCATGCTCATGTGTCAGATATGCTTCCCTCAAACCTTGTTACAGCATCATCACATTACCTGTTTGATG
ENSG00000238605_x_st	1.9195	1.87651	0.903768	1.96432	miRNA-3_0	Homo sapiens	2011-10-14	snoRNA	Affymetrix Proprietary Database	ENSG00000238605	chr5:137450891-137450993 (-)	103	GTCCTTTTGTAGTCCATAAGCATGGTGATTTGGTTTCATGCTCATGTGTCAGATATGCTTCCCTCAAACCTTGTTACAGCATCATCACATTACCTGTTTGATG
ENSG00000238608_st	2.65986	1.79842	1.12726	2.19	miRNA-3_0	Homo sapiens	2011-10-14	snoRNA	Affymetrix Proprietary Database	ENSG00000238608	chr9:86067188-86067290 (+)	103	ATCTCTTTGTAGTTCACAAGCATGGTGATTGGGTGCTCAAGCCCATGTGTGAGGTGTGCCTCCCTCAAACCTTGTTACAACGTAGGCACAGCATCACCTGACG
ENSG00000238608_x_st	4.02692	1.66343	1.15466	2.43632	miRNA-3_0	Homo sapiens	2011-10-14	snoRNA	Affymetrix Proprietary Database	ENSG00000238608	chr9:86067188-86067290 (+)	103	ATCTCTTTGTAGTTCACAAGCATGGTGATTGGGTGCTCAAGCCCATGTGTGAGGTGTGCCTCCCTCAAACCTTGTTACAACGTAGGCACAGCATCACCTGACG
ENSG00000238611_st	2.03577	1.88074	0.940841	2.95342	miRNA-3_0	Homo sapiens	2011-10-14	snoRNA	Affymetrix Proprietary Database	ENSG00000238611	chr6:42473238-42473344 (-)	107	ATCCGTTTGTGATTCATAAGGGTGATGATTGGGTTTTCATGCTAATATGTGAGATGTGACTCCTTCAAACTTCCTTGTTATGACATCAGCACATTACTCATCTGATG
ENSG00000238611_x_st	2.53105	1.95721	1.0312	1.63769	miRNA-3_0	Homo sapiens	2011-10-14	snoRNA	Affymetrix Proprietary Database	ENSG00000238611	chr6:42473238-42473344 (-)	107	ATCCGTTTGTGATTCATAAGGGTGATGATTGGGTTTTCATGCTAATATGTGAGATGTGACTCCTTCAAACTTCCTTGTTATGACATCAGCACATTACTCATCTGATG
ENSG00000238612_st	4.50634	3.95125	2.53047	3.01495	miRNA-3_0	Homo sapiens	2011-10-14	snoRNA	Affymetrix Proprietary Database	ENSG00000238612	chr17:65403959-65404062 (-)	104	ATCCTTTTGTGGTTCACAAGCACAGCGATTGGGTTTTCACACTCATGTCTGAGATGTGCCGCTCTCAAACCTTACTATGACATCAGCACATTGCCTATCTGATG
ENSG00000238612_x_st	2.27822	1.77627	1.63024	2.25611	miRNA-3_0	Homo sapiens	2011-10-14	snoRNA	Affymetrix Proprietary Database	ENSG00000238612	chr17:65403959-65404062 (-)	104	ATCCTTTTGTGGTTCACAAGCACAGCGATTGGGTTTTCACACTCATGTCTGAGATGTGCCGCTCTCAAACCTTACTATGACATCAGCACATTGCCTATCTGATG
ENSG00000238615_st	3.04618	2.75125	1.22808	2.64253	miRNA-3_0	Homo sapiens	2011-10-14	snoRNA	Affymetrix Proprietary Database	ENSG00000238615	chr15:25138894-25138995 (+)	102	ATTCTTTCATGGTTCTTTATCGGTATGGTGATAGGGTTTTCATATTCATGTGTGAGATGTGCCTCCCTCAGTCCTTGTTATGACATCATTACGTGTCTGACA
ENSG00000238618_x_st	1.80687	1.68909	0.889017	1.87009	miRNA-3_0	Homo sapiens	2011-10-14	snoRNA	Affymetrix Proprietary Database	ENSG00000238618	chr1:51696925-51697028 (-)	104	ATTCTTTTGTAATTCATAAGCATGATGACTCGGTATTCACGTGCATGTGTGAGATGTGCCACCCTGGAACCTTGTTGCAACGTCAGCACATTATGGGTCTGACA
ENSG00000238620_st	3.17192	1.77959	0.871307	2.06123	miRNA-3_0	Homo sapiens	2011-10-14	snoRNA	Affymetrix Proprietary Database	ENSG00000238620	chr10:106159563-106159661 (+)	99	ATAATTACATGATTTGATCTTGACTGGGTGTTCACATGTATGTGTAAGATATGCCTCCCTCAAACCTTATCACGATGTCGGCACATTACCCATCCAACA
ENSG00000238620_x_st	2.65986	2.0037	1.18482	1.7309	miRNA-3_0	Homo sapiens	2011-10-14	snoRNA	Affymetrix Proprietary Database	ENSG00000238620	chr10:106159563-106159661 (+)	99	ATAATTACATGATTTGATCTTGACTGGGTGTTCACATGTATGTGTAAGATATGCCTCCCTCAAACCTTATCACGATGTCGGCACATTACCCATCCAACA
ENSG00000238624_x_st	1.9195	2.00693	0.957898	2.82297	miRNA-3_0	Homo sapiens	2011-10-14	snoRNA	Affymetrix Proprietary Database	ENSG00000238624	chr8:27612549-27612639 (-)	91	ATCCTTCTGTAGTTTATGAGTGTGATGATTGGCTGTTCATGTGCATGTATGAGATGTGCCACCCTTGAACCTTGTCATGTCTGATGTGAAA
ENSG00000238625_st	1.92132	2.05007	0.914076	2.14057	miRNA-3_0	Homo sapiens	2011-10-14	snoRNA	Affymetrix Proprietary Database	ENSG00000238625	chr11:116191061-116191162 (+)	102	ATAATCTTGTAGTTCATAAGCATGATGATTGCCTTTTCACACTCGTATGAGATGTGCCTCCCTTGAACCTTGTTATGATGTTGGCACATTACCCATCTGATG
ENSG00000238625_x_st	1.80687	1.83395	0.931305	2.21298	miRNA-3_0	Homo sapiens	2011-10-14	snoRNA	Affymetrix Proprietary Database	ENSG00000238625	chr11:116191061-116191162 (+)	102	ATAATCTTGTAGTTCATAAGCATGATGATTGCCTTTTCACACTCGTATGAGATGTGCCTCCCTTGAACCTTGTTATGATGTTGGCACATTACCCATCTGATG
ENSG00000238626_st	3.04618	2.49979	1.00413	2.21864	miRNA-3_0	Homo sapiens	2011-10-14	snoRNA	Affymetrix Proprietary Database	ENSG00000238626	chrX:124062368-124062466 (+)	99	AGCCTTGGAAACTGACTCAAACAATAGGTTTTCATATTTATGTGTGAGATGTGCCTCTTTCAAACCTTGTTACAACTTTGGCACATTACCCATCTGATG
ENSG00000238628_x_st	2.15546	2.03678	1.49059	2.46246	miRNA-3_0	Homo sapiens	2011-10-14	snoRNA	Affymetrix Proprietary Database	ENSG00000238628	chr6:88430633-88430736 (+)	104	ATCCTTTTGTAGTTCATGAGCAAGATGATTGGGTGATCATGCACATGTGTGAGATGGGCCATCCTCAAACCTTGTTACAACATTGGCATATTACCCATCTGATA
ENSG00000238629_st	4.76955	3.36977	1.89981	3.62311	miRNA-3_0	Homo sapiens	2011-10-14	snoRNA	Affymetrix Proprietary Database	ENSG00000238629	chr13:111066552-111066653 (+)	102	GTCCTTTTGTGGGTCATCAGCATGATGCTGGGGCGTTCACACTCGTGTGAGACATGCCTCTCTCAAACCTTGTTAAGATGTCAGCACATGACCCATCTCACA
ENSG00000238629_x_st	3.74303	3.76491	1.43033	3.40748	miRNA-3_0	Homo sapiens	2011-10-14	snoRNA	Affymetrix Proprietary Database	ENSG00000238629	chr13:111066552-111066653 (+)	102	GTCCTTTTGTGGGTCATCAGCATGATGCTGGGGCGTTCACACTCGTGTGAGACATGCCTCTCTCAAACCTTGTTAAGATGTCAGCACATGACCCATCTCACA
ENSG00000238630_x_st	2.03577	1.69849	0.699642	1.69849	miRNA-3_0	Homo sapiens	2011-10-14	snoRNA	Affymetrix Proprietary Database	ENSG00000238630	chr19:52637506-52637593 (-)	88	ATCCTTTTGTAGTTAATAAATGTGATGATTGGGTTTTCACACTCATGTGAGATGTGCTTCCCTCAAACCTTGTTACGATGTCGTGATA
ENSG00000238631_x_st	2.53105	1.73035	0.819381	2.61206	miRNA-3_0	Homo sapiens	2011-10-14	snoRNA	Affymetrix Proprietary Database	ENSG00000238631	chr6:134527549-134527652 (-)	104	ATCCCTTTGTCGTTTATAAGTGTGATGATTGGGTTTTCATGTTCCTGTGTGAGATATGCCTCCTTCAAGCCTTGTTATGATGTCTGCACATTACCTGCCTGTCA
ENSG00000238636_x_st	2.91832	2.53924	1.43033	1.94952	miRNA-3_0	Homo sapiens	2011-10-14	snoRNA	Affymetrix Proprietary Database	ENSG00000238636	chr3:154047505-154047608 (+)	104	ATCCTTTTGCAGTTCATGAGCATGATGATTGGGTATTCGTGCACATGTGTGAGATGTGCCACCCTCGAACCTTGTTATGACATCGGCACATTGCTCATCTAACA
ENSG00000238639_x_st	3.84269	2.60288	1.67786	2.88452	miRNA-3_0	Homo sapiens	2011-10-14	snoRNA	Affymetrix Proprietary Database	ENSG00000238639	chr16:29448818-29448921 (-)	104	ATCCTTTTGTAATACATAAGCATAATGATTGGGTTTTTATGTTCACATGTTTGATATGCCTCCCTCAAATCCTCTTATGATGTCGGCACATGACCCATCTGAAG
ENSG00000238642_x_st	2.53105	1.888	1.14865	1.79687	miRNA-3_0	Homo sapiens	2011-10-14	snoRNA	Affymetrix Proprietary Database	ENSG00000238642	chr3:10175069-10175172 (+)	104	AGTTTTTCATAGTTCATAAGCATGATGAGTGGGTTTTCATGTTCATGTGTGAGGTGTGCCTCCCTCAAACCTTGTTATGATGTCAACACATTGCCCATCTGATG
ENSG00000238645_x_st	3.74303	3.37354	1.84192	3.75226	miRNA-3_0	Homo sapiens	2011-10-14	snoRNA	Affymetrix Proprietary Database	ENSG00000238645	chr16:53368474-53368576 (+)	103	ATCCTTTTGTAGTTCATGAGCGTGATGATTGGGTGTTCACACACATATGTGAGATGTGACCCCTTGAACCTTGTTACCACGTGGGCACATTACCCATCTGATA
ENSG00000238646_st	2.40361	2.69668	0.699642	2.61214	miRNA-3_0	Homo sapiens	2011-10-14	snoRNA	Affymetrix Proprietary Database	ENSG00000238646	chr3:32214148-32214252 (+)	105	ATCCTTTTGTGGTTGATAAGTGTGATGATTCAGTTTTCATGCTCATGTATGAGATGTGCCCCCAATCAAACTTGTCACAACATCTGCTTATTATCAGACATGAAA
ENSG00000238646_x_st	1.69803	1.65772	1.05755	1.90147	miRNA-3_0	Homo sapiens	2011-10-14	snoRNA	Affymetrix Proprietary Database	ENSG00000238646	chr3:32214148-32214252 (+)	105	ATCCTTTTGTGGTTGATAAGTGTGATGATTCAGTTTTCATGCTCATGTATGAGATGTGCCCCCAATCAAACTTGTCACAACATCTGCTTATTATCAGACATGAAA
ENSG00000238651_st	3.17192	2.32366	1.2876	3.22493	miRNA-3_0	Homo sapiens	2011-10-14	snoRNA	Affymetrix Proprietary Database	ENSG00000238651	chr13:41754117-41754223 (-)	107	ATCCTTTTGTAGTTTATAAGCGTGATGACTGGGGTTTCACGTGCATGTGTGAAATGTGCCTTCCCCAAGCCTTGTTATGACCTCATTGGAACATTACCCCTTTGACA
ENSG00000238651_x_st	3.17192	2.29097	1.55593	2.19357	miRNA-3_0	Homo sapiens	2011-10-14	snoRNA	Affymetrix Proprietary Database	ENSG00000238651	chr13:41754117-41754223 (-)	107	ATCCTTTTGTAGTTTATAAGCGTGATGACTGGGGTTTCACGTGCATGTGTGAAATGTGCCTTCCCCAAGCCTTGTTATGACCTCATTGGAACATTACCCCTTTGACA
ENSG00000238652_st	2.27822	2.12088	1.11492	2.12088	miRNA-3_0	Homo sapiens	2011-10-14	snoRNA	Affymetrix Proprietary Database	ENSG00000238652	chr4:88689637-88689733 (-)	97	ATCCTTTTGTGGTTTGTAAGAATGATGACTGTGTTTTACACTCAAGATGTGCCTTTCTCAAACCTTATTACCATGTTGGCACATTACCTGTCTGATG
ENSG00000238652_x_st	2.15546	1.60902	1.12726	1.60902	miRNA-3_0	Homo sapiens	2011-10-14	snoRNA	Affymetrix Proprietary Database	ENSG00000238652	chr4:88689637-88689733 (-)	97	ATCCTTTTGTGGTTTGTAAGAATGATGACTGTGTTTTACACTCAAGATGTGCCTTTCTCAAACCTTATTACCATGTTGGCACATTACCTGTCTGATG
ENSG00000238654_st	2.78924	2.61261	1.70091	3.25628	miRNA-3_0	Homo sapiens	2011-10-14	snoRNA	Affymetrix Proprietary Database	ENSG00000238654	chr9:5890150-5890256 (+)	107	ATCCTTTTGTGGGTCATAAGCGTGATGATTGGGTTTCCATGTTCACGTGTGAGATATGCCTCCCTCAAACCTTGTTACAATGACATGGGCACCTTACCTATCTGACA
ENSG00000238654_x_st	2.65986	1.4264	1.70091	1.98967	miRNA-3_0	Homo sapiens	2011-10-14	snoRNA	Affymetrix Proprietary Database	ENSG00000238654	chr9:5890150-5890256 (+)	107	ATCCTTTTGTGGGTCATAAGCGTGATGATTGGGTTTCCATGTTCACGTGTGAGATATGCCTCCCTCAAACCTTGTTACAATGACATGGGCACCTTACCTATCTGACA
ENSG00000238656_x_st	1.9195	1.49923	1.08103	2.20485	miRNA-3_0	Homo sapiens	2011-10-14	snoRNA	Affymetrix Proprietary Database	ENSG00000238656	chr8:113576104-113576205 (-)	102	ATTCTTTTTTAGTTTAAAAGTGTGATGATTAGGTTTTCACACTTGTGTGAGATGTGCCTTCCTCAAACCTTGTTACAACGTCTGCACATTACCCATCGGACA
ENSG00000238657_st	4.02692	2.82558	1.20151	3.25799	miRNA-3_0	Homo sapiens	2011-10-14	snoRNA	Affymetrix Proprietary Database	ENSG00000238657	chr9:135968439-135968538 (+)	100	ATCCTTTTGTAGTTGATGAACAATGATGATTGGGTGTTCATGCACATGCGTGAGATGTGTCACCCTCAAACCCTTACGTCGGCACGTTACCCATCTGACG
ENSG00000238657_x_st	2.40361	1.92041	1.12726	1.92041	miRNA-3_0	Homo sapiens	2011-10-14	snoRNA	Affymetrix Proprietary Database	ENSG00000238657	chr9:135968439-135968538 (+)	100	ATCCTTTTGTAGTTGATGAACAATGATGATTGGGTGTTCATGCACATGCGTGAGATGTGTCACCCTCAAACCCTTACGTCGGCACGTTACCCATCTGACG
ENSG00000238661_st	4.10316	2.61229	2.6258	2.61229	miRNA-3_0	Homo sapiens	2011-10-14	snoRNA	Affymetrix Proprietary Database	ENSG00000238661	chr12:31456651-31456750 (+)	100	ATCCTTTTGTCATTTGTAAGTGTGATGACTGGGCATTCACACGTGTGAGATGTGCCTCCCTCAAACCTTGTTATGACGTCGGCACTTTACCCATGAAAAA
ENSG00000238661_x_st	2.91832	2.66869	1.69464	3.14339	miRNA-3_0	Homo sapiens	2011-10-14	snoRNA	Affymetrix Proprietary Database	ENSG00000238661	chr12:31456651-31456750 (+)	100	ATCCTTTTGTCATTTGTAAGTGTGATGACTGGGCATTCACACGTGTGAGATGTGCCTCCCTCAAACCTTGTTATGACGTCGGCACTTTACCCATGAAAAA
ENSG00000238662_st	2.65986	1.63448	0.826866	1.79669	miRNA-3_0	Homo sapiens	2011-10-14	snoRNA	Affymetrix Proprietary Database	ENSG00000238662	chr2:167215240-167215343 (+)	104	TACTTCAAGTACTTCATAAGTGTGATGACTGGGTTTTCACATGCATATGTGAGATATTCCTCCCTCAAACCTTGTAATGACATTGATATATTATCCATCTCAGG
ENSG00000238662_x_st	2.65986	1.67829	1.08249	2.00658	miRNA-3_0	Homo sapiens	2011-10-14	snoRNA	Affymetrix Proprietary Database	ENSG00000238662	chr2:167215240-167215343 (+)	104	TACTTCAAGTACTTCATAAGTGTGATGACTGGGTTTTCACATGCATATGTGAGATATTCCTCCCTCAAACCTTGTAATGACATTGATATATTATCCATCTCAGG
ENSG00000238663_st	2.65986	1.70296	1.00413	2.59465	miRNA-3_0	Homo sapiens	2011-10-14	snoRNA	Affymetrix Proprietary Database	ENSG00000238663	chr2:216167489-216167587 (+)	99	ATCCTTTTGCAGTTCATAAGCATGAAGTTTGGGTTTTCACATGCATCTGTGAGAAATACCTTCCTCAAACCCTGTTACAATGGTGGCTCACATCTGTAA
ENSG00000238663_x_st	2.27822	2.31676	1.18482	2.10714	miRNA-3_0	Homo sapiens	2011-10-14	snoRNA	Affymetrix Proprietary Database	ENSG00000238663	chr2:216167489-216167587 (+)	99	ATCCTTTTGCAGTTCATAAGCATGAAGTTTGGGTTTTCACATGCATCTGTGAGAAATACCTTCCTCAAACCCTGTTACAATGGTGGCTCACATCTGTAA
ENSG00000238665_st	2.27822	2.0152	1.20151	2.56776	miRNA-3_0	Homo sapiens	2011-10-14	snoRNA	Affymetrix Proprietary Database	ENSG00000238665	chr13:20449327-20449425 (+)	99	ATCCTTTTGGAGTTCATGAGTGTGAGAACTGGGTGTTCACCCGCATGTGTGAGATGTGCCACCCGCAAACCTTGTTATGACATCAGCACATTACTGAAA
ENSG00000238666_st	2.40464	2.11037	0.892294	2.01863	miRNA-3_0	Homo sapiens	2011-10-14	snoRNA	Affymetrix Proprietary Database	ENSG00000238666	chr11:85805234-85805337 (+)	104	ATCCTTTTGTAGTTCATGAGTGTAATGATTGAGTGTTCATGCACATGTGTGAGATATGCCACCCTTGAACCTTGTTACACCGTTGTCACATTGCCCGTTTGACA
ENSG00000238666_x_st	2.27822	1.63852	0.708789	1.90137	miRNA-3_0	Homo sapiens	2011-10-14	snoRNA	Affymetrix Proprietary Database	ENSG00000238666	chr11:85805234-85805337 (+)	104	ATCCTTTTGTAGTTCATGAGTGTAATGATTGAGTGTTCATGCACATGTGTGAGATATGCCACCCTTGAACCTTGTTACACCGTTGTCACATTGCCCGTTTGACA
ENSG00000238670_st	2.53105	1.94562	1.07591	2.49528	miRNA-3_0	Homo sapiens	2011-10-14	snoRNA	Affymetrix Proprietary Database	ENSG00000238670	chr3:121310141-121310241 (+)	101	ATCCTTTTGTAGTTCATGAATGTGATGATTGGGCATTCACGTGGATGTGTGAGTGCTACCCTCGAAGCTTGTTTCAACATTGGCACATTATGCATCTGACT
ENSG00000238670_x_st	3.29467	1.91052	1.33044	2.30255	miRNA-3_0	Homo sapiens	2011-10-14	snoRNA	Affymetrix Proprietary Database	ENSG00000238670	chr3:121310141-121310241 (+)	101	ATCCTTTTGTAGTTCATGAATGTGATGATTGGGCATTCACGTGGATGTGTGAGTGCTACCCTCGAAGCTTGTTTCAACATTGGCACATTATGCATCTGACT
ENSG00000238673_st	3.04618	2.59693	1.4736	3.7221	miRNA-3_0	Homo sapiens	2011-10-14	snoRNA	Affymetrix Proprietary Database	ENSG00000238673	chr7:56168352-56168445 (+)	94	ATCCTTTTGTAGTTAAGTGTGATGACAGGGTTTTCACACTCATGAAGTGTGCCTCCCTCAAAACTGGTTGCATTGACACACTACCCATCTGACA
ENSG00000238674_st	2.65986	2.13411	1.08747	2.52615	miRNA-3_0	Homo sapiens	2011-10-14	snoRNA	Affymetrix Proprietary Database	ENSG00000238674	chr5:18844006-18844109 (+)	104	ATGTAATAATTGTTCTCAAGCACGATGATTGGGTGTTTATGAGCACGTGTGAGTTGTACCTCCTTCAAATCCTGTTTTGGTGGCAGCACGTTACCCATCTGACA
ENSG00000238676_st	2.91832	1.60252	1.06411	1.60252	miRNA-3_0	Homo sapiens	2011-10-14	snoRNA	Affymetrix Proprietary Database	ENSG00000238676	chr17:7937805-7937902 (-)	98	ATCCTTTTGTACTTGGTAAGCATGATGATTGGGTTTTTATGCTTATATATGAGACATGCTTGTCTCAAATCTTGTTACAGCACATTACCCTTCCTACT
ENSG00000238676_x_st	1.9195	2.00723	1.13245	2.64301	miRNA-3_0	Homo sapiens	2011-10-14	snoRNA	Affymetrix Proprietary Database	ENSG00000238676	chr17:7937805-7937902 (-)	98	ATCCTTTTGTACTTGGTAAGCATGATGATTGGGTTTTTATGCTTATATATGAGACATGCTTGTCTCAAATCTTGTTACAGCACATTACCCTTCCTACT
ENSG00000238679_x_st	3.29467	1.71601	1.26982	2.32284	miRNA-3_0	Homo sapiens	2011-10-14	snoRNA	Affymetrix Proprietary Database	ENSG00000238679	chr1:119801664-119801764 (+)	101	ATTCTTTTGTAGTTCAAGAGTGTGATGATTGGCTGTTCATGAGCATGTATGAGATATGCCACCCTTGAACCTTGTTACATCAGCACATTATCTGCCTTACC
ENSG00000238683_st	2.47705	2.16429	0.950263	3.11388	miRNA-3_0	Homo sapiens	2011-10-14	snoRNA	Affymetrix Proprietary Database	ENSG00000238683	chr16:69742475-69742578 (-)	104	ATCCTTTTGTAGTTCCTAAGTGTGTTGATTGGGTGTTCACGTGCATGTGTGAGATGTGGCACCCTTGAATCTTGTTATGACATCAGTACATTTCCCGTCTGACA
ENSG00000238683_x_st	2.53105	1.7935	1.12726	2.43719	miRNA-3_0	Homo sapiens	2011-10-14	snoRNA	Affymetrix Proprietary Database	ENSG00000238683	chr16:69742475-69742578 (-)	104	ATCCTTTTGTAGTTCCTAAGTGTGTTGATTGGGTGTTCACGTGCATGTGTGAGATGTGGCACCCTTGAATCTTGTTATGACATCAGTACATTTCCCGTCTGACA
ENSG00000238684_x_st	2.40361	2.61081	1.20151	2.77302	miRNA-3_0	Homo sapiens	2011-10-14	snoRNA	Affymetrix Proprietary Database	ENSG00000238684	chr16:28683554-28683657 (-)	104	ATCTTTTTGTAGTTCATAAACGTGATGACTGTGTTTTCATGCTCATGCGTGAGTTGCACCTCCCTCAAACCTTGTTTTGACATTGACACATTATCTGCCTGATG
ENSG00000238685_st	4.34185	4.123	1.12726	4.08099	miRNA-3_0	Homo sapiens	2011-10-14	snoRNA	Affymetrix Proprietary Database	ENSG00000238685	chr16:12391054-12391180 (-)	127	ATTACTTGAAAATCACTCCCAGGCTTTGGCCATGGCAGCAGGTGAGATTCAAGGCCCAGAGCCTCCAGGGCCTCAGCTCACCGCACACTGCCCCGTGTGTGGTGGGGAAACCCAGACCCCAACAGGT
ENSG00000238685_x_st	3.93727	3.52456	1.18482	2.64302	miRNA-3_0	Homo sapiens	2011-10-14	snoRNA	Affymetrix Proprietary Database	ENSG00000238685	chr16:12391054-12391180 (-)	127	ATTACTTGAAAATCACTCCCAGGCTTTGGCCATGGCAGCAGGTGAGATTCAAGGCCCAGAGCCTCCAGGGCCTCAGCTCACCGCACACTGCCCCGTGTGTGGTGGGGAAACCCAGACCCCAACAGGT
ENSG00000238686_st	6.64783	5.58544	3.3774	6.41015	miRNA-3_0	Homo sapiens	2011-10-14	snoRNA	Affymetrix Proprietary Database	ENSG00000238686	chr11:3713273-3713375 (+)	103	ATAGTTTGTAGTTCATGAGCATGATGATTGGGTGTTCATGCATGCGTGTGAGATGTGCCACCCTCGAACCTTGTGAAGATATTGGCATATTACCCGTCTGACA
ENSG00000238686_x_st	6.0933	4.75401	4.37961	5.73306	miRNA-3_0	Homo sapiens	2011-10-14	snoRNA	Affymetrix Proprietary Database	ENSG00000238686	chr11:3713273-3713375 (+)	103	ATAGTTTGTAGTTCATGAGCATGATGATTGGGTGTTCATGCATGCGTGTGAGATGTGCCACCCTCGAACCTTGTGAAGATATTGGCATATTACCCGTCTGACA
ENSG00000238687_st	2.65986	2.44913	0.918038	2.51896	miRNA-3_0	Homo sapiens	2011-10-14	snoRNA	Affymetrix Proprietary Database	ENSG00000238687	chr8:104677523-104677622 (+)	100	ATTCTTTCATAGTTCATAAGTGTGATTGGGTGTTTAACGCTCATTTGAGATGTTCCTCCCTCAAACCTTGGTATTATGTTTGCACATTACACATCTGATG
ENSG00000238687_x_st	2.15546	2.03942	0.826866	2.14814	miRNA-3_0	Homo sapiens	2011-10-14	snoRNA	Affymetrix Proprietary Database	ENSG00000238687	chr8:104677523-104677622 (+)	100	ATTCTTTCATAGTTCATAAGTGTGATTGGGTGTTTAACGCTCATTTGAGATGTTCCTCCCTCAAACCTTGGTATTATGTTTGCACATTACACATCTGATG
ENSG00000238688_st	2.27822	2.24712	1.2953	2.16429	miRNA-3_0	Homo sapiens	2011-10-14	snoRNA	Affymetrix Proprietary Database	ENSG00000238688	chr5:76079921-76080024 (+)	104	ATCCTTTTGTAGTTCAAGAGCATAATGATCGGGCGTTCACATGCGTGTGTCAGATGTGCCACCCTCGAACCTTGTTAGGATGTTGGCACATTACCTGTCTGACA
ENSG00000238688_x_st	3.41368	2.25379	1.43033	2.46874	miRNA-3_0	Homo sapiens	2011-10-14	snoRNA	Affymetrix Proprietary Database	ENSG00000238688	chr5:76079921-76080024 (+)	104	ATCCTTTTGTAGTTCAAGAGCATAATGATCGGGCGTTCACATGCGTGTGTCAGATGTGCCACCCTCGAACCTTGTTAGGATGTTGGCACATTACCTGTCTGACA
ENSG00000238690_st	2.40361	2.24312	1.14985	2.86928	miRNA-3_0	Homo sapiens	2011-10-14	snoRNA	Affymetrix Proprietary Database	ENSG00000238690	chr2:57243196-57243299 (-)	104	ATATTTTTGTGATTCATAAGTATAATGATGGAGTTTTCAAATTCACGTGTGTGATGTGCCCCCCTCAAACCTCTTTATGATGTCAGCATATTGCTCATCTGACA
ENSG00000238690_x_st	3.17192	2.30148	1.05485	2.41348	miRNA-3_0	Homo sapiens	2011-10-14	snoRNA	Affymetrix Proprietary Database	ENSG00000238690	chr2:57243196-57243299 (-)	104	ATATTTTTGTGATTCATAAGTATAATGATGGAGTTTTCAAATTCACGTGTGTGATGTGCCCCCCTCAAACCTCTTTATGATGTCAGCATATTGCTCATCTGACA
ENSG00000238691_st	2.78924	2.10993	1.2876	2.21864	miRNA-3_0	Homo sapiens	2011-10-14	snoRNA	Affymetrix Proprietary Database	ENSG00000238691	chr17:18049866-18049969 (+)	104	ATTCTTTTATAGTTTATAAGTGTGATGATTGAGTTTTCATGCTCAGGCATGAGATGTGTCACCCTCAAACCTTGCTAAAACATCAGCACAAGACCAGACGCAGT
ENSG00000238691_x_st	2.15546	3.11009	0.845126	3.44676	miRNA-3_0	Homo sapiens	2011-10-14	snoRNA	Affymetrix Proprietary Database	ENSG00000238691	chr17:18049866-18049969 (+)	104	ATTCTTTTATAGTTTATAAGTGTGATGATTGAGTTTTCATGCTCAGGCATGAGATGTGTCACCCTCAAACCTTGCTAAAACATCAGCACAAGACCAGACGCAGT
ENSG00000238692_st	3.93727	3.17296	1.22877	3.70635	miRNA-3_0	Homo sapiens	2011-10-14	snoRNA	Affymetrix Proprietary Database	ENSG00000238692	chr11:57096333-57096435 (-)	103	ATCCTTTTGTAGTTCATAAACATAATGGTTGGGTGTTACGTGCGTGTGTGAAATGTGCCACCCTCCAGCCTTGTTACGATGTTGACACATTACCCATCTGACA
ENSG00000238692_x_st	4.41122	4.14513	1.4736	4.5069	miRNA-3_0	Homo sapiens	2011-10-14	snoRNA	Affymetrix Proprietary Database	ENSG00000238692	chr11:57096333-57096435 (-)	103	ATCCTTTTGTAGTTCATAAACATAATGGTTGGGTGTTACGTGCGTGTGTGAAATGTGCCACCCTCCAGCCTTGTTACGATGTTGACACATTACCCATCTGACA
ENSG00000238693_st	4.1119	2.93464	0.959987	2.98417	miRNA-3_0	Homo sapiens	2011-10-14	snoRNA	Affymetrix Proprietary Database	ENSG00000238693	chr11:133306833-133306934 (-)	102	GTGCTTCTGTGGTTCATAAGGGTGATGGCTGGGCTCATGCGGATGTGTGAGATGTGCTACCCTGGAAACTGGTTATGACGTCGGCACATTACCCATCTGACA
ENSG00000238693_x_st	3.93727	3.04885	1.53639	2.42607	miRNA-3_0	Homo sapiens	2011-10-14	snoRNA	Affymetrix Proprietary Database	ENSG00000238693	chr11:133306833-133306934 (-)	102	GTGCTTCTGTGGTTCATAAGGGTGATGGCTGGGCTCATGCGGATGTGTGAGATGTGCTACCCTGGAAACTGGTTATGACGTCGGCACATTACCCATCTGACA
ENSG00000238694_x_st	2.65986	2.0037	1.07398	1.92893	miRNA-3_0	Homo sapiens	2011-10-14	snoRNA	Affymetrix Proprietary Database	ENSG00000238694	chr4:34967863-34967966 (-)	104	ATCGTTTTGTAGTTCATGAGCATGATGATTGGGTGTTCATGCACATGCGTGAGATGTGCTACTCTCAAACCTTGTTACGATGTCAGCACATTACCAGTCTGACC
ENSG00000238695_st	2.03577	1.71559	0.976726	2.32327	miRNA-3_0	Homo sapiens	2011-10-14	snoRNA	Affymetrix Proprietary Database	ENSG00000238695	chr4:142218928-142219032 (-)	105	ATCCTTTTGTAGTTCATGAGCATAATGATTGGGTGTTCGCATACATGTGTGAGATGTGCCACCCTCTGAACCTAGTTACAATGTGGGGATATTACCTGTCTGACC
ENSG00000238695_x_st	2.65986	2.80667	1.51307	3.85769	miRNA-3_0	Homo sapiens	2011-10-14	snoRNA	Affymetrix Proprietary Database	ENSG00000238695	chr4:142218928-142219032 (-)	105	ATCCTTTTGTAGTTCATGAGCATAATGATTGGGTGTTCGCATACATGTGTGAGATGTGCCACCCTCTGAACCTAGTTACAATGTGGGGATATTACCTGTCTGACC
ENSG00000238696_st	2.40361	2.1806	1.27506	2.34281	miRNA-3_0	Homo sapiens	2011-10-14	snoRNA	Affymetrix Proprietary Database	ENSG00000238696	chr2:65135721-65135820 (-)	100	ATCCTTTTGCAGTTATGCATAATGACTGGGTTTTCACGCTTATGAATGAGATGTGCCTCCCTCAAACATTGTTATATGTCAGCACATTATGCATCTGACA
ENSG00000238696_x_st	1.69803	2.2057	0.913457	2.2057	miRNA-3_0	Homo sapiens	2011-10-14	snoRNA	Affymetrix Proprietary Database	ENSG00000238696	chr2:65135721-65135820 (-)	100	ATCCTTTTGCAGTTATGCATAATGACTGGGTTTTCACGCTTATGAATGAGATGTGCCTCCCTCAAACATTGTTATATGTCAGCACATTATGCATCTGACA
ENSG00000238699_x_st	2.65986	1.80111	1.15291	2.05446	miRNA-3_0	Homo sapiens	2011-10-14	snoRNA	Affymetrix Proprietary Database	ENSG00000238699	chr16:29077576-29077679 (-)	104	ATCTTTTTGTAGTTCATAAACGTGATGACTGTGTTTCCATGCTCATGCGTGAGTTGCACCTCCCTCAAACCTTGTTTTGACATTGACACATTATCTGCCTGATG
ENSG00000238701_st	3.04618	1.89431	1.43033	1.89431	miRNA-3_0	Homo sapiens	2011-10-14	snoRNA	Affymetrix Proprietary Database	ENSG00000238701	chr3:131999462-131999522 (+)	61	ATCCTTTTGTAGTTCATAACAGTGATTACTGGGTTTTCACGTTCATGTGTGAGATGTGCCT
ENSG00000238701_x_st	4.02692	1.84244	1.18482	1.99839	miRNA-3_0	Homo sapiens	2011-10-14	snoRNA	Affymetrix Proprietary Database	ENSG00000238701	chr3:131999462-131999522 (+)	61	ATCCTTTTGTAGTTCATAACAGTGATTACTGGGTTTTCACGTTCATGTGTGAGATGTGCCT
ENSG00000238702_st	2.15546	2.1664	1.00413	2.41016	miRNA-3_0	Homo sapiens	2011-10-14	snoRNA	Affymetrix Proprietary Database	ENSG00000238702	chr5:50617817-50617919 (+)	103	ATCCTTTTGTAGTTCATAAACAGGATGATAGGGTTTTCACATTTATTGTGAGATGTGCTTCCCTCCAACCTTGTTATGATGTTGATGCATTATCCATCTGATA
ENSG00000238703_x_st	2.40361	1.71258	1.20151	2.27585	miRNA-3_0	Homo sapiens	2011-10-14	snoRNA	Affymetrix Proprietary Database	ENSG00000238703	chr16:28453987-28454090 (+)	104	ATCTTTTTGTAGTTCATAAACGTGATGACTGTGTTTTCATGCTCATGCGTGAGTTGCACCTCCCTCAAACCTTGTTTTGACATTGACACATTATCTGCCTGATG
ENSG00000238707_st	2.27822	2.01073	1.20151	1.84484	miRNA-3_0	Homo sapiens	2011-10-14	snoRNA	Affymetrix Proprietary Database	ENSG00000238707	chr10:58355723-58355791 (-)	69	TGATGAATTGATGACAGTCATCTTTTGAGAGTGACCCAAAATGAAAAGAATACTCATTGCTGATCACTT
ENSG00000238707_x_st	2.03577	2.19769	1.2876	2.04407	miRNA-3_0	Homo sapiens	2011-10-14	snoRNA	Affymetrix Proprietary Database	ENSG00000238707	chr10:58355723-58355791 (-)	69	TGATGAATTGATGACAGTCATCTTTTGAGAGTGACCCAAAATGAAAAGAATACTCATTGCTGATCACTT
ENSG00000238708_x_st	2.53105	2.0677	0.914814	2.22991	miRNA-3_0	Homo sapiens	2011-10-14	snoRNA	Affymetrix Proprietary Database	ENSG00000238708	chr2:69894491-69894593 (+)	103	ATCCTTTTGTAGTTCATGGGCATAATGATTGGTATTCACGCACATGTGTGAGATGTGCCACACTCAAACCTTGTTATGACCTCGGCACATTACCCATCTGACC
ENSG00000238712_x_st	3.63821	2.18777	1.53675	2.33563	miRNA-3_0	Homo sapiens	2011-10-14	snoRNA	Affymetrix Proprietary Database	ENSG00000238712	chr16:21900888-21900991 (-)	104	ATCCTTTTGTAATAGATAAGCATAATGATTGGGTTTTTATGTTCACATGTTTGATATGCCTCCCTCAAATCCTCTTATGATGTCGGCACATGACCCATCTGAGG
ENSG00000238714_st	3.93727	2.76889	1.79741	2.57734	miRNA-3_0	Homo sapiens	2011-10-14	snoRNA	Affymetrix Proprietary Database	ENSG00000238714	chr8:42083151-42083252 (-)	102	ATCCTTTCGTAGCTCATAAGCAGATAGTTGAGTTTTCACGCTCATGGATGGATGTGCCTCCCTCTAACATTATCAAGATGTCGGCACACTACCTGTGTGATG
ENSG00000238715_st	2.21684	1.593	0.704457	1.71324	miRNA-3_0	Homo sapiens	2011-10-14	snoRNA	Affymetrix Proprietary Database	ENSG00000238715	chr15:65863311-65863411 (-)	101	ATCCTTTTATAGCTCATAAGTGTGATAACTGGATTTTCACTCTCCTGTGTGAGATGTGCTTCCCTCAAACCTTGTTACATCAGCACATTACGTGTCTGATT
ENSG00000238715_x_st	2.03577	1.92893	0.826866	2.21864	miRNA-3_0	Homo sapiens	2011-10-14	snoRNA	Affymetrix Proprietary Database	ENSG00000238715	chr15:65863311-65863411 (-)	101	ATCCTTTTATAGCTCATAAGTGTGATAACTGGATTTTCACTCTCCTGTGTGAGATGTGCTTCCCTCAAACCTTGTTACATCAGCACATTACGTGTCTGATT
ENSG00000238717_st	2.03577	1.59328	1.18482	2.28315	miRNA-3_0	Homo sapiens	2011-10-14	snoRNA	Affymetrix Proprietary Database	ENSG00000238717	chr5:56152975-56153078 (+)	104	ATTGCAGTAATTCATAAGTGTAATGATTGGGTTTTCACATGCATGCATAAGATGTGCGTTTCTCCAACTTTGTTACAGTGTCAGCATGTTATCCTCATTTGACA
ENSG00000238718_st	2.27822	1.79243	1.21794	1.98358	miRNA-3_0	Homo sapiens	2011-10-14	snoRNA	Affymetrix Proprietary Database	ENSG00000238718	chr14:36256065-36256168 (-)	104	AGCCTTTTGTAGTTCATAAGCATGATGATTGGGTTTTCACACTCATATATGAGATGTACGTCCCACAAACCTTTTTATGATGTTGGCACATTACTCGTCTGATA
ENSG00000238718_x_st	1.9195	2.07216	1.05627	1.97477	miRNA-3_0	Homo sapiens	2011-10-14	snoRNA	Affymetrix Proprietary Database	ENSG00000238718	chr14:36256065-36256168 (-)	104	AGCCTTTTGTAGTTCATAAGCATGATGATTGGGTTTTCACACTCATATATGAGATGTACGTCCCACAAACCTTTTTATGATGTTGGCACATTACTCGTCTGATA
ENSG00000238722_x_st	1.69803	1.73453	1.09072	1.58091	miRNA-3_0	Homo sapiens	2011-10-14	snoRNA	Affymetrix Proprietary Database	ENSG00000238722	chr2:3079444-3079544 (-)	101	ATCCTTTTGTGATTCATAAGCGTGATGATTGGGTTTTCATGCTCATGTGTGAGATATGCCTCTCTCAAGCCTTGTTACAACATCACATTACCTGTCTGATG
ENSG00000238724_x_st	2.27822	2.30464	1.02775	2.10677	miRNA-3_0	Homo sapiens	2011-10-14	snoRNA	Affymetrix Proprietary Database	ENSG00000238724	chr11:114397851-114397954 (+)	104	ATCCTTTTGTAGTTCAGAATCATGATGATTGGGTTTTCATGCTCATGTGTGAGATGTGCCTCCCTCAAACCTTGTTATGACATCAGCACATTACCCATATGATG
ENSG00000238729_st	2.65986	1.84059	0.913457	1.5123	miRNA-3_0	Homo sapiens	2011-10-14	snoRNA	Affymetrix Proprietary Database	ENSG00000238729	chrX:47138526-47138629 (+)	104	ACCCTTTTGTGGTTCATAAGTATGGTGGTTCGGTTTTCATGCTTATGTGTGAGACATGCCTCTCTCCAACCTTGTTACAGCACAGGCACATTACCCATCTGACA
ENSG00000238729_x_st	2.91832	2.36818	0.993958	2.6579	miRNA-3_0	Homo sapiens	2011-10-14	snoRNA	Affymetrix Proprietary Database	ENSG00000238729	chrX:47138526-47138629 (+)	104	ACCCTTTTGTGGTTCATAAGTATGGTGGTTCGGTTTTCATGCTTATGTGTGAGACATGCCTCTCTCCAACCTTGTTACAGCACAGGCACATTACCCATCTGACA
ENSG00000238732_x_st	2.27822	2.20242	1.20685	2.46527	miRNA-3_0	Homo sapiens	2011-10-14	snoRNA	Affymetrix Proprietary Database	ENSG00000238732	chr10:43305675-43305778 (-)	104	ATCTTTTCGTAGTTCATAAGTGTGATGACTGGGTATTCATGCATGTATGTGGGATATGCCACCCTTGACCCTTGTTACAACATTAGCACATTAACCATCTGACA
ENSG00000238733_x_st	3.52834	2.0037	1.2876	2.21864	miRNA-3_0	Homo sapiens	2011-10-14	snoRNA	Affymetrix Proprietary Database	ENSG00000238733	chr7:128701585-128701688 (+)	104	ATTCTTTTGTAGCTGATAAGCATGATGACTGGAGTTTCACGTGCATGTGTGAGATATACCTCCCTCCAACCTTGTTACCACATCTGCACATTACCTGCCTGATG
ENSG00000238734_x_st	2.53105	2.29745	1.00413	2.22268	miRNA-3_0	Homo sapiens	2011-10-14	snoRNA	Affymetrix Proprietary Database	ENSG00000238734	chr16:70266882-70266985 (-)	104	ATCCTTTTGTAATACATAAGCATAATGATTGGGTTTTTATGTTCACATGTTTGATATGCCTCCCTCAAATCCTCTTATGATGTCGGCACATTACCCATCTGAGG
ENSG00000238736_st	2.15546	2.30148	0.980148	2.21864	miRNA-3_0	Homo sapiens	2011-10-14	snoRNA	Affymetrix Proprietary Database	ENSG00000238736	chr2:219193303-219193403 (+)	101	ATCCTTTTGTAATTCCTAAGTATGACTGGGTTTTCACACACATAGGTAAGATGCACCTCCCTCAAACCTTGTGATGATGTCAGCACGGTATCCGTCTGATG
ENSG00000238736_x_st	1.9195	2.20465	1.12726	2.31547	miRNA-3_0	Homo sapiens	2011-10-14	snoRNA	Affymetrix Proprietary Database	ENSG00000238736	chr2:219193303-219193403 (+)	101	ATCCTTTTGTAATTCCTAAGTATGACTGGGTTTTCACACACATAGGTAAGATGCACCTCCCTCAAACCTTGTGATGATGTCAGCACGGTATCCGTCTGATG
ENSG00000238739_st	2.03577	1.81062	1.05755	1.72927	miRNA-3_0	Homo sapiens	2011-10-14	snoRNA	Affymetrix Proprietary Database	ENSG00000238739	chr7:90236318-90236422 (-)	105	ATCCTTTTGTATAGTTCATAAGCGTGATGATTGGGGTTTCACCTCATGTGTAAGATGTGCCTCCCTCAAACCTTACTACAAGGTCAGTACATTACCTGTCTGACA
ENSG00000238739_x_st	2.03577	1.7309	0.913457	1.7309	miRNA-3_0	Homo sapiens	2011-10-14	snoRNA	Affymetrix Proprietary Database	ENSG00000238739	chr7:90236318-90236422 (-)	105	ATCCTTTTGTATAGTTCATAAGCGTGATGATTGGGGTTTCACCTCATGTGTAAGATGTGCCTCCCTCAAACCTTACTACAAGGTCAGTACATTACCTGTCTGACA
ENSG00000238740_x_st	3.29467	2.27623	1.55593	2.83588	miRNA-3_0	Homo sapiens	2011-10-14	snoRNA	Affymetrix Proprietary Database	ENSG00000238740	chr5:68834988-68835091 (-)	104	GTCCTTTTATAGTTGATGAGCATGATGATTGGGTGTTCACACGCATGTGTGAAATGTCCCACCCTCAAATCTTGTTACAATATTGGCACATTACCCATCTGACA
ENSG00000238744_st	3.63821	2.38865	1.26473	2.6036	miRNA-3_0	Homo sapiens	2011-10-14	snoRNA	Affymetrix Proprietary Database	ENSG00000238744	chr4:169231843-169231946 (+)	104	ATCCTTTTGTAGTTCATAAATGTGATGATTGGGTTTTCATGTGTATGTGTTGGATGTGCCCTACTCAATCCTTGTTACAAAGTTATCTCATTATCCGGCTGGCA
ENSG00000238745_x_st	3.29467	3.64631	1.36336	4.45309	miRNA-3_0	Homo sapiens	2011-10-14	snoRNA	Affymetrix Proprietary Database	ENSG00000238745	chr5:137959168-137959271 (+)	104	ATCCTTTTGTAGTTCATAAGCATGATGATTGGGTTTTCATGCTTGTGTGTGAGATGTGCTTCCCTCAAACCTTGTTATGATGGTGGCACATTACCCATCTGATG
ENSG00000238746_x_st	2.91832	3.39054	1.52341	2.99658	miRNA-3_0	Homo sapiens	2011-10-14	snoRNA	Affymetrix Proprietary Database	ENSG00000238746	chr9:97934777-97934880 (-)	104	ATCCTTTTGTAGTTCATGAGCGTGATGATTGGGTGTTTCACGCATGTGTGTGCAATGTGCCACCCTTGAACCTTGTATGACATCGGCACGTTACCCATCTGACC
ENSG00000238747_st	3.46445	2.19553	1.23304	2.59999	miRNA-3_0	Homo sapiens	2011-10-14	snoRNA	Affymetrix Proprietary Database	ENSG00000238747	chr6:90533014-90533115 (+)	102	ATCCTTTTATAGTTCATAAGCATGATGATTGGGTTTTTGCACACGTGTAATATGTGCCTCCCTCAAACCATGTTATGACCTCAGCATATTACCTGTCTGATA
ENSG00000238747_x_st	2.91832	2.12303	1.65642	1.9239	miRNA-3_0	Homo sapiens	2011-10-14	snoRNA	Affymetrix Proprietary Database	ENSG00000238747	chr6:90533014-90533115 (+)	102	ATCCTTTTATAGTTCATAAGCATGATGATTGGGTTTTTGCACACGTGTAATATGTGCCTCCCTCAAACCATGTTATGACCTCAGCATATTACCTGTCTGATA
ENSG00000238748_st	2.27822	1.54381	1.07398	2.05326	miRNA-3_0	Homo sapiens	2011-10-14	snoRNA	Affymetrix Proprietary Database	ENSG00000238748	chr12:100795923-100796028 (+)	106	ATCCTTTTGTAGTTCATAAATGTGATAATTGGGTGTTCACGTGCATGTATGAGATGTCTGAGTCCCTCAAACCTTGTTACAACATTGGTACATTACCCATTTTACC
ENSG00000238748_x_st	1.9195	2.03896	1.12726	2.34646	miRNA-3_0	Homo sapiens	2011-10-14	snoRNA	Affymetrix Proprietary Database	ENSG00000238748	chr12:100795923-100796028 (+)	106	ATCCTTTTGTAGTTCATAAATGTGATAATTGGGTGTTCACGTGCATGTATGAGATGTCTGAGTCCCTCAAACCTTGTTACAACATTGGTACATTACCCATTTTACC
ENSG00000238752_st	3.41368	3.08802	2.79201	3.57595	miRNA-3_0	Homo sapiens	2011-10-14	snoRNA	Affymetrix Proprietary Database	ENSG00000238752	chr11:65820615-65820699 (+)	85	ATCCTTTTGTAGTTCATGAGCATGATGATTGGGTGTTCACGTGCATGTGTGAGATGTGACACCCTTGCACATTACTCGCCTGACC
ENSG00000238753_x_st	2.65986	1.75627	1.03392	2.45681	miRNA-3_0	Homo sapiens	2011-10-14	snoRNA	Affymetrix Proprietary Database	ENSG00000238753	chr4:54989267-54989371 (-)	105	ATCTTTTTTGTAGTTCATAAATGCGATGATTGGGTTTTCATGTTTATGTGTGAGATGTGCTTCCCTCAAACCTTGTTATGATGTCAGTACGTTATCCATCTGATG
ENSG00000238754_x_st	3.41368	2.30295	1.20151	2.12195	miRNA-3_0	Homo sapiens	2011-10-14	snoRNA	Affymetrix Proprietary Database	ENSG00000238754	chr1:193026411-193026545 (-)	135	TTGCATGTGGTAATGTCTGCTCTTCATTCCTTTGGGAGCAGAAATACATCCATAACACGCTAAATTAAAAAAGGAGTTCTCAGGGCTGCCAACCTTACAGTAGAGGTTGAGTGGTAGTATATTACTCCTACATAA
ENSG00000238756_x_st	4.26904	2.29175	0.963109	2.23165	miRNA-3_0	Homo sapiens	2011-10-14	snoRNA	Affymetrix Proprietary Database	ENSG00000238756	chr2:54066862-54066966 (-)	105	ATCCTTTTGTAGTTCGTAAGTGTGATGATTGGGTTTGCACACGCATGTTTGAGATGTGCCTCCCTCAAACCTGTATTAGTCCATTTTCACACAGCTATAAAGAAC
ENSG00000238760_st	3.74303	1.94236	1.70091	2.10457	miRNA-3_0	Homo sapiens	2011-10-14	snoRNA	Affymetrix Proprietary Database	ENSG00000238760	chr2:97647019-97647121 (-)	103	ATCCTTTGTGGTTCATAAGCATGATGATTGAGTGTTCACGTGCATGTGTGAGATGTGCCACCCTGAGACCTCGTTACGAAGTCAACGTATTACCCATTTGAGA
ENSG00000238760_x_st	2.53105	1.70803	1.2876	2.33082	miRNA-3_0	Homo sapiens	2011-10-14	snoRNA	Affymetrix Proprietary Database	ENSG00000238760	chr2:97647019-97647121 (-)	103	ATCCTTTGTGGTTCATAAGCATGATGATTGAGTGTTCACGTGCATGTGTGAGATGTGCCACCCTGAGACCTCGTTACGAAGTCAACGTATTACCCATTTGAGA
ENSG00000238761_st	2.04255	1.63047	0.942207	1.95024	miRNA-3_0	Homo sapiens	2011-10-14	snoRNA	Affymetrix Proprietary Database	ENSG00000238761	chr1:112913626-112913729 (+)	104	ATCCTTTCACAGTTCATAAGAGTGATGACTGGGTTTTCACTTTCATGTGTAAGATGTGCCTCCCTGAAACCTTGTTACAACATTGGCACATTACCCATCTGATG
ENSG00000238761_x_st	1.9195	1.95514	1.20151	1.87685	miRNA-3_0	Homo sapiens	2011-10-14	snoRNA	Affymetrix Proprietary Database	ENSG00000238761	chr1:112913626-112913729 (+)	104	ATCCTTTCACAGTTCATAAGAGTGATGACTGGGTTTTCACTTTCATGTGTAAGATGTGCCTCCCTGAAACCTTGTTACAACATTGGCACATTACCCATCTGATG
ENSG00000238763_x_st	3.29467	2.43219	1.4736	3.32388	miRNA-3_0	Homo sapiens	2011-10-14	snoRNA	Affymetrix Proprietary Database	ENSG00000238763	chr11:65920092-65920196 (+)	105	ATCCTTTTGCAGCTCATGAGTGTGACGATTGGGTGTTCATGCATGTGTGTGAGGTGTGCCACCCTCTGAACCTTGTTACAACATCAGCACATTACGTCTCTGAAC
ENSG00000238764_x_st	2.40361	2.06831	1.2876	3.32091	miRNA-3_0	Homo sapiens	2011-10-14	snoRNA	Affymetrix Proprietary Database	ENSG00000238764	chrX:17376053-17376156 (+)	104	AGTTTTCTGTGGTTCATAAGCATGATGATTGGGTTTTCATGCTTATGTGTGAGATGTGCCTCCCTCAAACCTTGTTACGACATTGGCACATTACCCATCTGATG
ENSG00000238767_st	5.78858	6.4816	3.19059	5.56393	miRNA-3_0	Homo sapiens	2011-10-14	snoRNA	Affymetrix Proprietary Database	ENSG00000238767	chr15:59682407-59682516 (+)	110	ATCCTTTTGTAGTTCATAAGCGTGATGACTGTGGTTTCATGCTTGTGTGTGAGAGATGGGTGGGCCTCCCTCAAACCTTGTTACGACGTAGGCCCATTACCCATCTGACA
ENSG00000238767_x_st	3.63821	3.95817	1.92076	4.05557	miRNA-3_0	Homo sapiens	2011-10-14	snoRNA	Affymetrix Proprietary Database	ENSG00000238767	chr15:59682407-59682516 (+)	110	ATCCTTTTGTAGTTCATAAGCGTGATGACTGTGGTTTCATGCTTGTGTGTGAGAGATGGGTGGGCCTCCCTCAAACCTTGTTACGACGTAGGCCCATTACCCATCTGACA
ENSG00000238768_st	2.78924	1.87009	0.987384	2.06813	miRNA-3_0	Homo sapiens	2011-10-14	snoRNA	Affymetrix Proprietary Database	ENSG00000238768	chr11:71815120-71815216 (+)	97	ATCCATTTGTTGTTCATGAGCGTGTGATTGGGTGTTCACCAGCATGTATCAAATGTGCCACCCTCAAATCTTGTTTTGGCACATTACCCGTCTGACA
ENSG00000238768_x_st	3.63821	2.55597	1.33865	2.47314	miRNA-3_0	Homo sapiens	2011-10-14	snoRNA	Affymetrix Proprietary Database	ENSG00000238768	chr11:71815120-71815216 (+)	97	ATCCATTTGTTGTTCATGAGCGTGTGATTGGGTGTTCACCAGCATGTATCAAATGTGCCACCCTCAAATCTTGTTTTGGCACATTACCCGTCTGACA
ENSG00000238769_st	2.03577	1.8291	0.583911	1.60662	miRNA-3_0	Homo sapiens	2011-10-14	snoRNA	Affymetrix Proprietary Database	ENSG00000238769	chr12:77556706-77556805 (-)	100	ATCCTTTTGTGGTTCATAAGCATGATGATTGGGTTTCCACATTCTTGTGAGATGGGCCTCCCTCCAACCTTGTTATGATGTCAGCACATTACCCTTGACG
ENSG00000238769_x_st	2.15546	2.19454	1.20151	2.10341	miRNA-3_0	Homo sapiens	2011-10-14	snoRNA	Affymetrix Proprietary Database	ENSG00000238769	chr12:77556706-77556805 (-)	100	ATCCTTTTGTGGTTCATAAGCATGATGATTGGGTTTCCACATTCTTGTGAGATGGGCCTCCCTCCAACCTTGTTATGATGTCAGCACATTACCCTTGACG
ENSG00000238770_x_st	1.69803	2.28419	1.14228	2.54704	miRNA-3_0	Homo sapiens	2011-10-14	snoRNA	Affymetrix Proprietary Database	ENSG00000238770	chr2:202946598-202946701 (+)	104	ATCCTTTTGTAGTTCATAAGCATGATGATTGGGTGTTCACATGCATGTGTGAATGTGCCACCCTCTGAACCTCGTTACAACATCAACACATTACCTGTCTGACC
ENSG00000238771_x_st	1.80687	1.96911	1.00413	1.71577	miRNA-3_0	Homo sapiens	2011-10-14	snoRNA	Affymetrix Proprietary Database	ENSG00000238771	chr1:12799693-12799796 (+)	104	ATGCTTTTGTGGTTCGTGAACCTGATGATTGGGTGTTCATGTACGTGTGTGAGATGTACCACCCTCGAACCTTGTTATGACGTCAGCACATTACCCATCTGACC
ENSG00000238772_x_st	1.80687	2.3381	0.957898	3.54958	miRNA-3_0	Homo sapiens	2011-10-14	snoRNA	Affymetrix Proprietary Database	ENSG00000238772	chr7:37209283-37209384 (-)	102	TTCCTGTTGGTTCCTAAGTGTGATGATTGGGTTTTCACATTCATGTGTGACATGTGCCTCCCTCAAATCTTGTGATGATGTCGGCACGTGACCCATCTGACG
ENSG00000238775_x_st	2.27822	2.68296	1.15529	3.02411	miRNA-3_0	Homo sapiens	2011-10-14	snoRNA	Affymetrix Proprietary Database	ENSG00000238775	chr6:111284669-111284772 (+)	104	ATCTTTTTGTAGTTCATAAGCATGATGATTATGTTTTTACATTCATGTGTAAGATGTGCCTCCCTCAAACCTTGTTATGATGTCAGCATATTACCTGTCTGATG
ENSG00000238776_x_st	2.03577	2.03585	1.05755	1.36739	miRNA-3_0	Homo sapiens	2011-10-14	snoRNA	Affymetrix Proprietary Database	ENSG00000238776	chr14:96790045-96790124 (-)	80	ATTCTTTTGTGGTTCATAAGCGTGATGATTGGGTGTTCACATGAATGTGTGAGATGTGTCACCCTCAAACCTTGTTGTGC
ENSG00000238779_st	3.41368	3.12388	2.04658	3.76758	miRNA-3_0	Homo sapiens	2011-10-14	snoRNA	Affymetrix Proprietary Database	ENSG00000238779	chr3:175457059-175457164 (+)	106	ATCCTTTTGTGGTTCATATTTGTGACGATTCGGTTGTCAGGCCAATGTGTGAGATTTACCTCCTTCAAACCTTGTTAGCACATTGGCACATTTCAATTGTCTGACA
ENSG00000238781_st	1.9195	2.0037	0.989712	2.41348	miRNA-3_0	Homo sapiens	2011-10-14	snoRNA	Affymetrix Proprietary Database	ENSG00000238781	chr7:4729111-4729214 (+)	104	ATCCTTTTGTTGTTCATGAGCATGACAATTGGGTGTTTTCATGCAGCGAGTGAGATGTGCCACCCTGGAACCTTGTTACGACGTCGCATGTTACCTGTCTGACC
ENSG00000238790_st	1.80687	1.89907	1.00413	1.97736	miRNA-3_0	Homo sapiens	2011-10-14	snoRNA	Affymetrix Proprietary Database	ENSG00000238790	chr18:3811317-3811420 (+)	104	ATCCTTTTGTGGATCATAATCATAATGATTGAGTTTTCACAGTAATATATGAGATGTGCTTCCTTCAAACCTTGTTATGATGTTGGCACACTATCCGTCTTACA
ENSG00000238790_x_st	1.80687	1.93821	1.18482	1.85041	miRNA-3_0	Homo sapiens	2011-10-14	snoRNA	Affymetrix Proprietary Database	ENSG00000238790	chr18:3811317-3811420 (+)	104	ATCCTTTTGTGGATCATAATCATAATGATTGAGTTTTCACAGTAATATATGAGATGTGCTTCCTTCAAACCTTGTTATGATGTTGGCACACTATCCGTCTTACA
ENSG00000238791_x_st	2.78924	2.20068	1.43033	2.41563	miRNA-3_0	Homo sapiens	2011-10-14	snoRNA	Affymetrix Proprietary Database	ENSG00000238791	chr8:95918245-95918347 (-)	103	ATCCTTTGGAGTTCATAAACATGATGACTAGGTGTTCACGTGCACGTGTGAGATGTGCCGCCCTTGAACCTTGTTATGATGCTGGTACATTACCTATCTGACA
ENSG00000238792_st	1.80687	1.79903	1.09011	2.44273	miRNA-3_0	Homo sapiens	2011-10-14	snoRNA	Affymetrix Proprietary Database	ENSG00000238792	chr9:96995760-96995863 (+)	104	ATCCTTTTGTATCTCATAAACATGATGATTGGGTTTTCACACACACATGTAAGATGTGTCACCATCAATCCTTGTTATGACATCAGCACATTACCCATCTAACA
ENSG00000238792_x_st	2.27822	1.93873	0.780638	2.03937	miRNA-3_0	Homo sapiens	2011-10-14	snoRNA	Affymetrix Proprietary Database	ENSG00000238792	chr9:96995760-96995863 (+)	104	ATCCTTTTGTATCTCATAAACATGATGATTGGGTTTTCACACACACATGTAAGATGTGTCACCATCAATCCTTGTTATGACATCAGCACATTACCCATCTAACA
ENSG00000238796_st	2.78924	1.8193	1.07398	2.16912	miRNA-3_0	Homo sapiens	2011-10-14	snoRNA	Affymetrix Proprietary Database	ENSG00000238796	chr5:133186548-133186648 (-)	101	ATCTTTTGTGTTTCCTAAGTGTGATGATTGAGTTTTCAAACTCACTTGAGGTGTGCCTCCCTTAAACCTCATTATGACATCAGCATATTACCCATCTGACG
ENSG00000238796_x_st	4.1119	3.16563	2.45889	3.60101	miRNA-3_0	Homo sapiens	2011-10-14	snoRNA	Affymetrix Proprietary Database	ENSG00000238796	chr5:133186548-133186648 (-)	101	ATCTTTTGTGTTTCCTAAGTGTGATGATTGAGTTTTCAAACTCACTTGAGGTGTGCCTCCCTTAAACCTCATTATGACATCAGCATATTACCCATCTGACG
ENSG00000238798_st	4.8215	3.88039	2.04658	5.15953	miRNA-3_0	Homo sapiens	2011-10-14	snoRNA	Affymetrix Proprietary Database	ENSG00000238798	chr1:220160853-220160956 (-)	104	ATCCTTTTGTAGTTCCTAAGTGTGATGGTTGGGTTTTCACACTCATATGTGAGATATGCCTCCCTCAAACCTTATCACCACCTGGGCACATTCCCCGTGTGATA
ENSG00000238798_x_st	3.93727	3.53316	1.95613	5.03877	miRNA-3_0	Homo sapiens	2011-10-14	snoRNA	Affymetrix Proprietary Database	ENSG00000238798	chr1:220160853-220160956 (-)	104	ATCCTTTTGTAGTTCCTAAGTGTGATGGTTGGGTTTTCACACTCATATGTGAGATATGCCTCCCTCAAACCTTATCACCACCTGGGCACATTCCCCGTGTGATA
ENSG00000238799_x_st	2.40361	1.66608	1.20879	1.92893	miRNA-3_0	Homo sapiens	2011-10-14	snoRNA	Affymetrix Proprietary Database	ENSG00000238799	chr17:59039151-59039254 (-)	104	ATCCTTTTGTAGTTCATAAGCATGATGAGTGGGTTTTCACACTGCTGTGTGAGATGTGCCTTCCTCAAGCCTCGTTACAATGTCAGCACATTATCCATCTGATG
ENSG00000238800_st	3.63821	2.74748	1.37899	2.5125	miRNA-3_0	Homo sapiens	2011-10-14	snoRNA	Affymetrix Proprietary Database	ENSG00000238800	chr12:101752526-101752627 (-)	102	ATGCTTCATAATTTATAAGTGTGATGGTTGGGTTTCTATGTTTATGGGTGAGATATGTCTCCCTCAACCTTGTTACAACAGTTGGGCATTATCTGCCTGATG
ENSG00000238801_st	1.39456	1.81733	1.09823	2.12088	miRNA-3_0	Homo sapiens	2011-10-14	snoRNA	Affymetrix Proprietary Database	ENSG00000238801	chr6:4643996-4644088 (+)	93	ATCCTTTTGTAGTTCATAAGCTGATGGTTGGGTTTTCACGCTCATGTGTGAGATGTGTTCCTTCATATCTGTCAACACACTACCGGGCTGTTG
ENSG00000238801_x_st	2.40361	1.94872	1.00427	1.86736	miRNA-3_0	Homo sapiens	2011-10-14	snoRNA	Affymetrix Proprietary Database	ENSG00000238801	chr6:4643996-4644088 (+)	93	ATCCTTTTGTAGTTCATAAGCTGATGGTTGGGTTTTCACGCTCATGTGTGAGATGTGTTCCTTCATATCTGTCAACACACTACCGGGCTGTTG
ENSG00000238802_st	5.46845	4.52209	1.63024	4.60989	miRNA-3_0	Homo sapiens	2011-10-14	snoRNA	Affymetrix Proprietary Database	ENSG00000238802	chr4:129677181-129677284 (+)	104	ATGCTTTTGTAGTTCATAGGCGTGGTAATTGGGTGTTCACGTGCATGTGTGAGATGTGTCACGCTCCAGCCTTGTTACAACATCAGCATGTTATCCATCTAACA
ENSG00000238802_x_st	3.29467	2.68188	1.49059	3.16172	miRNA-3_0	Homo sapiens	2011-10-14	snoRNA	Affymetrix Proprietary Database	ENSG00000238802	chr4:129677181-129677284 (+)	104	ATGCTTTTGTAGTTCATAGGCGTGGTAATTGGGTGTTCACGTGCATGTGTGAGATGTGTCACGCTCCAGCCTTGTTACAACATCAGCATGTTATCCATCTAACA
ENSG00000238804_x_st	3.52834	2.50414	1.72925	2.8981	miRNA-3_0	Homo sapiens	2011-10-14	snoRNA	Affymetrix Proprietary Database	ENSG00000238804	chr17:47034012-47034115 (-)	104	ATCCTTTTGTAGTGCATGAGTGTGATGATTGGGTGTTAACGGGCATGTGTGAGATGTGCCACCCTTGAACCTTGTTACAATGTTGGCTCATTACCCTTCTGACA
ENSG00000238805_st	2.40361	2.01998	0.947101	2.32353	miRNA-3_0	Homo sapiens	2011-10-14	snoRNA	Affymetrix Proprietary Database	ENSG00000238805	chr1:155385349-155385453 (-)	105	ATTCTTTTGTGTTTCATAAGCGTGATGATTGTGTTTTTGCACTCATGTATGAGGTACGCCTCCCTCAAACTTTGTGTCAAGGTCAATACATTACCCTTTCTGATG
ENSG00000238806_x_st	1.80687	1.7508	0.841187	2.10478	miRNA-3_0	Homo sapiens	2011-10-14	snoRNA	Affymetrix Proprietary Database	ENSG00000238806	chr17:15141102-15141200 (-)	99	AAATGTTAGTTTCATAAGCGATGATTGGGTTTTCATGCCCATGTGTGAGATGTGCCTCGCTCAAACCTTGTTATGATTTGGCACGTTACCCATCTGATG
ENSG00000238807_st	4.02692	2.40413	1.63024	3.01096	miRNA-3_0	Homo sapiens	2011-10-14	snoRNA	Affymetrix Proprietary Database	ENSG00000238807	chr17:4017902-4018004 (+)	103	ATCCTTTTGTAGTTCATCAGTGTCATGAGTGGGTTTTCACGCACATGTGTCAAATATGCCTCCCTCAAACTGTTACGTCATTGGCATATTACCTGACGTGAAG
ENSG00000238807_x_st	4.02692	2.45373	1.94044	2.79488	miRNA-3_0	Homo sapiens	2011-10-14	snoRNA	Affymetrix Proprietary Database	ENSG00000238807	chr17:4017902-4018004 (+)	103	ATCCTTTTGTAGTTCATCAGTGTCATGAGTGGGTTTTCACGCACATGTGTCAAATATGCCTCCCTCAAACTGTTACGTCATTGGCATATTACCTGACGTGAAG
ENSG00000238809_st	2.15546	2.24765	1.43033	3.32034	miRNA-3_0	Homo sapiens	2011-10-14	snoRNA	Affymetrix Proprietary Database	ENSG00000238809	chr2:62492130-62492233 (+)	104	ATCCTTCTGTAGTTCATAAGCATCATGCCTGGGTTTTCGCGTTCCCATGTGAGCTGTGCCTCCCTCAAACCTTGTTATGGCATCGGCACATTATCCATCTGATG
ENSG00000238809_x_st	4.26904	3.11173	1.20151	3.30976	miRNA-3_0	Homo sapiens	2011-10-14	snoRNA	Affymetrix Proprietary Database	ENSG00000238809	chr2:62492130-62492233 (+)	104	ATCCTTCTGTAGTTCATAAGCATCATGCCTGGGTTTTCGCGTTCCCATGTGAGCTGTGCCTCCCTCAAACCTTGTTATGGCATCGGCACATTATCCATCTGATG
ENSG00000238811_st	3.52834	2.02816	0.913457	1.91006	miRNA-3_0	Homo sapiens	2011-10-14	snoRNA	Affymetrix Proprietary Database	ENSG00000238811	chrX:112244247-112244356 (-)	110	ATCCTTTTGTGGTTCATGAGTGCGATGATTGGTTTTTCACACATATATGTGAGATGTGCCTCCCTCAAACCTTGTTAGGAGTAGAAGGTAGGCACATTACCTATCTGACG
ENSG00000238811_x_st	2.40361	2.78399	1.18893	2.43627	miRNA-3_0	Homo sapiens	2011-10-14	snoRNA	Affymetrix Proprietary Database	ENSG00000238811	chrX:112244247-112244356 (-)	110	ATCCTTTTGTGGTTCATGAGTGCGATGATTGGTTTTTCACACATATATGTGAGATGTGCCTCCCTCAAACCTTGTTAGGAGTAGAAGGTAGGCACATTACCTATCTGACG
ENSG00000238815_x_st	4.1119	2.78004	1.12726	2.1505	miRNA-3_0	Homo sapiens	2011-10-14	snoRNA	Affymetrix Proprietary Database	ENSG00000238815	chr17:49175535-49175639 (-)	105	CTGTATTTGTAGTTCATGAGCATGGTGATTGGGTGTTCATGCAGGTGTGTGAGATATGCCACCCTTGAACCTTGTTACAACACTGGCACATTCTCAGACCTGAAA
ENSG00000238816_st	2.40361	3.42994	1.43033	3.81895	miRNA-3_0	Homo sapiens	2011-10-14	snoRNA	Affymetrix Proprietary Database	ENSG00000238816	chr4:79561254-79561356 (+)	103	ATCCTTTCATAGTTCATATGCGTGCTGATTGGGGGTTCATGCTCTGGTGTGAGATGTGCTTCCCTCAAGCCTTGTTAAGACATGAGCACATTACCATCTGATA
ENSG00000238816_x_st	2.15546	3.20981	1.03906	3.69774	miRNA-3_0	Homo sapiens	2011-10-14	snoRNA	Affymetrix Proprietary Database	ENSG00000238816	chr4:79561254-79561356 (+)	103	ATCCTTTCATAGTTCATATGCGTGCTGATTGGGGGTTCATGCTCTGGTGTGAGATGTGCTTCCCTCAAGCCTTGTTAAGACATGAGCACATTACCATCTGATA
ENSG00000238818_x_st	3.63821	2.17887	1.76446	3.73041	miRNA-3_0	Homo sapiens	2011-10-14	snoRNA	Affymetrix Proprietary Database	ENSG00000238818	chr1:16237392-16237492 (+)	101	ATCCTTTTGTGGTTCATAAGCATGATGATTGGGTTTTCATGCTGTGTGAGGTGTGCCTCCCTCAGACCTTGTTATGACATTAGTATATTACCTGTCTGACA
ENSG00000238819_st	1.80687	1.45671	1.13641	2.03546	miRNA-3_0	Homo sapiens	2011-10-14	snoRNA	Affymetrix Proprietary Database	ENSG00000238819	chr15:46643860-46643944 (-)	85	CTGATTCAACTATGATTTTTATTTGTTTGACTGATTTCCTTTTGGATAATGAAGGTATCTTTAGTCACCATATCTTCTGAGACAT
ENSG00000238819_x_st	1.9195	2.05681	1.19448	1.62806	miRNA-3_0	Homo sapiens	2011-10-14	snoRNA	Affymetrix Proprietary Database	ENSG00000238819	chr15:46643860-46643944 (-)	85	CTGATTCAACTATGATTTTTATTTGTTTGACTGATTTCCTTTTGGATAATGAAGGTATCTTTAGTCACCATATCTTCTGAGACAT
ENSG00000238821_x_st	2.91832	2.10993	1.20151	2.10993	miRNA-3_0	Homo sapiens	2011-10-14	snoRNA	Affymetrix Proprietary Database	ENSG00000238821	chr1:28843988-28844087 (+)	100	ATGCTCTTGTAGCTCATAAGAAGATGACTGGGTGTTCACACGCATATGAGATGTGCCTCCCTCAAACCTTGTTAAGACATGGGCACATACCCATCTGATG
ENSG00000238822_st	4.41122	3.52618	1.51311	4.33295	miRNA-3_0	Homo sapiens	2011-10-14	snoRNA	Affymetrix Proprietary Database	ENSG00000238822	chr12:131299898-131299995 (+)	98	ATCCTCCTGTAGTTCCTGAGCGTGACGACGGGGTGTTCGTGCGCGTGTGAGATGTGCCACCCTCGAACCTCATTACATCAGCACATCACCCACTGGCC
ENSG00000238824_st	3.57904	1.95769	1.06576	2.49527	miRNA-3_0	Homo sapiens	2011-10-14	snoRNA	Affymetrix Proprietary Database	ENSG00000238824	chr9:140017961-140018060 (-)	100	ATTTTTTGTAGTTCCTCAGTGTGATGATTTGGTTTCACACTCATGTGAGATGTGCTTTTCTCAAACCTTCTTACAAAGTCAGCGCCTTACCCATCTGACC
ENSG00000238824_x_st	2.53105	1.98905	1.09675	2.39637	miRNA-3_0	Homo sapiens	2011-10-14	snoRNA	Affymetrix Proprietary Database	ENSG00000238824	chr9:140017961-140018060 (-)	100	ATTTTTTGTAGTTCCTCAGTGTGATGATTTGGTTTCACACTCATGTGAGATGTGCTTTTCTCAAACCTTCTTACAAAGTCAGCGCCTTACCCATCTGACC
ENSG00000238832_st	3.17192	1.69849	1.33865	1.69849	miRNA-3_0	Homo sapiens	2011-10-14	snoRNA	Affymetrix Proprietary Database	ENSG00000238832	chr7:107243808-107243952 (+)	145	CTGCATGTGGAAATGTCTGTTCTTCATTCTTTTAGGAGCAGGAATACATATAGATATAAAAAACATCCCATATTTTAAAAGGAATTCTTAGGGCTTGCCAATCTTGTAGTAAAGGTTGAATTAGCAGTATATGTCTTCTACATAA
ENSG00000238834_st	2.78924	3.04579	1.02425	2.71156	miRNA-3_0	Homo sapiens	2011-10-14	snoRNA	Affymetrix Proprietary Database	ENSG00000238834	chr16:47154830-47154932 (-)	103	ATACTCTGTAGTGTGTAAGTCTGATGCCCGGATGTTGACGCACACATGTGACGTGCGCCTCCCTCCAGCCTTGTTACCATGTCGGCACATTGCCTATCTGACA
ENSG00000238834_x_st	3.41368	2.30148	1.08207	2.81047	miRNA-3_0	Homo sapiens	2011-10-14	snoRNA	Affymetrix Proprietary Database	ENSG00000238834	chr16:47154830-47154932 (-)	103	ATACTCTGTAGTGTGTAAGTCTGATGCCCGGATGTTGACGCACACATGTGACGTGCGCCTCCCTCCAGCCTTGTTACCATGTCGGCACATTGCCTATCTGACA
ENSG00000238838_st	2.65986	2.60268	1.29243	2.60268	miRNA-3_0	Homo sapiens	2011-10-14	snoRNA	Affymetrix Proprietary Database	ENSG00000238838	chr19:38839649-38839750 (-)	102	ATCTTCTTGTAGTTTCTACGTGTGGCGATTGGGTTTTCACCGTCATCTGAGATGTGTCTCCCTCAAGCCTTGTTATGGTGTCGGCCCATTACCTGTCTGACA
ENSG00000238838_x_st	3.74303	3.58902	1.05755	3.19743	miRNA-3_0	Homo sapiens	2011-10-14	snoRNA	Affymetrix Proprietary Database	ENSG00000238838	chr19:38839649-38839750 (-)	102	ATCTTCTTGTAGTTTCTACGTGTGGCGATTGGGTTTTCACCGTCATCTGAGATGTGTCTCCCTCAAGCCTTGTTATGGTGTCGGCCCATTACCTGTCTGACA
ENSG00000238840_s_st	2.65986	2.59514	1.15466	2.75109	miRNA-3_0	Homo sapiens	2011-10-14	snoRNA	Affymetrix Proprietary Database	ENSG00000238840	chr10:5004628-5004760 (-)	133	TCCTCGCATGGGATAATTTTTACTTTATTCTCCCTTTGGAGGTCAGGTTAAAACATGATTGTAATTTGCATGATCCATGATTCACATCTTGGAGTAGTCACAACTTGCAGTGCCCTGATTGCTTCTATTTGCT
ENSG00000238841_x_st	2.65986	1.8673	1.0312	1.8673	miRNA-3_0	Homo sapiens	2011-10-14	snoRNA	Affymetrix Proprietary Database	ENSG00000238841	chr7:66255341-66255451 (-)	111	ATCTTCCTGTAGTTCATAAGTGTGATGACTGGGTTTTCACGCTGGGTTTTCATGTGTGAGATATGCCTCCCTCAAACCTTGTTACAACACTGGCACATTGCCTGTCGCATG
ENSG00000238843_st	1.80687	2.63356	1.0312	2.96185	miRNA-3_0	Homo sapiens	2011-10-14	snoRNA	Affymetrix Proprietary Database	ENSG00000238843	chr1:156499122-156499221 (+)	100	ATACTTTTGTAGGTCATAAGCTGAGGATTGGGTTTTCATGCTCTTGTGTGAGATATGCTTCTCTCAAACCTTCTGACCTGGGCACATTACCCAGCTAATG
ENSG00000238843_x_st	3.29467	2.78176	0.98202	2.88799	miRNA-3_0	Homo sapiens	2011-10-14	snoRNA	Affymetrix Proprietary Database	ENSG00000238843	chr1:156499122-156499221 (+)	100	ATACTTTTGTAGGTCATAAGCTGAGGATTGGGTTTTCATGCTCTTGTGTGAGATATGCTTCTCTCAAACCTTCTGACCTGGGCACATTACCCAGCTAATG
ENSG00000238849_st	2.40361	2.73864	1.31259	2.4853	miRNA-3_0	Homo sapiens	2011-10-14	snoRNA	Affymetrix Proprietary Database	ENSG00000238849	chr7:23934647-23934753 (-)	107	ATCCTTTTGTGGTTCAAGAGCGTGATGATTGGGTTTTCACGCTCATGTGTGAGAAGTGCCTCCCTCGAATCTTGTTATGACTCCATGTTGGCAAATTATGTCTGAAG
ENSG00000238849_x_st	1.80687	2.04291	1.2876	2.19886	miRNA-3_0	Homo sapiens	2011-10-14	snoRNA	Affymetrix Proprietary Database	ENSG00000238849	chr7:23934647-23934753 (-)	107	ATCCTTTTGTGGTTCAAGAGCGTGATGATTGGGTTTTCACGCTCATGTGTGAGAAGTGCCTCCCTCGAATCTTGTTATGACTCCATGTTGGCAAATTATGTCTGAAG
ENSG00000238851_st	2.27822	2.4943	1.20151	2.41896	miRNA-3_0	Homo sapiens	2011-10-14	snoRNA	Affymetrix Proprietary Database	ENSG00000238851	chr21:37630724-37630829 (-)	106	ATTCATCTGCAGTTCATTAGTGTGATGATTGGGTGTTCACGCACATGCGTGATATGTGCCACCCTCAAACTTTGTTACAATGGTCGGCACATTGTCTGATGTGAAA
ENSG00000238851_x_st	2.40361	2.17175	1.1947	2.0158	miRNA-3_0	Homo sapiens	2011-10-14	snoRNA	Affymetrix Proprietary Database	ENSG00000238851	chr21:37630724-37630829 (-)	106	ATTCATCTGCAGTTCATTAGTGTGATGATTGGGTGTTCACGCACATGCGTGATATGTGCCACCCTCAAACTTTGTTACAATGGTCGGCACATTGTCTGATGTGAAA
ENSG00000238852_st	3.52834	4.43723	1.43033	4.34942	miRNA-3_0	Homo sapiens	2011-10-14	snoRNA	Affymetrix Proprietary Database	ENSG00000238852	chr2:223562615-223562719 (-)	105	GTCCTTCTGTAGTTCATGAGCGTGAAGATTGGGTGCTCACGGGCACATGTGAAATGTGCCACCCTCTGAACCTTGTTACAACATCGGCACATTACCCATCTGACC
ENSG00000238853_st	2.65986	2.5089	1.06196	2.4115	miRNA-3_0	Homo sapiens	2011-10-14	snoRNA	Affymetrix Proprietary Database	ENSG00000238853	chr14:103255828-103255928 (-)	101	ATCCTTTTGTAGTTCATAAGTGTGATTGGGTATTCAAATGAAGGTGTGAGAGGTGCCACTCTGAAACCTTGTTATGACGTCGGCACATTACCCATATGACA
ENSG00000238853_x_st	2.65986	2.47371	1.07398	2.63824	miRNA-3_0	Homo sapiens	2011-10-14	snoRNA	Affymetrix Proprietary Database	ENSG00000238853	chr14:103255828-103255928 (-)	101	ATCCTTTTGTAGTTCATAAGTGTGATTGGGTATTCAAATGAAGGTGTGAGAGGTGCCACTCTGAAACCTTGTTATGACGTCGGCACATTACCCATATGACA
ENSG00000238854_st	4.1119	2.2335	1.10354	2.48145	miRNA-3_0	Homo sapiens	2011-10-14	snoRNA	Affymetrix Proprietary Database	ENSG00000238854	chr8:142457575-142457649 (+)	75	ATTCAGATGCTGAATTTAACTGTTCAACTGCTGAACCACTCAACAGACATGAACGAAAGCTTAATTCTGACAGAG
ENSG00000238854_x_st	2.40361	1.48714	1.12726	1.82829	miRNA-3_0	Homo sapiens	2011-10-14	snoRNA	Affymetrix Proprietary Database	ENSG00000238854	chr8:142457575-142457649 (+)	75	ATTCAGATGCTGAATTTAACTGTTCAACTGCTGAACCACTCAACAGACATGAACGAAAGCTTAATTCTGACAGAG
ENSG00000238855_x_st	1.49189	1.77309	0.913457	2.16513	miRNA-3_0	Homo sapiens	2011-10-14	snoRNA	Affymetrix Proprietary Database	ENSG00000238855	chr11:126151552-126151649 (+)	98	ATCCCTTTGTAGCTCATAAGCAAGATGACTGGGTGTTCACGCACATGTGTGAGGTGTGCCTCCCTTAAACCTTGTTAAGGGTTGTTACCCGTGTGATG
ENSG00000238856_st	3.04618	2.19009	1.37416	3.16577	miRNA-3_0	Homo sapiens	2011-10-14	snoRNA	Affymetrix Proprietary Database	ENSG00000238856	chr1:224524493-224524591 (+)	99	ATCCTTTTGTAGTTCCTAAGTGTGAAGAATGGGTGTTCATGCAGAAGGATAAGATGTGCTACCCTCAAACCTTGTTCCGTGCATATTACACGTCTGACA
ENSG00000238856_x_st	3.04618	1.95653	1.5125	1.8843	miRNA-3_0	Homo sapiens	2011-10-14	snoRNA	Affymetrix Proprietary Database	ENSG00000238856	chr1:224524493-224524591 (+)	99	ATCCTTTTGTAGTTCCTAAGTGTGAAGAATGGGTGTTCATGCAGAAGGATAAGATGTGCTACCCTCAAACCTTGTTCCGTGCATATTACACGTCTGACA
ENSG00000238857_st	1.80687	2.21069	1.15466	2.52182	miRNA-3_0	Homo sapiens	2011-10-14	snoRNA	Affymetrix Proprietary Database	ENSG00000238857	chr7:2590504-2590599 (-)	96	ACCCAACCTAAGCATGATAATTGAGTGTTCAGGCGCATGTGTGAGATGTGGCACCATGGAACCCTGGTATGATGTCGGTACGTGACCCGTCTGACA
ENSG00000238858_st	2.03577	1.86736	0.954765	1.86736	miRNA-3_0	Homo sapiens	2011-10-14	snoRNA	Affymetrix Proprietary Database	ENSG00000238858	chr17:33381407-33381513 (-)	107	ATTATTTTGTTGTTCATAAGTGTAATGATTGGATTTTCATGCACATGTATGAGATGTGCCTCCATCAAGCCTTGTTACTACAAAGTCAGTGCATTACCCATCTGATG
ENSG00000238858_x_st	2.15546	1.52629	1.00413	1.96808	miRNA-3_0	Homo sapiens	2011-10-14	snoRNA	Affymetrix Proprietary Database	ENSG00000238858	chr17:33381407-33381513 (-)	107	ATTATTTTGTTGTTCATAAGTGTAATGATTGGATTTTCATGCACATGTATGAGATGTGCCTCCATCAAGCCTTGTTACTACAAAGTCAGTGCATTACCCATCTGATG
ENSG00000238859_st	3.04618	2.55694	1.03867	2.46914	miRNA-3_0	Homo sapiens	2011-10-14	snoRNA	Affymetrix Proprietary Database	ENSG00000238859	chr1:171451046-171451148 (+)	103	ATCCTTTTGTAGTTCATAAGTGTGATGATTCAGTGTTCACATGAATCTATGAGATGCGCCAACCTCAAACCTTGTTATGACGTGGTCCATTACCCATCTGATG
ENSG00000238860_x_st	2.15546	1.83818	1.20151	1.75683	miRNA-3_0	Homo sapiens	2011-10-14	snoRNA	Affymetrix Proprietary Database	ENSG00000238860	chr2:148081539-148081643 (+)	105	ATCTTTTTGTAGTTCATGAGCACGATGATTGGGTTTTCACAAGAATGTGTGAGATGTGCCACCCTCTGAACCTTTTTATGATCTTGGCACATTACCCATCTGACC
ENSG00000238863_x_st	1.9195	1.293	0.780638	1.87833	miRNA-3_0	Homo sapiens	2011-10-14	snoRNA	Affymetrix Proprietary Database	ENSG00000238863	chr18:3424257-3424347 (-)	91	ATCCTTTGTAGTTAATAACATGATGATTGTGTTTTCACACTCTCGTGTGAGATATGCCTCCCTCAAATCTTGGCACATTACCCATCTGACA
ENSG00000238864_st	3.41368	2.99833	1.2876	2.35753	miRNA-3_0	Homo sapiens	2011-10-14	snoRNA	Affymetrix Proprietary Database	ENSG00000238864	chr5:31824686-31824789 (+)	104	ATCCTTTTGTAGTTCGTGAGTATGATGACTGGGTGTTCACGGCCGTGTGTGAGATGTGCCACCCTCAAACCTTGTTGCAATGTCAGTGCATTACCTGTCTAACC
ENSG00000238864_x_st	2.27822	2.13213	1.17814	2.29177	miRNA-3_0	Homo sapiens	2011-10-14	snoRNA	Affymetrix Proprietary Database	ENSG00000238864	chr5:31824686-31824789 (+)	104	ATCCTTTTGTAGTTCGTGAGTATGATGACTGGGTGTTCACGGCCGTGTGTGAGATGTGCCACCCTCAAACCTTGTTGCAATGTCAGTGCATTACCTGTCTAACC
ENSG00000238865_st	2.53105	2.4181	2.167	2.90585	miRNA-3_0	Homo sapiens	2011-10-14	snoRNA	Affymetrix Proprietary Database	ENSG00000238865	chr12:92938668-92938763 (-)	96	ATTCTCCAAAGCATGATGATTGGGTTTTCATGCTAATGTGTGAAATGTGCCTCCCTCAAACCTTGTTACGACAAATAAAATTCTCCCCAGGTGATT
ENSG00000238865_x_st	3.29467	2.23958	1.4736	2.33698	miRNA-3_0	Homo sapiens	2011-10-14	snoRNA	Affymetrix Proprietary Database	ENSG00000238865	chr12:92938668-92938763 (-)	96	ATTCTCCAAAGCATGATGATTGGGTTTTCATGCTAATGTGTGAAATGTGCCTCCCTCAAACCTTGTTACGACAAATAAAATTCTCCCCAGGTGATT
ENSG00000238868_st	2.91832	3.21861	1.42211	2.81129	miRNA-3_0	Homo sapiens	2011-10-14	snoRNA	Affymetrix Proprietary Database	ENSG00000238868	chr7:140075363-140075466 (-)	104	ATTCTTTCGTAGTTCGTAAGCTGGATTATTGAGTATTCACACACGTGTGTGAGATGTGCCACCCTTGAACCTTGTTACAACGTGGGCACATTATTCACTTGACA
ENSG00000238869_st	2.47235	1.96631	0.982914	1.87861	miRNA-3_0	Homo sapiens	2011-10-14	snoRNA	Affymetrix Proprietary Database	ENSG00000238869	chr13:103374152-103374255 (+)	104	ATCCTTTTGTGGTTCATACATGTGGTGATTGGGTTTTCACACTCACATGTGAGATGTGCCTCCCTCCAACCTTGTTATGATGTCAGCACATTACCCATCTGACA
ENSG00000238869_x_st	2.78924	1.82287	1.00413	1.97072	miRNA-3_0	Homo sapiens	2011-10-14	snoRNA	Affymetrix Proprietary Database	ENSG00000238869	chr13:103374152-103374255 (+)	104	ATCCTTTTGTGGTTCATACATGTGGTGATTGGGTTTTCACACTCACATGTGAGATGTGCCTCCCTCCAACCTTGTTATGATGTCAGCACATTACCCATCTGACA
ENSG00000238871_st	2.27822	2.21402	1.26473	2.12948	miRNA-3_0	Homo sapiens	2011-10-14	snoRNA	Affymetrix Proprietary Database	ENSG00000238871	chr1:38215874-38215974 (+)	101	ATCCTTTTGTAGTTTGCAAGTGTGATGATTGGGGATTCACACTCGTATGTGAGATGTGTCACCCCCGAACCTTTTCACGTTGGCAAAATACCCATCTGACA
ENSG00000238871_x_st	2.40361	1.72604	1.2876	1.97974	miRNA-3_0	Homo sapiens	2011-10-14	snoRNA	Affymetrix Proprietary Database	ENSG00000238871	chr1:38215874-38215974 (+)	101	ATCCTTTTGTAGTTTGCAAGTGTGATGATTGGGGATTCACACTCGTATGTGAGATGTGTCACCCCCGAACCTTTTCACGTTGGCAAAATACCCATCTGACA
ENSG00000238872_st	1.98813	1.92695	0.890302	1.75453	miRNA-3_0	Homo sapiens	2011-10-14	snoRNA	Affymetrix Proprietary Database	ENSG00000238872	chr1:174169267-174169368 (-)	102	ATCCTTTTGTAGTTCATAAGCATGATAACTGGGTTTTCACACACATATGAGATGTGCCTCCCTCAAACCTTGCTACAGCATTGGTACATTATCTGTCTAACA
ENSG00000238872_x_st	2.40361	1.97064	1.00413	2.14298	miRNA-3_0	Homo sapiens	2011-10-14	snoRNA	Affymetrix Proprietary Database	ENSG00000238872	chr1:174169267-174169368 (-)	102	ATCCTTTTGTAGTTCATAAGCATGATAACTGGGTTTTCACACACATATGAGATGTGCCTCCCTCAAACCTTGCTACAGCATTGGTACATTATCTGTCTAACA
ENSG00000238874_st	2.40361	2.21264	1.03049	2.37228	miRNA-3_0	Homo sapiens	2011-10-14	snoRNA	Affymetrix Proprietary Database	ENSG00000238874	chr3:128792938-128793045 (+)	108	AGCCTTTTGTAGTTTATAAGTGTGATGATTGGCTTTTCTCATTCTTGTGTGAGTGAGAACTTCTTTTCTCAAACCTTGTTATGATGTCAGCACATTACCTACCAGACA
ENSG00000238874_x_st	2.40361	1.44779	1.05755	2.06474	miRNA-3_0	Homo sapiens	2011-10-14	snoRNA	Affymetrix Proprietary Database	ENSG00000238874	chr3:128792938-128793045 (+)	108	AGCCTTTTGTAGTTTATAAGTGTGATGATTGGCTTTTCTCATTCTTGTGTGAGTGAGAACTTCTTTTCTCAAACCTTGTTATGATGTCAGCACATTACCTACCAGACA
ENSG00000238878_st	2.65986	2.52316	1.32175	3.03459	miRNA-3_0	Homo sapiens	2011-10-14	snoRNA	Affymetrix Proprietary Database	ENSG00000238878	chr13:22101939-22102039 (-)	101	ATTTATTCATCTTAAGTGTGATGACTGGGTTTTCACATTGATGAGTGAGATGCGCCTCCCTCAAACCTTGTTTACAAGGACAACATATTGGTTGTCTGACG
ENSG00000238878_x_st	2.03577	1.57477	1.18754	2.15996	miRNA-3_0	Homo sapiens	2011-10-14	snoRNA	Affymetrix Proprietary Database	ENSG00000238878	chr13:22101939-22102039 (-)	101	ATTTATTCATCTTAAGTGTGATGACTGGGTTTTCACATTGATGAGTGAGATGCGCCTCCCTCAAACCTTGTTTACAAGGACAACATATTGGTTGTCTGACG
ENSG00000238885_x_st	2.91832	2.59944	1.20151	1.78598	miRNA-3_0	Homo sapiens	2011-10-14	snoRNA	Affymetrix Proprietary Database	ENSG00000238885	chr18:49072717-49072818 (+)	102	ATCCTTTTGTAGTTCGTAAGTGATGACTGGGTTTTCACCCTCATGCATGAGATGTGCCTCCCTCGAACCCTGTTATGATGTAGGCACGTTAACCATCTGACA
ENSG00000238887_x_st	2.53105	2.01867	1.20151	1.93087	miRNA-3_0	Homo sapiens	2011-10-14	snoRNA	Affymetrix Proprietary Database	ENSG00000238887	chr22:41310883-41310986 (+)	104	ATCCCTTTGTAGCTCATGAGTGTGATGATTGGGTGTTCACGTGCAGGTATGAGATGTGCTACCCTCAAACCTTCTTACAAGGTCAGCACATTACCCATCTGACA
ENSG00000238888_x_st	2.53105	2.17285	1.18482	2.33505	miRNA-3_0	Homo sapiens	2011-10-14	snoRNA	Affymetrix Proprietary Database	ENSG00000238888	chr2:9119024-9119128 (+)	105	ATCCTTTTTTAATTCCTAAGTGTGATGACTGGGTTTCCACACTCATGTGTGAGATGTGCTTTCCTCAAACCTTTTTTACAACATCAGCACACTACCTATCTGTTA
ENSG00000238889_st	2.27822	2.38817	1.32175	3.26971	miRNA-3_0	Homo sapiens	2011-10-14	snoRNA	Affymetrix Proprietary Database	ENSG00000238889	chr1:25672765-25672868 (-)	104	ATTCTTTTGTAGTTCTTAGGCACGATGATTGGGTGTTCATGTGCATGTTTGAGATGTGCCTCCCTCAAACCTTGTTCTTACATCAGCACCTTACACGTCTAACA
ENSG00000238889_x_st	2.78924	2.88291	1.07398	3.89773	miRNA-3_0	Homo sapiens	2011-10-14	snoRNA	Affymetrix Proprietary Database	ENSG00000238889	chr1:25672765-25672868 (-)	104	ATTCTTTTGTAGTTCTTAGGCACGATGATTGGGTGTTCATGTGCATGTTTGAGATGTGCCTCCCTCAAACCTTGTTCTTACATCAGCACCTTACACGTCTAACA
ENSG00000238891_st	2.65986	2.36626	1.46658	2.36626	miRNA-3_0	Homo sapiens	2011-10-14	snoRNA	Affymetrix Proprietary Database	ENSG00000238891	chr3:15358127-15358229 (+)	103	ATTCTTTTGTAGTTCGTAAGTGTGATGACTGGGTATTCATGTGTGAGATAGGCCATCCTCGAATTTTTTTATGATATGATGTGGGCACATTACTCATCTGCTA
ENSG00000238891_x_st	2.27822	1.69112	1.05755	1.85332	miRNA-3_0	Homo sapiens	2011-10-14	snoRNA	Affymetrix Proprietary Database	ENSG00000238891	chr3:15358127-15358229 (+)	103	ATTCTTTTGTAGTTCGTAAGTGTGATGACTGGGTATTCATGTGTGAGATAGGCCATCCTCGAATTTTTTTATGATATGATGTGGGCACATTACTCATCTGCTA
ENSG00000238892_st	3.04618	2.05366	1.26473	2.56265	miRNA-3_0	Homo sapiens	2011-10-14	snoRNA	Affymetrix Proprietary Database	ENSG00000238892	chr11:66988379-66988487 (+)	109	ATCCTTTTATATAGTTCATGATCATGATTAGGTGTTCATGCACGTATGTGAAAGATGCCACCCTTGAACCTTGTTACTATTAATACGTCAGCACATTACCTGTCTGACC
ENSG00000238893_st	3.52834	3.0546	1.2876	3.54463	miRNA-3_0	Homo sapiens	2011-10-14	snoRNA	Affymetrix Proprietary Database	ENSG00000238893	chr13:21543457-21543555 (+)	99	ATCATTTTGTACCTTTTAAGCATGACCATTGGGTTTTCACACTCATATGGGAGGTGCCTCCCTCAAACTTTGTTACATTGGCACATGACTCATCTGATG
ENSG00000238893_x_st	3.41368	3.56226	1.18893	2.85665	miRNA-3_0	Homo sapiens	2011-10-14	snoRNA	Affymetrix Proprietary Database	ENSG00000238893	chr13:21543457-21543555 (+)	99	ATCATTTTGTACCTTTTAAGCATGACCATTGGGTTTTCACACTCATATGGGAGGTGCCTCCCTCAAACTTTGTTACATTGGCACATGACTCATCTGATG
ENSG00000238895_st	2.53105	2.59767	1.06531	2.51632	miRNA-3_0	Homo sapiens	2011-10-14	snoRNA	Affymetrix Proprietary Database	ENSG00000238895	chr12:128882977-128883067 (+)	91	AACCTTTGTAGTTCATAAGGTTTTCATCCTCATGTGTGAGACATGTCTCCCTCAGACCTTGTTATGATGTTGGCACGTTGCCCGTCTGATG
ENSG00000238895_x_st	3.04618	1.90147	1.18482	2.70825	miRNA-3_0	Homo sapiens	2011-10-14	snoRNA	Affymetrix Proprietary Database	ENSG00000238895	chr12:128882977-128883067 (+)	91	AACCTTTGTAGTTCATAAGGTTTTCATCCTCATGTGTGAGACATGTCTCCCTCAGACCTTGTTATGATGTTGGCACGTTGCCCGTCTGATG
ENSG00000238896_st	2.03577	2.67052	1.15339	2.57313	miRNA-3_0	Homo sapiens	2011-10-14	snoRNA	Affymetrix Proprietary Database	ENSG00000238896	chr6:11079248-11079346 (+)	99	ATCCTTTTGTGGTTCATAAGCTTGATGATTGAGTTTTCGCGTCCACATGTGAGATGTGCCTCCCTTGAGCCTTGTCATTGGCACATTACCTGCCTGATG
ENSG00000238897_st	3.84269	3.32707	1.76446	2.90139	miRNA-3_0	Homo sapiens	2011-10-14	snoRNA	Affymetrix Proprietary Database	ENSG00000238897	chr20:18327542-18327641 (+)	100	ATCCTTTTGTAGTTCGCGTGACGATGGGGTGTTCACACGCATGTGTGAGATGTGCCACCCTTGAACCTTGTTATGATGTCGTCACATTACCCATCCAACA
ENSG00000238897_x_st	2.78924	3.17388	1.05755	4.62052	miRNA-3_0	Homo sapiens	2011-10-14	snoRNA	Affymetrix Proprietary Database	ENSG00000238897	chr20:18327542-18327641 (+)	100	ATCCTTTTGTAGTTCGCGTGACGATGGGGTGTTCACACGCATGTGTGAGATGTGCCACCCTTGAACCTTGTTATGATGTCGTCACATTACCCATCCAACA
ENSG00000238899_st	2.15546	1.87186	1.20151	2.47953	miRNA-3_0	Homo sapiens	2011-10-14	snoRNA	Affymetrix Proprietary Database	ENSG00000238899	chr5:57366015-57366118 (+)	104	ATCCTTTTGTAGTTTACGAGCATGATGATTGAGTGTTCACACACGGATGTGATATGTGCCACCCTCAAACCTTGTTACGACTTCAGCTTATTACCCAACTGACC
ENSG00000238899_x_st	2.03577	2.70029	1.05755	2.70029	miRNA-3_0	Homo sapiens	2011-10-14	snoRNA	Affymetrix Proprietary Database	ENSG00000238899	chr5:57366015-57366118 (+)	104	ATCCTTTTGTAGTTTACGAGCATGATGATTGAGTGTTCACACACGGATGTGATATGTGCCACCCTCAAACCTTGTTACGACTTCAGCTTATTACCCAACTGACC
ENSG00000238900_st	4.71567	3.33154	1.29147	3.44026	miRNA-3_0	Homo sapiens	2011-10-14	snoRNA	Affymetrix Proprietary Database	ENSG00000238900	chr10:12187662-12187765 (+)	104	ATGCTTTCGTAGTCCGTAGATGTGATGATTGGATCTTCACGCTCGTGTGTGAGATGTGCCTCTCTCCAGCCTTGTTAGGATGTTGGAACATTACCCATCTGACA
ENSG00000238900_x_st	2.53105	1.70027	1.18482	2.71114	miRNA-3_0	Homo sapiens	2011-10-14	snoRNA	Affymetrix Proprietary Database	ENSG00000238900	chr10:12187662-12187765 (+)	104	ATGCTTTCGTAGTCCGTAGATGTGATGATTGGATCTTCACGCTCGTGTGTGAGATGTGCCTCTCTCCAGCCTTGTTAGGATGTTGGAACATTACCCATCTGACA
ENSG00000238901_st	4.26904	1.88582	1.55593	2.04803	miRNA-3_0	Homo sapiens	2011-10-14	snoRNA	Affymetrix Proprietary Database	ENSG00000238901	chr8:123683530-123683633 (+)	104	ATCCTTTTGTAGTTCATAAGCATGATGATCGGGTGTTCATGTCCGAGCATGAGATGTGCCTCCCTCAAACCTTGTTGTGACGTTGGCACATTTCCCATCTGATG
ENSG00000238901_x_st	2.91832	2.29047	1.12726	2.42796	miRNA-3_0	Homo sapiens	2011-10-14	snoRNA	Affymetrix Proprietary Database	ENSG00000238901	chr8:123683530-123683633 (+)	104	ATCCTTTTGTAGTTCATAAGCATGATGATCGGGTGTTCATGTCCGAGCATGAGATGTGCCTCCCTCAAACCTTGTTGTGACGTTGGCACATTTCCCATCTGATG
ENSG00000238902_x_st	4.54078	2.2609	1.00413	1.86887	miRNA-3_0	Homo sapiens	2011-10-14	snoRNA	Affymetrix Proprietary Database	ENSG00000238902	chr3:192251798-192251901 (-)	104	ATCCTTTTGTAGTTCGTAAGCATGATGATTGGGTGTTCACGTGTATGTGTGAGATGTGCCACCCTTGAACCTTGTCAAGACATCGGCACATTACCCATCTGATA
ENSG00000238905_x_st	2.78924	1.57661	1.24417	1.57661	miRNA-3_0	Homo sapiens	2011-10-14	snoRNA	Affymetrix Proprietary Database	ENSG00000238905	chr3:57455872-57455977 (-)	106	ATCCTTTTCTGGTTTATGAGCATAATGATTGGATTTTCATGCTCATGTGTGAGAGATATGCCTCCCTCAAACGTTGTTACAATGTCGGCACATTACCCTTCTGACA
ENSG00000238906_x_st	1.80687	2.38769	1.00413	2.04286	miRNA-3_0	Homo sapiens	2011-10-14	snoRNA	Affymetrix Proprietary Database	ENSG00000238906	chr7:29952144-29952248 (+)	105	ATCCTCTTGTAGTTCATGAGCGTGATGATTGAGTATTCATGTGCATGTGTGAGATGTGCCACTCTCTGAACCTTGTTACAACCTTGGCACATTACCTGTCTGACC
ENSG00000238907_x_st	3.29467	2.45282	1.43033	2.96227	miRNA-3_0	Homo sapiens	2011-10-14	snoRNA	Affymetrix Proprietary Database	ENSG00000238907	chr18:19840539-19840640 (+)	102	ATCTTCTGTGGTTTCTAAGTGTGATGATTGGGTTTTCACACAGTTGTGTGAGGTGTGCCACCTTCAAACCTTGTTATGACGTCGACACTTACCCATCTGACA
ENSG00000238910_st	3.52834	2.62297	1.02775	2.40614	miRNA-3_0	Homo sapiens	2011-10-14	snoRNA	Affymetrix Proprietary Database	ENSG00000238910	chr22:32349391-32349493 (+)	103	ATCTTTTTGTAGTTCATAAGTGTGATGATTGGGTTTTGACATGCAGGTGTGAGATGTGCCACCCTCAAACCTTGTTACAACATAGACATGTGACCCTCTGATG
ENSG00000238914_st	1.80687	1.76836	1.05755	1.85289	miRNA-3_0	Homo sapiens	2011-10-14	snoRNA	Affymetrix Proprietary Database	ENSG00000238914	chr12:104114720-104114822 (-)	103	ATCCTTTTGTGGTTCATTAGCTTGATATTGGGTTTTCACACTATTCTATGAGATGTGCCTCCCTCAAAACTTGTTACAACATTGACACATTACCCTTCTGATG
ENSG00000238914_x_st	2.40361	1.98304	1.32175	1.63821	miRNA-3_0	Homo sapiens	2011-10-14	snoRNA	Affymetrix Proprietary Database	ENSG00000238914	chr12:104114720-104114822 (-)	103	ATCCTTTTGTGGTTCATTAGCTTGATATTGGGTTTTCACACTATTCTATGAGATGTGCCTCCCTCAAAACTTGTTACAACATTGACACATTACCCTTCTGATG
ENSG00000238918_x_st	4.1925	3.24898	2.40427	3.07004	miRNA-3_0	Homo sapiens	2011-10-14	snoRNA	Affymetrix Proprietary Database	ENSG00000238918	chr10:73085085-73085188 (+)	104	GTCCTTTTGTAGTTCATGAGTGTGATGACTGGGTTTCCACGCACATGTGTGAGATGGGCCTCCCTCAAACCTTGTTATGTCATCGGCACATTACCCGTCCGATG
ENSG00000238920_x_st	2.65986	1.73203	0.826866	2.16859	miRNA-3_0	Homo sapiens	2011-10-14	snoRNA	Affymetrix Proprietary Database	ENSG00000238920	chrX:40144349-40144452 (+)	104	ATCCTTTTATGGTTCATAAGTATGTTGATTATGTTTTCATGCTATTGTGTGAGATGTACCTCCCTCAAACCTTGTTATGATGTCAGCACATTATCCATCTGATG
ENSG00000238922_st	3.29467	2.74481	1.0312	2.4551	miRNA-3_0	Homo sapiens	2011-10-14	snoRNA	Affymetrix Proprietary Database	ENSG00000238922	chr7:110749324-110749413 (-)	90	ATGCTTTTGTAGTTCGTAAGCATGATGATTGGGTTTTCTTGCTCTTGTATGAGATGTGCCTCCGTCATACCTTGGAAACCTGACTTGAAA
ENSG00000238922_x_st	2.65986	2.26964	1.05755	1.97992	miRNA-3_0	Homo sapiens	2011-10-14	snoRNA	Affymetrix Proprietary Database	ENSG00000238922	chr7:110749324-110749413 (-)	90	ATGCTTTTGTAGTTCGTAAGCATGATGATTGGGTTTTCTTGCTCTTGTATGAGATGTGCCTCCGTCATACCTTGGAAACCTGACTTGAAA
ENSG00000238925_st	1.9195	1.97477	1.32175	1.97477	miRNA-3_0	Homo sapiens	2011-10-14	snoRNA	Affymetrix Proprietary Database	ENSG00000238925	chr4:58358435-58358539 (-)	105	ATTCTTTTGTAATGTATAAAATGTAATGATTGGGTTTTTATGCTCATGTGTGAGATGTGCCTCCCTCAAACCATGTTACAATATAAGCACATTACCCATCTGATA
ENSG00000238925_x_st	2.78924	2.28613	1.00413	2.04195	miRNA-3_0	Homo sapiens	2011-10-14	snoRNA	Affymetrix Proprietary Database	ENSG00000238925	chr4:58358435-58358539 (-)	105	ATTCTTTTGTAATGTATAAAATGTAATGATTGGGTTTTTATGCTCATGTGTGAGATGTGCCTCCCTCAAACCATGTTACAATATAAGCACATTACCCATCTGATA
ENSG00000238929_st	3.41368	3.83372	1.03576	4.13575	miRNA-3_0	Homo sapiens	2011-10-14	snoRNA	Affymetrix Proprietary Database	ENSG00000238929	chr3:37238232-37238335 (+)	104	ATCCTTTTGTAGTTCATGAGCATGATGATTGGGTGTTCCTGCCCACGTGTGAGATGAGCCACCCTCGAACCTTGTTACCATGTTGACATATTACCTGACTGACG
ENSG00000238931_st	2.34092	1.8973	0.973825	1.8973	miRNA-3_0	Homo sapiens	2011-10-14	snoRNA	Affymetrix Proprietary Database	ENSG00000238931	chr1:66037232-66037335 (+)	104	ATCTTTTCCTCCCTTAAAAGCGTGATGATTGGGTTTTCACATGTATGAGTGAGATGTGCCTCCCTCAGACCTTGTTATGATGTTGGCACATTACCTGTCTAATG
ENSG00000238931_x_st	2.65986	2.50577	1.20151	2.41463	miRNA-3_0	Homo sapiens	2011-10-14	snoRNA	Affymetrix Proprietary Database	ENSG00000238931	chr1:66037232-66037335 (+)	104	ATCTTTTCCTCCCTTAAAAGCGTGATGATTGGGTTTTCACATGTATGAGTGAGATGTGCCTCCCTCAGACCTTGTTATGATGTTGGCACATTACCTGTCTAATG
ENSG00000238932_x_st	2.03577	1.89846	1.00413	1.80733	miRNA-3_0	Homo sapiens	2011-10-14	snoRNA	Affymetrix Proprietary Database	ENSG00000238932	chr13:45202705-45202809 (-)	105	ATCCTTTTGTAGTTCATGAGGATGATGGTTGGGTGTTTCACACATGTGTGTGAAATGTACCACCCTCAAACCTTGTTACAATGTCAGCACATTACCTGCCTGACC
ENSG00000238934_st	5.70807	4.13961	1.47719	3.00891	miRNA-3_0	Homo sapiens	2011-10-14	snoRNA	Affymetrix Proprietary Database	ENSG00000238934	chr1:161110998-161111126 (-)	129	GTTGGTTGAAAATCACCCCCGGTTTTGGCCGTGGCCGCGGGTGAAATTCGGCGCGCAAGAGCCTCCGGGGGCCTCAGCTCACCGCGTGCTGCCGCCATGTGCGACGGTGAAACCCAGGCCCCGACAGGG
ENSG00000238934_x_st	5.86483	4.55011	2.26681	4.58896	miRNA-3_0	Homo sapiens	2011-10-14	snoRNA	Affymetrix Proprietary Database	ENSG00000238934	chr1:161110998-161111126 (-)	129	GTTGGTTGAAAATCACCCCCGGTTTTGGCCGTGGCCGCGGGTGAAATTCGGCGCGCAAGAGCCTCCGGGGGCCTCAGCTCACCGCGTGCTGCCGCCATGTGCGACGGTGAAACCCAGGCCCCGACAGGG
ENSG00000238935_s_st	4.34185	3.43342	0.817388	3.3247	miRNA-3_0	Homo sapiens	2011-10-14	snoRNA	Affymetrix Proprietary Database	ENSG00000238935	chr7:75742116-75742214 (+)	99	AGCCTCCCAAAGCACTGGGAGTGTGATGACTAGGTTTTCACGTGTGAGATATGCCTCACTCACACCTTGTTACAACACTGGCACATTGCCTGTCGGATG
ENSG00000238935_x_st	2.15546	2.09378	0.909443	2.24973	miRNA-3_0	Homo sapiens	2011-10-14	snoRNA	Affymetrix Proprietary Database	ENSG00000238935	chr7:75742116-75742214 (+)	99	AGCCTCCCAAAGCACTGGGAGTGTGATGACTAGGTTTTCACGTGTGAGATATGCCTCACTCACACCTTGTTACAACACTGGCACATTGCCTGTCGGATG
ENSG00000238936_x_st	5.50067	5.12999	1.63024	3.80959	miRNA-3_0	Homo sapiens	2011-10-14	snoRNA	Affymetrix Proprietary Database	ENSG00000238936	chr8:41284174-41284246 (+)	73	GTGTGATGAAATCACCCCAAATAGCTGGAATTACCAGCAGATTGTGTAGTGGTGAACCTACAATTTTCTGAAG
ENSG00000238938_st	2.40361	2.70883	1.05755	3.21587	miRNA-3_0	Homo sapiens	2011-10-14	snoRNA	Affymetrix Proprietary Database	ENSG00000238938	chr6:128934346-128934452 (+)	107	ATCCTTTTGTAGTTCACAAGCCTGATGATTGGGTTTTCATTCACGTGGATGAGATGCACCTCCCTCAAACCTGGTTGTTACAGCATAGGCACATTACTTGTCTAACA
ENSG00000238938_x_st	3.17192	2.40707	1.15466	2.51333	miRNA-3_0	Homo sapiens	2011-10-14	snoRNA	Affymetrix Proprietary Database	ENSG00000238938	chr6:128934346-128934452 (+)	107	ATCCTTTTGTAGTTCACAAGCCTGATGATTGGGTTTTCATTCACGTGGATGAGATGCACCTCCCTCAAACCTGGTTGTTACAGCATAGGCACATTACTTGTCTAACA
ENSG00000238939_st	2.91832	1.92893	0.983117	2.41348	miRNA-3_0	Homo sapiens	2011-10-14	snoRNA	Affymetrix Proprietary Database	ENSG00000238939	chr6:151668162-151668247 (-)	86	ATCCTTTGTATTTTATGAGAGTGACGATTGGGTGTTCATGTGCAATGTGTGCATTGTCACCACGATGGCACATTACTCGTCTGATG
ENSG00000238939_x_st	3.17192	3.1034	1.20151	2.81369	miRNA-3_0	Homo sapiens	2011-10-14	snoRNA	Affymetrix Proprietary Database	ENSG00000238939	chr6:151668162-151668247 (-)	86	ATCCTTTGTATTTTATGAGAGTGACGATTGGGTGTTCATGTGCAATGTGTGCATTGTCACCACGATGGCACATTACTCGTCTGATG
ENSG00000238940_st	4.65969	3.29956	1.85116	2.20238	miRNA-3_0	Homo sapiens	2011-10-14	snoRNA	Affymetrix Proprietary Database	ENSG00000238940	chr12:102183593-102183693 (+)	101	ATCCTTTTGTAGTTCATTAGCATGATGACTGGGTTTTCATGCTCATATGTGAGATGTGCCACCCTCAGACCTTATTACATCGCCACATTACCCATCTGATG
ENSG00000238940_x_st	2.78924	2.41064	1.63024	2.57653	miRNA-3_0	Homo sapiens	2011-10-14	snoRNA	Affymetrix Proprietary Database	ENSG00000238940	chr12:102183593-102183693 (+)	101	ATCCTTTTGTAGTTCATTAGCATGATGACTGGGTTTTCATGCTCATATGTGAGATGTGCCACCCTCAGACCTTATTACATCGCCACATTACCCATCTGATG
ENSG00000238944_st	2.15546	1.75627	1.07398	1.75627	miRNA-3_0	Homo sapiens	2011-10-14	snoRNA	Affymetrix Proprietary Database	ENSG00000238944	chr3:25597034-25597097 (-)	64	ATTCATTTTCAAATATTTGCTGACTAAATGATACACACATGACTAAAACTTAATCCTGACAGAG
ENSG00000238944_x_st	2.03577	1.32094	1.03255	1.65292	miRNA-3_0	Homo sapiens	2011-10-14	snoRNA	Affymetrix Proprietary Database	ENSG00000238944	chr3:25597034-25597097 (-)	64	ATTCATTTTCAAATATTTGCTGACTAAATGATACACACATGACTAAAACTTAATCCTGACAGAG
ENSG00000238945_st	2.40361	2.54551	1.20151	2.6238	miRNA-3_0	Homo sapiens	2011-10-14	snoRNA	Affymetrix Proprietary Database	ENSG00000238945	chr1:45824324-45824420 (-)	97	GTCATTTTGTAGTCCATAGCACGATGATTGGATTTTCATGTGCATGTGTGAGGTGTACTACCCTCAAACCTTATTAATGTCTGCACGTTGTCTGACA
ENSG00000238946_st	3.04618	2.84524	1.2876	2.95723	miRNA-3_0	Homo sapiens	2011-10-14	snoRNA	Affymetrix Proprietary Database	ENSG00000238946	chr17:1519486-1519589 (-)	104	ATCCCTTTGTAGTTCATAAGCATGATAATTGGGGTTTCCCTCGCATGTGTGAGACATGCTTCCCTCAAACCTTGTTACGAAGCTGGCACAGTATCCATCTGATG
ENSG00000238946_x_st	2.27822	2.32445	1.32175	2.60609	miRNA-3_0	Homo sapiens	2011-10-14	snoRNA	Affymetrix Proprietary Database	ENSG00000238946	chr17:1519486-1519589 (-)	104	ATCCCTTTGTAGTTCATAAGCATGATAATTGGGGTTTCCCTCGCATGTGTGAGACATGCTTCCCTCAAACCTTGTTACGAAGCTGGCACAGTATCCATCTGATG
ENSG00000238947_st	3.04618	2.95796	1.70091	3.92328	miRNA-3_0	Homo sapiens	2011-10-14	snoRNA	Affymetrix Proprietary Database	ENSG00000238947	chr17:80099539-80099649 (+)	111	ATCCTTTTGTGGTTCATCCGCCTGATGATTGGGTTTTCATGCAGACGTGTGAGCTGTGCCTCCCTCAAGCCTTGTTACAACATCCGACATCCGCACATTACCTGTCTGATG
ENSG00000238947_x_st	3.17192	2.85971	1.13245	3.7571	miRNA-3_0	Homo sapiens	2011-10-14	snoRNA	Affymetrix Proprietary Database	ENSG00000238947	chr17:80099539-80099649 (+)	111	ATCCTTTTGTGGTTCATCCGCCTGATGATTGGGTTTTCATGCAGACGTGTGAGCTGTGCCTCCCTCAAGCCTTGTTACAACATCCGACATCCGCACATTACCTGTCTGATG
ENSG00000238948_st	3.17192	2.28993	1.26473	2.69725	miRNA-3_0	Homo sapiens	2011-10-14	snoRNA	Affymetrix Proprietary Database	ENSG00000238948	chr4:103780550-103780653 (-)	104	ATCTTTTTGTGGTTCATAAGCATGATGATTGGGTTTTCATACCATTGTGTAAGATGTGCCTTTCTCAGACCTTGCCAAAACACTGGCACATTACCTGTCTGATA
ENSG00000238951_st	2.4894	2.39057	0.950794	1.96327	miRNA-3_0	Homo sapiens	2011-10-14	snoRNA	Affymetrix Proprietary Database	ENSG00000238951	chr2:113028848-113028944 (-)	97	ATTCTTTTGCAGCTCATAAGCATGATGATTAGATTTTCATGTGCACGCGTGAGATGTGCCTCATCAAGCCTTGTTATGACCTCAGTACATCCAGATG
ENSG00000238951_x_st	3.41368	2.82449	1.15466	2.43548	miRNA-3_0	Homo sapiens	2011-10-14	snoRNA	Affymetrix Proprietary Database	ENSG00000238951	chr2:113028848-113028944 (-)	97	ATTCTTTTGCAGCTCATAAGCATGATGATTAGATTTTCATGTGCACGCGTGAGATGTGCCTCATCAAGCCTTGTTATGACCTCAGTACATCCAGATG
ENSG00000238954_x_st	3.04618	1.37561	1.14449	2.16429	miRNA-3_0	Homo sapiens	2011-10-14	snoRNA	Affymetrix Proprietary Database	ENSG00000238954	chr16:21468647-21468750 (-)	104	ATCCTTTTGTAATAGATAAGCATAATGATTGGGTTTTTATGTTCACATGTTTGATATGCCTCCCTCAAATCCTCTTATGATGTCGGCACATGACCCATCTGAGG
ENSG00000238956_s_st	8.17481	7.25474	3.37757	5.62301	miRNA-3_0	Homo sapiens	2011-10-14	snoRNA	Affymetrix Proprietary Database	ENSG00000238956	chr2:198266282-198266315 (+)	34	ACTGACCTGAAATGAAGAGAATACTCATTGCTGA
ENSG00000238960_x_st	1.9195	2.10966	1.05755	1.94377	miRNA-3_0	Homo sapiens	2011-10-14	snoRNA	Affymetrix Proprietary Database	ENSG00000238960	chr15:22348678-22348778 (-)	101	ATCCCTTCGTAGTTCATAAGCGTGATGACTGAGTTTTTGCACTCCTGTGTGAAATGTACCTCCCTCAAACCTTATGACATATATACATTACCTGACTCACA
ENSG00000238963_st	2.15546	2.10221	1.17406	2.28321	miRNA-3_0	Homo sapiens	2011-10-14	snoRNA	Affymetrix Proprietary Database	ENSG00000238963	chr6:155226215-155226291 (-)	77	AACATGACGACTAGAGCTTGCATGATATGTGATTAGTGTCTCTGCATAATCAGGACTTGCAAAATAGATATAACTAT
ENSG00000238963_x_st	2.65986	2.22045	0.861504	2.22045	miRNA-3_0	Homo sapiens	2011-10-14	snoRNA	Affymetrix Proprietary Database	ENSG00000238963	chr6:155226215-155226291 (-)	77	AACATGACGACTAGAGCTTGCATGATATGTGATTAGTGTCTCTGCATAATCAGGACTTGCAAAATAGATATAACTAT
ENSG00000238966_st	2.27822	1.77931	1.04492	2.01429	miRNA-3_0	Homo sapiens	2011-10-14	snoRNA	Affymetrix Proprietary Database	ENSG00000238966	chr8:41901022-41901093 (-)	72	TGGACCAGTGATAAGAATGTGTTAGGAACCAAAGATTAGGAGTAATCTAGTTTTGTATATCTGAGGTCCATT
ENSG00000238968_st	2.91832	2.31114	0.880332	3.01846	miRNA-3_0	Homo sapiens	2011-10-14	snoRNA	Affymetrix Proprietary Database	ENSG00000238968	chr3:149795514-149795618 (-)	105	ATCCTTTTGCAATTCATGAGCATGATGATGTGGTATCACACTTACGTGTGAGATGTGCCTCCCTCAAACCTTCTTCCTACAGGTTGGCACTTTGCCCACCTGACA
ENSG00000238968_x_st	2.91832	1.77663	1.00413	2.01199	miRNA-3_0	Homo sapiens	2011-10-14	snoRNA	Affymetrix Proprietary Database	ENSG00000238968	chr3:149795514-149795618 (-)	105	ATCCTTTTGCAATTCATGAGCATGATGATGTGGTATCACACTTACGTGTGAGATGTGCCTCCCTCAAACCTTCTTCCTACAGGTTGGCACTTTGCCCACCTGACA
ENSG00000238969_st	1.9195	2.18202	1.05755	1.80844	miRNA-3_0	Homo sapiens	2011-10-14	snoRNA	Affymetrix Proprietary Database	ENSG00000238969	chrX:32866024-32866122 (-)	99	ATCCTTTCGTAATTCATAAGCATGATTTGGGTGTTTATACTCAGATATGAGATAAGCCTTTCTCTAAACTTATGATGTTGGCACACTACCCATTTGATA
ENSG00000238969_x_st	2.27822	2.01567	1.05755	2.06389	miRNA-3_0	Homo sapiens	2011-10-14	snoRNA	Affymetrix Proprietary Database	ENSG00000238969	chrX:32866024-32866122 (-)	99	ATCCTTTCGTAATTCATAAGCATGATTTGGGTGTTTATACTCAGATATGAGATAAGCCTTTCTCTAAACTTATGATGTTGGCACACTACCCATTTGATA
ENSG00000238970_st	2.53105	2.45024	1.21091	2.36393	miRNA-3_0	Homo sapiens	2011-10-14	snoRNA	Affymetrix Proprietary Database	ENSG00000238970	chr10:59998418-59998521 (-)	104	ATCCTTTTGTAGTTCATAAGCACAATGATTGAATTTTCATGCTCATGTGTGAGATATGCCTCACTCCAGTCTTGTTACAGTGTTAGCACATTACCTATCTGATA
ENSG00000238970_x_st	2.53105	2.30148	1.55593	2.10993	miRNA-3_0	Homo sapiens	2011-10-14	snoRNA	Affymetrix Proprietary Database	ENSG00000238970	chr10:59998418-59998521 (-)	104	ATCCTTTTGTAGTTCATAAGCACAATGATTGAATTTTCATGCTCATGTGTGAGATATGCCTCACTCCAGTCTTGTTACAGTGTTAGCACATTACCTATCTGATA
ENSG00000238972_st	2.53105	2.01259	1.05755	2.71992	miRNA-3_0	Homo sapiens	2011-10-14	snoRNA	Affymetrix Proprietary Database	ENSG00000238972	chr14:73376145-73376231 (-)	87	ATCCTTTTGTAGTTCATAAGCGTGATGATTGGGTTTTCACGCGCATGTGTGAGCTTGTTATGATGTTGGCATATTACCCGTCTGACG
ENSG00000238972_x_st	3.29467	2.92211	1.2876	3.5161	miRNA-3_0	Homo sapiens	2011-10-14	snoRNA	Affymetrix Proprietary Database	ENSG00000238972	chr14:73376145-73376231 (-)	87	ATCCTTTTGTAGTTCATAAGCGTGATGATTGGGTTTTCACGCGCATGTGTGAGCTTGTTATGATGTTGGCATATTACCCGTCTGACG
ENSG00000238974_x_st	2.91832	2.8508	1.07398	2.65966	miRNA-3_0	Homo sapiens	2011-10-14	snoRNA	Affymetrix Proprietary Database	ENSG00000238974	chr6:108564659-108564762 (+)	104	ATCCTTCTGTAGTTTGTAAGCATGATGATTGGGTTTTCATGCTCATGTGTGTGACATGCCTCCTTCAAACCTTGTTATGACTTCAGCACATTACCCATCTGATG
ENSG00000238975_x_st	1.9195	1.69986	0.984976	2.20254	miRNA-3_0	Homo sapiens	2011-10-14	snoRNA	Affymetrix Proprietary Database	ENSG00000238975	chr1:113195210-113195310 (+)	101	ATCCTTTTGTAGTTCATAAGTGTGATGGTTGAGTTTTCACATGCATGTGTGAGATGTGCCTCCCTCAAACCTTGTTATGTTGGCACATTACCTGTCTGACA
ENSG00000238978_st	2.27822	2.29783	1.26473	2.70748	miRNA-3_0	Homo sapiens	2011-10-14	snoRNA	Affymetrix Proprietary Database	ENSG00000238978	chr14:82928432-82928532 (+)	101	ATCCTTTTGTGGTTCATAAGAATAGGGATTGGGATTTCACACTCATGTGTGAGATGTGCCTCCCTTAAACCTTAAGATGTTGGCACATTACCTATTTGATG
ENSG00000238979_st	2.27822	2.58325	1.2876	2.6407	miRNA-3_0	Homo sapiens	2011-10-14	snoRNA	Affymetrix Proprietary Database	ENSG00000238979	chr2:88310621-88310721 (-)	101	ATCTGTTTGCAGTTCATAAGCATGATGATTGGATTTTCACACTCATGTGTGGGATGAGCCTTTCTCAAACCTGGTAAGGTCTGCCTGTTACCAGTCCAACA
ENSG00000238981_st	1.80687	2.14383	0.780638	2.39753	miRNA-3_0	Homo sapiens	2011-10-14	snoRNA	Affymetrix Proprietary Database	ENSG00000238981	chr15:92378609-92378706 (+)	98	CTCCTTTTGCGGTTTATAAGCATGATGATTGGGTTTTCATGTGTGAGATGTGTCTCCCTCAAATCTTTTTATGAAGTAGATGCATTGTCTGTCTGACA
ENSG00000238981_x_st	2.27822	1.70803	1.18482	1.70803	miRNA-3_0	Homo sapiens	2011-10-14	snoRNA	Affymetrix Proprietary Database	ENSG00000238981	chr15:92378609-92378706 (+)	98	CTCCTTTTGCGGTTTATAAGCATGATGATTGGGTTTTCATGTGTGAGATGTGTCTCCCTCAAATCTTTTTATGAAGTAGATGCATTGTCTGTCTGACA
ENSG00000238982_x_st	1.80687	1.61378	0.913457	1.71117	miRNA-3_0	Homo sapiens	2011-10-14	snoRNA	Affymetrix Proprietary Database	ENSG00000238982	chr18:29674467-29674569 (+)	103	ATCCTTTTGCGGTTCATAGTGTGATGATTGAGTGTTCACAGGCATGTGTGAGATATGCCATCCTCAAACCTTGTTACAGGGTCAGCACATTACCCATCTGACA
ENSG00000238983_st	2.03577	2.38524	0.941157	2.52759	miRNA-3_0	Homo sapiens	2011-10-14	snoRNA	Affymetrix Proprietary Database	ENSG00000238983	chr10:75061539-75061642 (-)	104	ATCCCTTTGTAGTTCATAAGCGTGATGATTGGGTGTTCATGCTCATACATGAGCTGTGCCTCCCTCAAGCTTTGTTGTGACATCATCATATTACCTGTCCGATG
ENSG00000238983_x_st	2.40361	1.76977	1.33865	1.98745	miRNA-3_0	Homo sapiens	2011-10-14	snoRNA	Affymetrix Proprietary Database	ENSG00000238983	chr10:75061539-75061642 (-)	104	ATCCCTTTGTAGTTCATAAGCGTGATGATTGGGTGTTCATGCTCATACATGAGCTGTGCCTCCCTCAAGCTTTGTTGTGACATCATCATATTACCTGTCCGATG
ENSG00000238984_st	1.69803	1.88552	1.0312	2.1297	miRNA-3_0	Homo sapiens	2011-10-14	snoRNA	Affymetrix Proprietary Database	ENSG00000238984	chr7:137860931-137861028 (+)	98	ATTCGGCTCTCACACTTGATGATTGGGCTTTCACTTGGATCTGTGAGATGTGCCTCCCTCAACCCTTCCTGCGAAGTCAGCACATTACCTGACAGAAA
ENSG00000238984_x_st	2.53105	2.14881	1.15466	2.14881	miRNA-3_0	Homo sapiens	2011-10-14	snoRNA	Affymetrix Proprietary Database	ENSG00000238984	chr7:137860931-137861028 (+)	98	ATTCGGCTCTCACACTTGATGATTGGGCTTTCACTTGGATCTGTGAGATGTGCCTCCCTCAACCCTTCCTGCGAAGTCAGCACATTACCTGACAGAAA
ENSG00000238985_st	2.27822	1.5854	1.32175	2.12038	miRNA-3_0	Homo sapiens	2011-10-14	snoRNA	Affymetrix Proprietary Database	ENSG00000238985	chr1:231031178-231031250 (-)	73	GTTTTTCATGCTCATGTGTGAGATATCCATCCTTTAAACCTTGTTACAATGTTGGCACATTACCTGTCCGATA
ENSG00000238986_st	4.26904	3.72263	1.43033	3.45117	miRNA-3_0	Homo sapiens	2011-10-14	snoRNA	Affymetrix Proprietary Database	ENSG00000238986	chr1:24993474-24993578 (-)	105	ATCCTTTTGTAGTTCATAAGCATGATGATTGGGTTTTCACATGCACACATGAGCTGTGCCTCTCTCCAACCTTGTTAGGAAGTGAGCACCATTACTCATCTGATG
ENSG00000238986_x_st	3.41368	2.45804	1.49239	2.88819	miRNA-3_0	Homo sapiens	2011-10-14	snoRNA	Affymetrix Proprietary Database	ENSG00000238986	chr1:24993474-24993578 (-)	105	ATCCTTTTGTAGTTCATAAGCATGATGATTGGGTTTTCACATGCACACATGAGCTGTGCCTCTCTCCAACCTTGTTAGGAAGTGAGCACCATTACTCATCTGATG
ENSG00000238988_st	3.52834	2.72996	1.1491	3.33679	miRNA-3_0	Homo sapiens	2011-10-14	snoRNA	Affymetrix Proprietary Database	ENSG00000238988	chr18:60861822-60861898 (-)	77	ATTTTTTTGTAGTTCATAAGCATAATGATTGGGTATTCATAGTCATATGTGAGATGTGCCAACCTCAATCTCTATGC
ENSG00000238988_x_st	2.03577	1.95836	1.18482	2.38404	miRNA-3_0	Homo sapiens	2011-10-14	snoRNA	Affymetrix Proprietary Database	ENSG00000238988	chr18:60861822-60861898 (-)	77	ATTTTTTTGTAGTTCATAAGCATAATGATTGGGTATTCATAGTCATATGTGAGATGTGCCAACCTCAATCTCTATGC
ENSG00000238991_st	2.40361	2.25159	1.45196	1.88013	miRNA-3_0	Homo sapiens	2011-10-14	snoRNA	Affymetrix Proprietary Database	ENSG00000238991	chr10:90820788-90820888 (-)	101	ATTCTTTTGTATCTCACAAGTGTGACTGGGTTTTTAGGCTCATGTGTGAGATGAGCTTCCCTCAAAAATTGTTGTGACTGTGGCATGTTACCTGTGTGATG
ENSG00000238992_st	2.27822	2.84864	1.27136	3.18979	miRNA-3_0	Homo sapiens	2011-10-14	snoRNA	Affymetrix Proprietary Database	ENSG00000238992	chr3:125164905-125165007 (+)	103	ATCCTTTTGTGGTTCATAAGCATGATGATTGGGTATTCACACCCACGTGTGAGATGTGCCTCCCTCAAACCTTGTTACAACTTCAACCATTACCCATCTGACA
ENSG00000238994_st	3.17192	1.98282	1.12726	2.99369	miRNA-3_0	Homo sapiens	2011-10-14	snoRNA	Affymetrix Proprietary Database	ENSG00000238994	chr9:140315596-140315690 (+)	95	ACCCTCTTGTAGTTCATAAGCATGATGATTGCCTCATGTGTAGGGTCTGTCTCCTTCAAACGCTGTTATGACGCCAGCACATTACCTGTCTGATG
ENSG00000238995_st	2.27822	2.59217	1.34429	3.00191	miRNA-3_0	Homo sapiens	2011-10-14	snoRNA	Affymetrix Proprietary Database	ENSG00000238995	chr11:82554927-82555027 (+)	101	AACCATGAATGCAAGAAGCGTATGATTGGGTTTTCATGCTCACGTGTGAAATGGACCACCCTCAAACCTGGTTATGCTATCAGCACATTACCTGTCTGATG
ENSG00000238995_x_st	3.74303	2.42963	1.76486	3.02362	miRNA-3_0	Homo sapiens	2011-10-14	snoRNA	Affymetrix Proprietary Database	ENSG00000238995	chr11:82554927-82555027 (+)	101	AACCATGAATGCAAGAAGCGTATGATTGGGTTTTCATGCTCACGTGTGAAATGGACCACCCTCAAACCTGGTTATGCTATCAGCACATTACCTGTCTGATG
ENSG00000238996_x_st	3.17192	3.44996	1.2876	2.84228	miRNA-3_0	Homo sapiens	2011-10-14	snoRNA	Affymetrix Proprietary Database	ENSG00000238996	chr9:94907365-94907468 (-)	104	ATCCTTTTGCAGTTAAGAAGCGTGACGATTGGGTTTTCATGCTCACGTGTGAGAAGTGCCTCCCTCAAACCTTGTTATGAAGTCAGCACATTACTGGTCTTTTT
ENSG00000238999_st	2.15546	2.24438	1.12726	1.85537	miRNA-3_0	Homo sapiens	2011-10-14	snoRNA	Affymetrix Proprietary Database	ENSG00000238999	chr6:101405036-101405139 (+)	104	ATCCTTTTGTAATTTATAAGCATCATGGTTAGGATTTAATGCTCATATGTGAGCTGAGCCTCCCTCAAACATTGTTAGGACATCAACACAATACCAGTCTGATA
ENSG00000238999_x_st	2.53105	1.90159	1.13245	2.14534	miRNA-3_0	Homo sapiens	2011-10-14	snoRNA	Affymetrix Proprietary Database	ENSG00000238999	chr6:101405036-101405139 (+)	104	ATCCTTTTGTAATTTATAAGCATCATGGTTAGGATTTAATGCTCATATGTGAGCTGAGCCTCCCTCAAACATTGTTAGGACATCAACACAATACCAGTCTGATA
ENSG00000239000_st	2.15546	2.53394	0.82869	3.44747	miRNA-3_0	Homo sapiens	2011-10-14	snoRNA	Affymetrix Proprietary Database	ENSG00000239000	chr10:68374995-68375096 (-)	102	ATCTTTTTGTAGTGTAAGTTTGATCATTGGATTTTCATGCTCACGTGTGATACGTGCCTCCTTCAAACCTTGTTATGACACTAGCACATTATTCATATGACA
ENSG00000239000_x_st	3.17192	1.87928	0.870107	2.66225	miRNA-3_0	Homo sapiens	2011-10-14	snoRNA	Affymetrix Proprietary Database	ENSG00000239000	chr10:68374995-68375096 (-)	102	ATCTTTTTGTAGTGTAAGTTTGATCATTGGATTTTCATGCTCACGTGTGATACGTGCCTCCTTCAAACCTTGTTATGACACTAGCACATTATTCATATGACA
ENSG00000239005_st	4.87164	4.01054	1.48684	4.2084	miRNA-3_0	Homo sapiens	2011-10-14	snoRNA	Affymetrix Proprietary Database	ENSG00000239005	chr4:140357522-140357648 (-)	127	ATTGGTTGAAAATCACCCCCCGGCTTTGGCCATGGCAGCGGGTGAGATTCGGCGCCCAGAGCCTCCAGGGGCCTCAGCTCACCGCACGCTGACACATGTGCGGCGGTGAAACCCAGCCCCAACAGGC
ENSG00000239005_x_st	4.1119	5.21124	1.4736	5.21124	miRNA-3_0	Homo sapiens	2011-10-14	snoRNA	Affymetrix Proprietary Database	ENSG00000239005	chr4:140357522-140357648 (-)	127	ATTGGTTGAAAATCACCCCCCGGCTTTGGCCATGGCAGCGGGTGAGATTCGGCGCCCAGAGCCTCCAGGGGCCTCAGCTCACCGCACGCTGACACATGTGCGGCGGTGAAACCCAGCCCCAACAGGC
ENSG00000239008_st	3.29467	2.21948	1.09823	2.61701	miRNA-3_0	Homo sapiens	2011-10-14	snoRNA	Affymetrix Proprietary Database	ENSG00000239008	chrX:80112575-80112701 (-)	127	ATTGGTTGAATATCACCCCTGGCTTTGGCCATGGCCATGGGAGAGATTTGGCACCCAGAGCCTCCAGGGGCCTCAGCTCAATGTGCACTGCCCCATGTGCAGCTGTGAAACCCAGGCCCTGATGGGC
ENSG00000239008_x_st	2.78924	2.94821	1.23485	3.39	miRNA-3_0	Homo sapiens	2011-10-14	snoRNA	Affymetrix Proprietary Database	ENSG00000239008	chrX:80112575-80112701 (-)	127	ATTGGTTGAATATCACCCCTGGCTTTGGCCATGGCCATGGGAGAGATTTGGCACCCAGAGCCTCCAGGGGCCTCAGCTCAATGTGCACTGCCCCATGTGCAGCTGTGAAACCCAGGCCCTGATGGGC
ENSG00000239011_st	2.65986	1.93364	1.2876	2.34096	miRNA-3_0	Homo sapiens	2011-10-14	snoRNA	Affymetrix Proprietary Database	ENSG00000239011	chr5:118404992-118405095 (-)	104	ATACTTTTTAGTTCATAAGTGGGATGATTGTGTGTTCACACTTGTGTGAGACGTCCCTCCCTCAAACCTTGTTGCGCCATCATCTGCACATTACCCATCTGATG
ENSG00000239011_x_st	4.47744	3.20168	1.13245	3.02068	miRNA-3_0	Homo sapiens	2011-10-14	snoRNA	Affymetrix Proprietary Database	ENSG00000239011	chr5:118404992-118405095 (-)	104	ATACTTTTTAGTTCATAAGTGGGATGATTGTGTGTTCACACTTGTGTGAGACGTCCCTCCCTCAAACCTTGTTGCGCCATCATCTGCACATTACCCATCTGATG
ENSG00000239013_x_st	2.03577	2.68537	1.00413	2.3992	miRNA-3_0	Homo sapiens	2011-10-14	snoRNA	Affymetrix Proprietary Database	ENSG00000239013	chr16:48526309-48526412 (-)	104	ATCTTTTTGGAGTTCCTAAGCATGATCGTTGGGTTTTCATGTGCATGTGTGAGATGTGACTCCCTCAAGCCTTGTTATGACATCAGCACATTACCAGTCTGACA
ENSG00000239015_st	2.15546	1.57495	0.917534	1.40261	miRNA-3_0	Homo sapiens	2011-10-14	snoRNA	Affymetrix Proprietary Database	ENSG00000239015	chr6:111967530-111967630 (-)	101	ATCCTTTAGTTCTTAAACATGACAATTGGATGTTTATGCATATGTGTGAGATGTGTCACCCTTGAACCTTGTTACCATGTCTGCACATTACCTATCTGACA
ENSG00000239015_x_st	1.9195	2.03985	0.913457	1.61673	miRNA-3_0	Homo sapiens	2011-10-14	snoRNA	Affymetrix Proprietary Database	ENSG00000239015	chr6:111967530-111967630 (-)	101	ATCCTTTAGTTCTTAAACATGACAATTGGATGTTTATGCATATGTGTGAGATGTGTCACCCTTGAACCTTGTTACCATGTCTGCACATTACCTATCTGACA
ENSG00000239017_st	2.03577	1.45782	0.957898	2.16343	miRNA-3_0	Homo sapiens	2011-10-14	snoRNA	Affymetrix Proprietary Database	ENSG00000239017	chrX:48420090-48420189 (-)	100	ATCCTTTTGTAATTCAACAATGTGATGATTGGGCTTTCACACTTGTGTGAGATGCACCTCGCTCAAACCTTGTTAACATCTGCACGGTACCTGTCTGAAG
ENSG00000239017_x_st	2.91832	2.18323	1.50659	3.45395	miRNA-3_0	Homo sapiens	2011-10-14	snoRNA	Affymetrix Proprietary Database	ENSG00000239017	chrX:48420090-48420189 (-)	100	ATCCTTTTGTAATTCAACAATGTGATGATTGGGCTTTCACACTTGTGTGAGATGCACCTCGCTCAAACCTTGTTAACATCTGCACGGTACCTGTCTGAAG
ENSG00000239018_st	2.53105	2.69965	1.55593	2.81047	miRNA-3_0	Homo sapiens	2011-10-14	snoRNA	Affymetrix Proprietary Database	ENSG00000239018	chr2:75862267-75862370 (+)	104	ATCCTGTTATGATTCATAAGCATGATGACTGAGTTTTCACACTCCTGTGTGAGATGTGCCTCCCTCTAACCTTATTACAACATTGACATCTTACTCATTTGACA
ENSG00000239018_x_st	2.03577	2.03978	1.63024	2.10459	miRNA-3_0	Homo sapiens	2011-10-14	snoRNA	Affymetrix Proprietary Database	ENSG00000239018	chr2:75862267-75862370 (+)	104	ATCCTGTTATGATTCATAAGCATGATGACTGAGTTTTCACACTCCTGTGTGAGATGTGCCTCCCTCTAACCTTATTACAACATTGACATCTTACTCATTTGACA
ENSG00000239020_st	1.9195	1.53434	1.05755	1.96003	miRNA-3_0	Homo sapiens	2011-10-14	snoRNA	Affymetrix Proprietary Database	ENSG00000239020	chr1:17776259-17776359 (+)	101	ACACTTATGTGGTTCATAAAAGTGATTGAGTTTTCATGTTCATGTGTTGAATGTGCCTCCCTCAAACCTTGTTAAGTCATCAGCACATTACCCATTTGATG
ENSG00000239020_x_st	1.9195	1.84244	1.12585	1.84244	miRNA-3_0	Homo sapiens	2011-10-14	snoRNA	Affymetrix Proprietary Database	ENSG00000239020	chr1:17776259-17776359 (+)	101	ACACTTATGTGGTTCATAAAAGTGATTGAGTTTTCATGTTCATGTGTTGAATGTGCCTCCCTCAAACCTTGTTAAGTCATCAGCACATTACCCATTTGATG
ENSG00000239024_st	3.29467	2.91539	1.20151	2.3302	miRNA-3_0	Homo sapiens	2011-10-14	snoRNA	Affymetrix Proprietary Database	ENSG00000239024	chr17:2558973-2559076 (+)	104	ATTCTTTTGTAGTTGCTACGTGTGACGACAGGGTGTTCACACACATGTGTAAGATGTACCACCCTCCAGCCTTGTTACAATGTCGTCACATTACCCGACCGATG
ENSG00000239024_x_st	3.52834	3.18193	1.12726	2.81047	miRNA-3_0	Homo sapiens	2011-10-14	snoRNA	Affymetrix Proprietary Database	ENSG00000239024	chr17:2558973-2559076 (+)	104	ATTCTTTTGTAGTTGCTACGTGTGACGACAGGGTGTTCACACACATGTGTAAGATGTACCACCCTCCAGCCTTGTTACAATGTCGTCACATTACCCGACCGATG
ENSG00000239025_st	1.80687	1.82829	1.00413	2.41348	miRNA-3_0	Homo sapiens	2011-10-14	snoRNA	Affymetrix Proprietary Database	ENSG00000239025	chr15:43000890-43000990 (-)	101	ATCCTTTTGTAGTTCGTAAGCATGACGATCGGGTTTTCACATACATGTCTCAGAAGTGCCTCTCTCAAACCTTGTTACGTCAGCACATTACCTGTCTTACA
ENSG00000239025_x_st	3.41368	2.14881	0.957898	2.14881	miRNA-3_0	Homo sapiens	2011-10-14	snoRNA	Affymetrix Proprietary Database	ENSG00000239025	chr15:43000890-43000990 (-)	101	ATCCTTTTGTAGTTCGTAAGCATGACGATCGGGTTTTCACATACATGTCTCAGAAGTGCCTCTCTCAAACCTTGTTACGTCAGCACATTACCTGTCTTACA
ENSG00000239026_st	3.41368	3.42595	1.00882	3.62508	miRNA-3_0	Homo sapiens	2011-10-14	snoRNA	Affymetrix Proprietary Database	ENSG00000239026	chr5:174877819-174877921 (-)	103	ATCCTTTTGTGGTTCATAAGCATGATGATTGGGTTTTCATGCTTATGTGTGTGATGTGCTGCCTTAAACCTTGTTACAGTGTCAGCACGTCACTCATCTGATG
ENSG00000239026_x_st	2.65986	3.19119	1.20151	3.99926	miRNA-3_0	Homo sapiens	2011-10-14	snoRNA	Affymetrix Proprietary Database	ENSG00000239026	chr5:174877819-174877921 (-)	103	ATCCTTTTGTGGTTCATAAGCATGATGATTGGGTTTTCATGCTTATGTGTGTGATGTGCTGCCTTAAACCTTGTTACAGTGTCAGCACGTCACTCATCTGATG
ENSG00000239027_x_st	3.52834	2.38078	1.20663	2.62453	miRNA-3_0	Homo sapiens	2011-10-14	snoRNA	Affymetrix Proprietary Database	ENSG00000239027	chr1:19858664-19858768 (-)	105	ATCCTTTTGCAGTTCATGAGCATGATGATTGGGTGTTTATGTGTATGTGTGAGATCTGCCACTCTCTGAACCTTGTTACAACATTGTCACATTACCCGTCTAACC
ENSG00000239031_st	2.91832	1.7949	1.03998	2.42744	miRNA-3_0	Homo sapiens	2011-10-14	snoRNA	Affymetrix Proprietary Database	ENSG00000239031	chr18:10389895-10389997 (-)	103	ATCCTTTTGTGGATCATAAGCATGATGATTGGTTTTTCACACTAACGTGTGAAATGTGCCTCCTTAAAGCCTTATTATAGCATTGACATATTACCCATTGAAG
ENSG00000239031_x_st	3.63821	2.41348	1.12726	1.92893	miRNA-3_0	Homo sapiens	2011-10-14	snoRNA	Affymetrix Proprietary Database	ENSG00000239031	chr18:10389895-10389997 (-)	103	ATCCTTTTGTGGATCATAAGCATGATGATTGGTTTTTCACACTAACGTGTGAAATGTGCCTCCTTAAAGCCTTATTATAGCATTGACATATTACCCATTGAAG
ENSG00000239033_st	1.80687	1.57764	1.05755	2.01943	miRNA-3_0	Homo sapiens	2011-10-14	snoRNA	Affymetrix Proprietary Database	ENSG00000239033	chr12:31603104-31603207 (+)	104	ATGCTTTTGTAGTTCATAAATGTAATAATTGGCTTTTCATGCTCATGTGTGAGATGTACCTTCCTCAAACTTTGTTACCATGTTAGAACATTACCTGTCTGATG
ENSG00000239033_x_st	2.53105	2.69353	0.826866	2.89954	miRNA-3_0	Homo sapiens	2011-10-14	snoRNA	Affymetrix Proprietary Database	ENSG00000239033	chr12:31603104-31603207 (+)	104	ATGCTTTTGTAGTTCATAAATGTAATAATTGGCTTTTCATGCTCATGTGTGAGATGTACCTTCCTCAAACTTTGTTACCATGTTAGAACATTACCTGTCTGATG
ENSG00000239034_st	2.40361	2.47234	1.12726	2.77589	miRNA-3_0	Homo sapiens	2011-10-14	snoRNA	Affymetrix Proprietary Database	ENSG00000239034	chr4:186867237-186867340 (+)	104	ATCCTTTTGGGGTTGATAGGTGTGATGATTGGGTTTCTATGCATGTGTGTGACATGTGTCTCCCTCAAAGCTTGTTACCACATCCGTACAGCACCCATAGGATG
ENSG00000239034_x_st	2.15546	2.30148	0.913457	2.81047	miRNA-3_0	Homo sapiens	2011-10-14	snoRNA	Affymetrix Proprietary Database	ENSG00000239034	chr4:186867237-186867340 (+)	104	ATCCTTTTGGGGTTGATAGGTGTGATGATTGGGTTTCTATGCATGTGTGTGACATGTGTCTCCCTCAAAGCTTGTTACCACATCCGTACAGCACCCATAGGATG
ENSG00000239035_x_st	4.26904	2.52148	1.32175	3.50366	miRNA-3_0	Homo sapiens	2011-10-14	snoRNA	Affymetrix Proprietary Database	ENSG00000239035	chr15:57570768-57570871 (-)	104	ATCCTTTTGTAGTTCATGAGCATGATGATTGGGTGTTCACGAGTGTGTGTGAGATGTGCCACCCTCCAACCTTGTTATGACCTCAGCACATTACCCATCTGACC
ENSG00000239037_st	2.27822	2.16105	1.33865	2.35908	miRNA-3_0	Homo sapiens	2011-10-14	snoRNA	Affymetrix Proprietary Database	ENSG00000239037	chrX:152616931-152617034 (+)	104	ATCCTTTTGTAGTTCATACACATGACAATTGGGTTTCCACGCACGTGCATGAGATGTTCCTCCTTCAAACCTTGTTACTATGTCAGCACATTAACTGCCTGGCA
ENSG00000239038_x_st	2.03577	1.9563	0.843269	2.28828	miRNA-3_0	Homo sapiens	2011-10-14	snoRNA	Affymetrix Proprietary Database	ENSG00000239038	chr16:48692292-48692396 (-)	105	TACATTTTGTAGCTCATAAGTATGGTGATTGGGTTTTCACACTCATGTATGAGATGTGCCTCTCTAAAACTTTGTTACAACATTGGCACATTACCCCATCTGATG
ENSG00000239041_st	5.88937	4.94053	1.69538	5.4463	miRNA-3_0	Homo sapiens	2011-10-14	snoRNA	Affymetrix Proprietary Database	ENSG00000239041	chr2:173556027-173556130 (+)	104	ATCCTGTTGTAGTTCATAAGCATGATGATTTGGTGTTCACGTGCATGTGTGGGATGTGCCGCCCACAAACCTTGTTAGGACATTGGCACATTACCCATCTGACA
ENSG00000239041_x_st	3.41368	3.25628	1.20151	3.62496	miRNA-3_0	Homo sapiens	2011-10-14	snoRNA	Affymetrix Proprietary Database	ENSG00000239041	chr2:173556027-173556130 (+)	104	ATCCTGTTGTAGTTCATAAGCATGATGATTTGGTGTTCACGTGCATGTGTGGGATGTGCCGCCCACAAACCTTGTTAGGACATTGGCACATTACCCATCTGACA
ENSG00000239044_st	2.15546	1.77985	1.20151	2.93858	miRNA-3_0	Homo sapiens	2011-10-14	snoRNA	Affymetrix Proprietary Database	ENSG00000239044	chr7:129984255-129984358 (+)	104	ATAATTGCAGTTCATAAGTATGATAATTGGGTGCTCACGCATGCGTGTGTGAGATGTGTCACCCTCAAACCTTGTTATGACGTCAGCACATTACCCGTCTAACA
ENSG00000239044_x_st	1.9195	2.08949	1.00547	2.43064	miRNA-3_0	Homo sapiens	2011-10-14	snoRNA	Affymetrix Proprietary Database	ENSG00000239044	chr7:129984255-129984358 (+)	104	ATAATTGCAGTTCATAAGTATGATAATTGGGTGCTCACGCATGCGTGTGTGAGATGTGTCACCCTCAAACCTTGTTATGACGTCAGCACATTACCCGTCTAACA
ENSG00000239045_st	3.52834	2.10322	1.23808	2.5289	miRNA-3_0	Homo sapiens	2011-10-14	snoRNA	Affymetrix Proprietary Database	ENSG00000239045	chr7:151765985-151766090 (-)	106	ATTCTTTTGTAGTTCATAAGTGTGGTGACTGGGTTTTCATGTGCTTGTGGGAAATATGCCTCCCTCAAATCTTATTACGAAGTCAGCCCATTTTACTTGTCTGACA
ENSG00000239045_x_st	3.17192	1.78994	1.2655	2.39762	miRNA-3_0	Homo sapiens	2011-10-14	snoRNA	Affymetrix Proprietary Database	ENSG00000239045	chr7:151765985-151766090 (-)	106	ATTCTTTTGTAGTTCATAAGTGTGGTGACTGGGTTTTCATGTGCTTGTGGGAAATATGCCTCCCTCAAATCTTATTACGAAGTCAGCCCATTTTACTTGTCTGACA
ENSG00000239046_st	4.71567	2.89879	1.07398	2.50179	miRNA-3_0	Homo sapiens	2011-10-14	snoRNA	Affymetrix Proprietary Database	ENSG00000239046	chr1:202200792-202200892 (+)	101	ATTCTTTGTAGTTCATACACATGATGATCGGTGTTCACACTCATACGTGTGATGTGCCACCCTTGGACCTTGTTACGACATCAGCACATTACCCCTCTACA
ENSG00000239046_x_st	2.91832	1.88312	1.38709	1.80176	miRNA-3_0	Homo sapiens	2011-10-14	snoRNA	Affymetrix Proprietary Database	ENSG00000239046	chr1:202200792-202200892 (+)	101	ATTCTTTGTAGTTCATACACATGATGATCGGTGTTCACACTCATACGTGTGATGTGCCACCCTTGGACCTTGTTACGACATCAGCACATTACCCCTCTACA
ENSG00000239049_st	2.85149	1.96138	0.842625	2.34633	miRNA-3_0	Homo sapiens	2011-10-14	snoRNA	Affymetrix Proprietary Database	ENSG00000239049	chr2:88606879-88606982 (+)	104	ATCCTTTTGCAGCTCATAAGTGTGATGATTGGGTTTTCACACTCATGTGTAAGATGTGTTTCCCTCAAACCTTGCTATGATATCAGCACAGTACCTATCTGACA
ENSG00000239049_x_st	2.65986	2.42619	1.2876	2.20005	miRNA-3_0	Homo sapiens	2011-10-14	snoRNA	Affymetrix Proprietary Database	ENSG00000239049	chr2:88606879-88606982 (+)	104	ATCCTTTTGCAGCTCATAAGTGTGATGATTGGGTTTTCACACTCATGTGTAAGATGTGTTTCCCTCAAACCTTGCTATGATATCAGCACAGTACCTATCTGACA
ENSG00000239052_st	2.15546	2.14258	1.13245	2.67756	miRNA-3_0	Homo sapiens	2011-10-14	snoRNA	Affymetrix Proprietary Database	ENSG00000239052	chr2:44466707-44466800 (-)	94	ATCCTTCTGTAGTTCACAAGCATGATGATTGGGTTTTCACACTTACATGAGATGTGCCTCCCCTCAGCCTTGTTACTACATTATCCACCTGATA
ENSG00000239052_x_st	2.27822	1.74635	1.00413	2.13838	miRNA-3_0	Homo sapiens	2011-10-14	snoRNA	Affymetrix Proprietary Database	ENSG00000239052	chr2:44466707-44466800 (-)	94	ATCCTTCTGTAGTTCACAAGCATGATGATTGGGTTTTCACACTTACATGAGATGTGCCTCCCCTCAGCCTTGTTACTACATTATCCACCTGATA
ENSG00000239054_x_st	2.78924	2.34697	1.226	2.87329	miRNA-3_0	Homo sapiens	2011-10-14	snoRNA	Affymetrix Proprietary Database	ENSG00000239054	chr1:223085186-223085289 (-)	104	GTCCACTTGTAGTTCATAAGCAACATGATTTGGTTTTCATGCTGATGTGTGAGATGTGCCTCCCTCAAACCTTGTTACTATGTTGGCACATTACAAGTTTGACA
ENSG00000239055_st	4.41122	3.26251	2.79201	3.76955	miRNA-3_0	Homo sapiens	2011-10-14	snoRNA	Affymetrix Proprietary Database	ENSG00000239055	chr9:131511637-131511740 (+)	104	ATCCTTTCGTAGTTTATAAGAGTGATGATTAGGTCTTCATGCTCATGTGTGAAATGTGCCTCCCTCAAACCATGTTAGGACGTTGGCATATTGCCCATCTGAAA
ENSG00000239055_x_st	4.1119	2.94078	1.87389	2.6533	miRNA-3_0	Homo sapiens	2011-10-14	snoRNA	Affymetrix Proprietary Database	ENSG00000239055	chr9:131511637-131511740 (+)	104	ATCCTTTCGTAGTTTATAAGAGTGATGATTAGGTCTTCATGCTCATGTGTGAAATGTGCCTCCCTCAAACCATGTTAGGACGTTGGCATATTGCCCATCTGAAA
ENSG00000239056_x_st	2.03577	2.70643	1.12726	2.37814	miRNA-3_0	Homo sapiens	2011-10-14	snoRNA	Affymetrix Proprietary Database	ENSG00000239056	chr22:37344522-37344599 (+)	78	ATTATTTTGTAATTCATAGACGTGATGATTGGGTGTTCCTATGCATGTGTGAGATGTGCCACCTTCAAACCTTGTTAC
ENSG00000239058_st	1.9195	1.48714	1.16895	2.21864	miRNA-3_0	Homo sapiens	2011-10-14	snoRNA	Affymetrix Proprietary Database	ENSG00000239058	chrX:123267134-123267227 (+)	94	ATCTTTTTTGTGATGACTGGATTTTCATGCTGTTATGTGAGATGTGCCTCCCTCAAACCTTGTCATGACATCTTGGCACATTACCCATCTGATG
ENSG00000239059_st	4.65969	4.42056	1.43268	4.56291	miRNA-3_0	Homo sapiens	2011-10-14	snoRNA	Affymetrix Proprietary Database	ENSG00000239059	chr6:34650575-34650679 (+)	105	ATCCTTTTGTAGTCCATAAGCGTGATGATTGAGTGTTCACACTTATGTGAGACACGTGCCCTCCCTCAAACCTTGTTATGACATTGGCACATTATTTCTCTGATG
ENSG00000239059_x_st	3.04618	2.70995	1.31656	2.40245	miRNA-3_0	Homo sapiens	2011-10-14	snoRNA	Affymetrix Proprietary Database	ENSG00000239059	chr6:34650575-34650679 (+)	105	ATCCTTTTGTAGTCCATAAGCGTGATGATTGAGTGTTCACACTTATGTGAGACACGTGCCCTCCCTCAAACCTTGTTATGACATTGGCACATTATTTCTCTGATG
ENSG00000239061_x_st	1.80687	2.18774	0.725346	2.35363	miRNA-3_0	Homo sapiens	2011-10-14	snoRNA	Affymetrix Proprietary Database	ENSG00000239061	chr14:102825136-102825239 (-)	104	ATTCTTTTGTAGTTCATAGGCATAATGATTGGGTTTTCATGCTCATGTATGACCTGTGCCTTCCTCAAACTTTGCTATGATGTTGGCACATTACCTAGCTGATA
ENSG00000239062_st	1.49189	1.53537	0.953758	2.0617	miRNA-3_0	Homo sapiens	2011-10-14	snoRNA	Affymetrix Proprietary Database	ENSG00000239062	chr12:120486234-120486332 (+)	99	ATCTTTTTGTAGTTCATAAACATGATGATTGGGCTTTCACACTTGTTTGAGGTGTGTCTTCCTCAAACCTTATAGTGTCAGCACATTGCCTGTCTGATG
ENSG00000239062_x_st	2.53105	1.98946	1.20151	2.25231	miRNA-3_0	Homo sapiens	2011-10-14	snoRNA	Affymetrix Proprietary Database	ENSG00000239062	chr12:120486234-120486332 (+)	99	ATCTTTTTGTAGTTCATAAACATGATGATTGGGCTTTCACACTTGTTTGAGGTGTGTCTTCCTCAAACCTTATAGTGTCAGCACATTGCCTGTCTGATG
ENSG00000239063_st	4.79859	4.28203	1.41509	6.13603	miRNA-3_0	Homo sapiens	2011-10-14	snoRNA	Affymetrix Proprietary Database	ENSG00000239063	chr1:52877114-52877194 (+)	81	ATCCTTTTGTAGTTCAGGTGCATGTGTGAGTTGTGCCTCCCTCAAACCTTGTTACAAAGTCAGCACATTACCTGTCTATCA
ENSG00000239063_x_st	4.71567	4.26448	1.70091	6.17647	miRNA-3_0	Homo sapiens	2011-10-14	snoRNA	Affymetrix Proprietary Database	ENSG00000239063	chr1:52877114-52877194 (+)	81	ATCCTTTTGTAGTTCAGGTGCATGTGTGAGTTGTGCCTCCCTCAAACCTTGTTACAAAGTCAGCACATTACCTGTCTATCA
ENSG00000239064_x_st	2.40361	2.23139	1.33865	2.11102	miRNA-3_0	Homo sapiens	2011-10-14	snoRNA	Affymetrix Proprietary Database	ENSG00000239064	chr2:71157470-71157545 (-)	76	GTCCTTTTGTAGTTCTTCAGCAGGATGACTGGGTGTTCATGCTCCTATGTGAGATGTGCTTTCCTCAAACCTCAAA
ENSG00000239065_st	2.78924	2.2617	1.12662	1.98006	miRNA-3_0	Homo sapiens	2011-10-14	snoRNA	Affymetrix Proprietary Database	ENSG00000239065	chr8:9724417-9724520 (-)	104	ATCCTTTTGTAGGTCATAAGTGCGATGATTGGGATGTTGTGCTCAAGTGTGAGATGTGCCTGCCTCAAACCTTGTTACAACGTTGGCACATTACCTGTCTGACA
ENSG00000239066_st	1.64938	1.83554	0.928941	2.13029	miRNA-3_0	Homo sapiens	2011-10-14	snoRNA	Affymetrix Proprietary Database	ENSG00000239066	chr22:22872116-22872211 (+)	96	ATCCTTTTGTGAGGATAAGCGTGATGCTTGGGTTTTCACTCATGTGAGATGTGCTTCCCTCAAACCTTGTTATATCAGCATGTTTAACATCTGATG
ENSG00000239066_x_st	1.69803	1.55261	0.871843	1.72495	miRNA-3_0	Homo sapiens	2011-10-14	snoRNA	Affymetrix Proprietary Database	ENSG00000239066	chr22:22872116-22872211 (+)	96	ATCCTTTTGTGAGGATAAGCGTGATGCTTGGGTTTTCACTCATGTGAGATGTGCTTCCCTCAAACCTTGTTATATCAGCATGTTTAACATCTGATG
ENSG00000239067_x_st	2.15546	2.06481	1.06458	2.65014	miRNA-3_0	Homo sapiens	2011-10-14	snoRNA	Affymetrix Proprietary Database	ENSG00000239067	chr5:118945897-118946000 (-)	104	ATCCTCTTGTAGCTCATGAGCATGATGACTGGGTGTTCAAGCACGTGTGAGAGATGTGCCACCCTTGAACTTTGTTATGACATTGACACATTACCTGTCTGACC
ENSG00000239068_st	2.91832	2.1152	1.93485	2.2272	miRNA-3_0	Homo sapiens	2011-10-14	snoRNA	Affymetrix Proprietary Database	ENSG00000239068	chr4:53376179-53376282 (+)	104	ATCCTTTTGTAGTTCATGAGCATGATGATTGGTTGTTCACGTACATGTGTGAGATGTGTCACCCTCGAACCTTGTGGCAATGTTGGAATATTACCTGTCTGACA
ENSG00000239068_x_st	2.78924	2.34233	1.22027	2.09857	miRNA-3_0	Homo sapiens	2011-10-14	snoRNA	Affymetrix Proprietary Database	ENSG00000239068	chr4:53376179-53376282 (+)	104	ATCCTTTTGTAGTTCATGAGCATGATGATTGGTTGTTCACGTACATGTGTGAGATGTGTCACCCTCGAACCTTGTGGCAATGTTGGAATATTACCTGTCTGACA
ENSG00000239072_st	4.1925	2.7536	1.4636	4.47717	miRNA-3_0	Homo sapiens	2011-10-14	snoRNA	Affymetrix Proprietary Database	ENSG00000239072	chr2:70182777-70182879 (+)	103	ATCCTTTTGTAGCTTGTAAGCGTGATGATTGGATGTTTGCAGGAGCGTGTGTGATGTGCCACCTCGCACCTTGCTACAACATCGGCACAGTAGCTGTGTGACA
ENSG00000239073_st	1.69803	2.20835	1.03584	2.93985	miRNA-3_0	Homo sapiens	2011-10-14	snoRNA	Affymetrix Proprietary Database	ENSG00000239073	chr12:93744392-93744492 (+)	101	AATCTCTCGTAGTTCATGAGCATGATGATTGTGTTCACACGCATGTGTGAAACGTACCACCACAAATCTTATTACAACGTTGGTACATTACCTGCCTGGCA
ENSG00000239077_st	2.78924	1.95795	1.15466	2.03047	miRNA-3_0	Homo sapiens	2011-10-14	snoRNA	Affymetrix Proprietary Database	ENSG00000239077	chr2:114605710-114605813 (-)	104	ATGCTTTTGTAGTTCATAAGCATGATGATTAGGTGTTCACATTCAAGTGTGGGATGTGCCATCCTCAAACCTTGTCATGATGTCAACATTTTGCCCATCTGACA
ENSG00000239077_x_st	2.15546	2.52456	1.00413	1.81894	miRNA-3_0	Homo sapiens	2011-10-14	snoRNA	Affymetrix Proprietary Database	ENSG00000239077	chr2:114605710-114605813 (-)	104	ATGCTTTTGTAGTTCATAAGCATGATGATTAGGTGTTCACATTCAAGTGTGGGATGTGCCATCCTCAAACCTTGTCATGATGTCAACATTTTGCCCATCTGACA
ENSG00000239079_x_st	3.17192	3.21995	1.8962	3.76297	miRNA-3_0	Homo sapiens	2011-10-14	snoRNA	Affymetrix Proprietary Database	ENSG00000239079	chr11:122596916-122597019 (-)	104	ATCTTTTTATAGTTCATAAGCGTAATGACTGGGTGTTCACGTGCGTGTTTGAGATGTGCCACCCTCGAACCTTGTTACGATGTCGGTATATTACCCATCTGACA
ENSG00000239080_st	4.26904	4.16528	2.70646	4.73899	miRNA-3_0	Homo sapiens	2011-10-14	snoRNA	Affymetrix Proprietary Database	ENSG00000239080	chrX:135216476-135216579 (-)	104	ATCTTTTTGTAGTTCATGAGCATGAAGATTGGGTGTTCATGCACATGTGTGAGATGTGCCACCCTTGAACCTTGTTATGACGTTGGCATCTTACCCATCTGGCC
ENSG00000239080_x_st	3.74303	2.49979	2.18225	3.25628	miRNA-3_0	Homo sapiens	2011-10-14	snoRNA	Affymetrix Proprietary Database	ENSG00000239080	chrX:135216476-135216579 (-)	104	ATCTTTTTGTAGTTCATGAGCATGAAGATTGGGTGTTCATGCACATGTGTGAGATGTGCCACCCTTGAACCTTGTTATGACGTTGGCATCTTACCCATCTGGCC
ENSG00000239083_s_st	3.17192	2.87233	1.32711	2.71268	miRNA-3_0	Homo sapiens	2011-10-14	snoRNA	Affymetrix Proprietary Database	ENSG00000239083	chr15:20557339-20557434 (-)	96	ATCCTTCTGTGGCTGATATGTGTGATGAGGGGGTTTTCACACTCTTGCGTGGGACGTGCAACCTCTTTAGAACAGTGGCACATTACCTGTCCTACA
ENSG00000239084_st	2.27822	1.78137	1.20151	2.03471	miRNA-3_0	Homo sapiens	2011-10-14	snoRNA	Affymetrix Proprietary Database	ENSG00000239084	chr5:118804654-118804750 (-)	97	ATACAATGAATAAAGTGTGATGACTGAGTGTTCACACTCGTGTAAGATATGCCTCCCTCAAACGTTGTCATGAAATAAGCACATTGCCCAACTGATA
ENSG00000239084_x_st	2.40361	1.76995	1.2876	1.93584	miRNA-3_0	Homo sapiens	2011-10-14	snoRNA	Affymetrix Proprietary Database	ENSG00000239084	chr5:118804654-118804750 (-)	97	ATACAATGAATAAAGTGTGATGACTGAGTGTTCACACTCGTGTAAGATATGCCTCCCTCAAACGTTGTCATGAAATAAGCACATTGCCCAACTGATA
ENSG00000239086_st	2.78924	1.88422	1.12726	2.21251	miRNA-3_0	Homo sapiens	2011-10-14	snoRNA	Affymetrix Proprietary Database	ENSG00000239086	chr11:92462496-92462581 (-)	86	GTCCATTTGCAGTTCATAAGTGTGATGACTGGGTTTTCCCACACGTGAGAGATGTGTCTCCCTCAAATCTTATTACCCATCTGATG
ENSG00000239086_x_st	2.27822	1.91196	0.913457	2.30232	miRNA-3_0	Homo sapiens	2011-10-14	snoRNA	Affymetrix Proprietary Database	ENSG00000239086	chr11:92462496-92462581 (-)	86	GTCCATTTGCAGTTCATAAGTGTGATGACTGGGTTTTCCCACACGTGAGAGATGTGTCTCCCTCAAATCTTATTACCCATCTGATG
ENSG00000239087_st	2.27822	2.03672	1.18632	2.39383	miRNA-3_0	Homo sapiens	2011-10-14	snoRNA	Affymetrix Proprietary Database	ENSG00000239087	chr18:9277977-9278077 (+)	101	ATCCTTTTGTGGATCATAAGCCTGATGATTGGGTTTTCACACTGTGTGAGACAGGCCTCTCTCAAACCTTGTTGCATTGTGCACACATTACCTGTCTGACA
ENSG00000239087_x_st	2.27822	2.33842	0.956263	2.59212	miRNA-3_0	Homo sapiens	2011-10-14	snoRNA	Affymetrix Proprietary Database	ENSG00000239087	chr18:9277977-9278077 (+)	101	ATCCTTTTGTGGATCATAAGCCTGATGATTGGGTTTTCACACTGTGTGAGACAGGCCTCTCTCAAACCTTGTTGCATTGTGCACACATTACCTGTCTGACA
ENSG00000239089_st	4.54078	3.23742	1.09479	3.42566	miRNA-3_0	Homo sapiens	2011-10-14	snoRNA	Affymetrix Proprietary Database	ENSG00000239089	chr20:34708884-34708994 (+)	111	AGCCTTTGGTAGTTCATGAGCATGATGATTGGGTGTTCACGCATGGGGGTGAGATGTGCCGCCTTCAAACCTTGTTACAATGTACAATGTGAACGCATTACCTGTCTGACA
ENSG00000239089_x_st	3.74303	3.1287	1.32175	3.38205	miRNA-3_0	Homo sapiens	2011-10-14	snoRNA	Affymetrix Proprietary Database	ENSG00000239089	chr20:34708884-34708994 (+)	111	AGCCTTTGGTAGTTCATGAGCATGATGATTGGGTGTTCACGCATGGGGGTGAGATGTGCCGCCTTCAAACCTTGTTACAATGTACAATGTGAACGCATTACCTGTCTGACA
ENSG00000239091_x_st	2.27822	1.90502	1.10377	2.19473	miRNA-3_0	Homo sapiens	2011-10-14	snoRNA	Affymetrix Proprietary Database	ENSG00000239091	chr10:103131609-103131709 (-)	101	ATCCTTTTGTAGTTTGTAAGCATGACGATTGGGTTTTCAGCCTCATGTGTGAGGTGTGCCTCCCTCAAACCTTGTTACATAGGCACATTACCTGTCTGGCA
ENSG00000239093_x_st	1.69803	1.7309	1.18482	1.7309	miRNA-3_0	Homo sapiens	2011-10-14	snoRNA	Affymetrix Proprietary Database	ENSG00000239093	chr3:187141103-187141207 (+)	105	ATCCTTTTGCAGTTCATGAACATGATGATTGGGTGTTCATGCTCATGTGTGAGATGTGCCACCCTCTGAATCTTGTTATGACATCAGCACATTATCCATCTGACC
ENSG00000239094_st	2.65986	1.87178	1.18322	2.53244	miRNA-3_0	Homo sapiens	2011-10-14	snoRNA	Affymetrix Proprietary Database	ENSG00000239094	chr1:226503762-226503865 (-)	104	ATCCTTTTGTAGCTCCTGAGCACGATGATTGTGTGTTCATGCTCATGTGTGAGATGTCCCACCCTTGAACCTTGTTACAACATCGGCATATTACCTGTCTGACA
ENSG00000239094_x_st	2.15546	1.75652	0.950201	2.0007	miRNA-3_0	Homo sapiens	2011-10-14	snoRNA	Affymetrix Proprietary Database	ENSG00000239094	chr1:226503762-226503865 (-)	104	ATCCTTTTGTAGCTCCTGAGCACGATGATTGTGTGTTCATGCTCATGTGTGAGATGTCCCACCCTTGAACCTTGTTACAACATCGGCATATTACCTGTCTGACA
ENSG00000239095_st	2.78924	2.06229	1.32175	1.67243	miRNA-3_0	Homo sapiens	2011-10-14	snoRNA	Affymetrix Proprietary Database	ENSG00000239095	chr6:112797928-112798029 (+)	102	ATCCTTTTGCAACTTATGTGTGATGATTGGGTATTTATACTCATGTGCGAGATATGCTGCCCTCCAACCTTGTTACCACATTTGCACATTACCCATCTGATG
ENSG00000239095_x_st	2.78924	2.42331	1.07398	2.80064	miRNA-3_0	Homo sapiens	2011-10-14	snoRNA	Affymetrix Proprietary Database	ENSG00000239095	chr6:112797928-112798029 (+)	102	ATCCTTTTGCAACTTATGTGTGATGATTGGGTATTTATACTCATGTGCGAGATATGCTGCCCTCCAACCTTGTTACCACATTTGCACATTACCCATCTGATG
ENSG00000239096_x_st	3.29467	1.97126	1.05755	3.68662	miRNA-3_0	Homo sapiens	2011-10-14	snoRNA	Affymetrix Proprietary Database	ENSG00000239096	chr3:179332563-179332666 (-)	104	ATCCTTTTGTAGCTCATAAGCAGGATGACTGGGTTTTCACACTCAGGTGTGAGATGTGCCTCCCTCAAACCTTGTTATGAGGTAGGCACATTACCCATCTGACA
ENSG00000239098_st	2.03577	1.82829	0.851241	1.7309	miRNA-3_0	Homo sapiens	2011-10-14	snoRNA	Affymetrix Proprietary Database	ENSG00000239098	chr7:24301228-24301333 (-)	106	ATCCTTTTGTAGTTTGTAAGTGTGATGATTGGGTTTTTTCACGCTCATGTGTGAGATATGCCTTCCTTAAAGTTTGTTACATCATCAGCACATTACCCATCTGACA
ENSG00000239098_x_st	2.27822	2.00303	1.05755	1.73157	miRNA-3_0	Homo sapiens	2011-10-14	snoRNA	Affymetrix Proprietary Database	ENSG00000239098	chr7:24301228-24301333 (-)	106	ATCCTTTTGTAGTTTGTAAGTGTGATGATTGGGTTTTTTCACGCTCATGTGTGAGATATGCCTTCCTTAAAGTTTGTTACATCATCAGCACATTACCCATCTGACA
ENSG00000239100_x_st	2.03577	2.62045	2.58036	2.2108	miRNA-3_0	Homo sapiens	2011-10-14	snoRNA	Affymetrix Proprietary Database	ENSG00000239100	chr15:58892331-58892434 (-)	104	ATCCTTTTGTAGTTCATAAGTGTGATGATTGGGTTTGCACACTCATATGTGAGATGTGCCTTCCTCAAACCTTGTTAGGGCATTGGCACATTATCCATTTGAGG
ENSG00000239103_st	1.69803	1.91194	1.20151	2.5726	miRNA-3_0	Homo sapiens	2011-10-14	snoRNA	Affymetrix Proprietary Database	ENSG00000239103	chr5:122345237-122345335 (-)	99	ATCCTTGTGTAGTGCATAAGTGTGATGACTGGGTTTTCCCACTCTTGTGAGGTGTGCCTCCTGCAAATCTTATGATGTCTGCATATGACTTGTTTGACA
ENSG00000239103_x_st	2.40361	1.95912	1.20151	2.18526	miRNA-3_0	Homo sapiens	2011-10-14	snoRNA	Affymetrix Proprietary Database	ENSG00000239103	chr5:122345237-122345335 (-)	99	ATCCTTGTGTAGTGCATAAGTGTGATGACTGGGTTTTCCCACTCTTGTGAGGTGTGCCTCCTGCAAATCTTATGATGTCTGCATATGACTTGTTTGACA
ENSG00000239111_st	2.40361	3.07863	1.12726	3.17927	miRNA-3_0	Homo sapiens	2011-10-14	snoRNA	Affymetrix Proprietary Database	ENSG00000239111	chr1:112738124-112738228 (+)	105	AACATTTAAAAAAATGTATCAAGGCGTGGTGATTAGGTTTTCACACTCATGTGTGAGATGTGCCTCCCTTGAACTTTGTTACATTGGCACTTTACCCATTTGACA
ENSG00000239111_x_st	3.63821	2.12578	1.2876	2.5331	miRNA-3_0	Homo sapiens	2011-10-14	snoRNA	Affymetrix Proprietary Database	ENSG00000239111	chr1:112738124-112738228 (+)	105	AACATTTAAAAAAATGTATCAAGGCGTGGTGATTAGGTTTTCACACTCATGTGTGAGATGTGCCTCCCTTGAACTTTGTTACATTGGCACTTTACCCATTTGACA
ENSG00000239114_x_st	2.40361	2.98586	1.06768	2.9111	miRNA-3_0	Homo sapiens	2011-10-14	snoRNA	Affymetrix Proprietary Database	ENSG00000239114	chr16:30290569-30290672 (-)	104	ATCCTTTTGTAATACATAAGCATAATGATTGGGTTTTTATGTTCACATGTTTGATATGCCTCCCTCAAATCCTCTTATGATGTCGGCACATGACCCATCTGAAG
ENSG00000239116_st	3.93727	2.27337	1.26473	2.53621	miRNA-3_0	Homo sapiens	2011-10-14	snoRNA	Affymetrix Proprietary Database	ENSG00000239116	chr4:184503348-184503454 (-)	107	ATTCTTTTTTGGTTCATAAGTGTGATGATTTCGTTTTCATGTTAAAGTGTGAGATCAGCCTCCCTCAAACCTTGTTACTACATCAACACCACATTATCCATCCAATG
ENSG00000239121_st	4.02692	3.06026	1.27726	3.27795	miRNA-3_0	Homo sapiens	2011-10-14	snoRNA	Affymetrix Proprietary Database	ENSG00000239121	chr16:58652579-58652668 (+)	90	ACCCTTCCGTAGTTCATAAGCATGATGACTGGGTGTTCACATGCATGCGTGAGATATGGCAACCTCAAACGGCACATTACCTGTCTGACA
ENSG00000239121_x_st	3.63821	2.39881	1.42526	2.60647	miRNA-3_0	Homo sapiens	2011-10-14	snoRNA	Affymetrix Proprietary Database	ENSG00000239121	chr16:58652579-58652668 (+)	90	ACCCTTCCGTAGTTCATAAGCATGATGACTGGGTGTTCACATGCATGCGTGAGATATGGCAACCTCAAACGGCACATTACCTGTCTGACA
ENSG00000239123_st	1.80687	2.81047	1.43033	3.80888	miRNA-3_0	Homo sapiens	2011-10-14	snoRNA	Affymetrix Proprietary Database	ENSG00000239123	chr7:138167225-138167328 (-)	104	ATCCTTTTGTGGTTCATAAGCATGATGATCAGGTTTTCAGGCATATGTGTACGATGTGCCTCCTTCAAACTTTGTTAGGATGCTACCACGCTACCCATCTGACT
ENSG00000239125_st	2.65986	2.1246	1.15466	2.28681	miRNA-3_0	Homo sapiens	2011-10-14	snoRNA	Affymetrix Proprietary Database	ENSG00000239125	chr10:112336118-112336219 (+)	102	GTCCTTTTGTAATGCATAAGCACGATGATTGGGTTTTCGTGTTCATGTGAGTCATGCCTCCCTCAAACCTTGTTAGGACATTGGCACATTACCAATGTGATG
ENSG00000239125_x_st	3.04618	1.83062	1.05187	2.35694	miRNA-3_0	Homo sapiens	2011-10-14	snoRNA	Affymetrix Proprietary Database	ENSG00000239125	chr10:112336118-112336219 (+)	102	GTCCTTTTGTAATGCATAAGCACGATGATTGGGTTTTCGTGTTCATGTGAGTCATGCCTCCCTCAAACCTTGTTAGGACATTGGCACATTACCAATGTGATG
ENSG00000239126_x_st	2.91832	2.76053	1.66666	2.83488	miRNA-3_0	Homo sapiens	2011-10-14	snoRNA	Affymetrix Proprietary Database	ENSG00000239126	chr3:4920283-4920386 (-)	104	ATTCTTCTATAGTTCATGAGCATGATGATTGGGTGTTCATGACATGTGTGAGATGTGCCACCCTCTGAACCTTGTTCCCACATCGGCACATTATCCATCTAACC
ENSG00000239128_x_st	2.53105	2.90702	1.18482	3.35087	miRNA-3_0	Homo sapiens	2011-10-14	snoRNA	Affymetrix Proprietary Database	ENSG00000239128	chr3:47292013-47292116 (-)	104	ATCCTTTTGTAGTTCATGAGTGTGATGATTGTGTGTTCATACGCTTGTGTGAGATGTGCCACCCTTGAACCTTGTTACGACATTGGCACATTACCCGTCTGATC
ENSG00000239129_x_st	2.65986	3.14466	1.05755	3.04402	miRNA-3_0	Homo sapiens	2011-10-14	snoRNA	Affymetrix Proprietary Database	ENSG00000239129	chr17:28210024-28210127 (+)	104	ATCCTTTTGTGATTCATAAGCATGGTGACTGGGTTTTCATGCTTTTGTGTGAGATGTGCCTCCCTTAAACCTTGTTACAATATCAGCACATTACCTGTCTGATG
ENSG00000239130_st	2.03577	1.58973	0.780638	2.11605	miRNA-3_0	Homo sapiens	2011-10-14	snoRNA	Affymetrix Proprietary Database	ENSG00000239130	chr10:15928357-15928464 (+)	108	ATCCTCTGGTAGTTTGTAAGTGTGATGATTGAGTATTCACATGCATGCATGTGTGAGATGTGTCACTCCCAAACCTTATTGCAACATGGGCACATTACCCATCTCACA
ENSG00000239130_x_st	2.78924	2.1373	1.32175	2.1373	miRNA-3_0	Homo sapiens	2011-10-14	snoRNA	Affymetrix Proprietary Database	ENSG00000239130	chr10:15928357-15928464 (+)	108	ATCCTCTGGTAGTTTGTAAGTGTGATGATTGAGTATTCACATGCATGCATGTGTGAGATGTGTCACTCCCAAACCTTATTGCAACATGGGCACATTACCCATCTCACA
ENSG00000239132_st	2.15546	2.48848	1.20151	2.14364	miRNA-3_0	Homo sapiens	2011-10-14	snoRNA	Affymetrix Proprietary Database	ENSG00000239132	chr6:76575681-76575783 (+)	103	ATCCTTTTGTAGTTCATAAGCCTGATGATTGGATTTTCATGCTCATGTGTGCGATCTTCCTCCCTCAGCCTTGTTAATGTGTTGGCACATTACTCATCTGACG
ENSG00000239132_x_st	3.29467	2.86508	1.00249	3.27854	miRNA-3_0	Homo sapiens	2011-10-14	snoRNA	Affymetrix Proprietary Database	ENSG00000239132	chr6:76575681-76575783 (+)	103	ATCCTTTTGTAGTTCATAAGCCTGATGATTGGATTTTCATGCTCATGTGTGCGATCTTCCTCCCTCAGCCTTGTTAATGTGTTGGCACATTACTCATCTGACG
ENSG00000239133_x_st	2.65986	3.42732	1.12726	3.42732	miRNA-3_0	Homo sapiens	2011-10-14	snoRNA	Affymetrix Proprietary Database	ENSG00000239133	chr7:99011601-99011701 (-)	101	ATCCTTTTGTAATTCATGAGTGTGCTTGGGTGTTCACATCCATGTGTGAGACATGCCACTCTCAAACCTTGTCACAACGTTGGCACATTACCCATGTGACA
ENSG00000239134_st	2.65986	2.26736	1.13245	2.36476	miRNA-3_0	Homo sapiens	2011-10-14	snoRNA	Affymetrix Proprietary Database	ENSG00000239134	chr8:92476263-92476367 (-)	105	ATCTTTTTTCTAGTTAATAAGTGTGATGAATGGGTTGTCACGCACATGTATGAGTTGTGCCTTCCTCAAACCTTGTTACGACATCGGTACATTACCTATCTGGCA
ENSG00000239134_x_st	2.65986	2.10551	1.18482	2.00812	miRNA-3_0	Homo sapiens	2011-10-14	snoRNA	Affymetrix Proprietary Database	ENSG00000239134	chr8:92476263-92476367 (-)	105	ATCTTTTTTCTAGTTAATAAGTGTGATGAATGGGTTGTCACGCACATGTATGAGTTGTGCCTTCCTCAAACCTTGTTACGACATCGGTACATTACCTATCTGGCA
[truncated: 23,622 more rows]
